# Supplementary material for: Detection of Successful and Unsuccessful Pregnancies in Mice within Hours of Pairing through Frequency Analysis of High Temporal Resolution Core Body Temperature Data
Source: PLoS One. 2016 Jul 28;11(7):e0160127. doi: 10.1371/journal.pone.0160127 (PMC4965159; doi:10.1371/journal.pone.0160127)
Supplement: S1 Code — (M) [file pone.0160127.s001.m]

%% detecting pregnancy and predicting outcome
% Ben color map definition
Sm = -4:0.01:4;
smarrR = [(0.5:0.005:1) (1:-0.002:0.004) (0:0.005:1)];%{0.5+sin(Sm./1-3)./2;%(801:-1:1)./801;%(1.*Sm.^2+0.5.*Sm+0)./20+0.005; %0.5+sin(Sm./1.5-1.5)./2;
smarrG = [zeros(1,550) (0:0.004:1)]; %(3.^Sm)./81;%1./(1+2.^-Sm);
smarrB = [zeros(1,100) (0:0.0016:1) ones(1,75)];%(1.4.^Sm)./4;%(1:1:801)./801;
hold on; plot(smarrR,'r'); plot(smarrG,'g'); plot(smarrB,'b');
smarr = [smarrB' smarrG' smarrR'];
Fig_bar = figure; colorbar = (1:0.1:100); imagesc(colorbar);colormap(smarr);
set(gca,'XTick',[],'YTick',[]);
%print(Fig_bar,'-djpeg','-r600','Color_bar');

%% loading females
pregA = xlsread('PregData.xlsx','successful, temp','A2:L50401')';

for i = 1:12 % daily range for pre vs post pairing
    Rpre(i,1) = max(pregA(i,1:1440))-min(pregA(i,1:1440));
    Rpre(i,2) = max(pregA(i,1441:2880))-min(pregA(i,1441:2880));
    Rpre(i,3) = max(pregA(i,2881:4320))-min(pregA(i,2881:4320));
    Rpost(i,1) = max(pregA(i,5761:7200))-min(pregA(i,5761:7200));
end
[p,h] = ranksum(median(Rpre,2),Rpost); % median pre = 2.845; post = 1.975; p = 6.01E-5;

%add section for min pre - min post to show within-animal change. sort by
%temp within the time window and take the lowest 60 min.
for i = 1:12 % daily range for pre vs post pairing
    Mpre(i,:) = sort(pregA(i,3601:4320)); %rest phase of day 3, right before pairing
    Mpost(i,:) = sort(pregA(i,5041:5760)); %rest phase right after pairing
    MMinPre(i,1) = median(Mpre(i,1:60));
    MMinPost(i,1) = median(Mpost(i,1:60));
end
MMindiff(:,1) = MMinPre-MMinPost;
f = figure;
for i = 1:12;
hold on; plot([1 1.5],[MMinPre(i,1)' MMinPost(i,1)'],'LineWidth',10);
end
scatter(ones(1,12),MMinPre,250,'k','filled'); scatter(ones(1,12)*1.5,MMinPost,250,'b','filled');
title('trough'); axis([0.75 1.75 35.8 37.8]);
%print(f,'-djpeg','-r600','pre-post diff');

Mdiff = median(MMindiff); %-0.4875+/-0.1676
%% successful (Dids) IDs = 9, 10, 12, 64, 65, 66, 67, 69; Unsuccessful (Nots) = 9, 10, 12, 48, 56, 75;
DidsPre = pregA(:,1:1440*3); %three days prior to day of pairing
DidsPost = pregA(:,1440*4+1:1440*7); %three days post day of pairing

B1 = (35:0.1:40);
for i = 1:12;
    DPr(i,:) = hist(DidsPre(i,:),B1)./3;%divided by 3 because it's 3 days, so it converts the # to per-day
    DPt(i,:) = hist(DidsPost(i,:),B1)./3;
end

%reading in Nots
NotPr = xlsread('PregData.xlsx','failed, temp, pre','A2:L4321')';
NotPt = xlsread('PregData.xlsx','failed, temp, post','A2:L4321')';
m8 = xlsread('PregData.xlsx','m8, temp','A2:A84961')';
m12 = xlsread('PregData.xlsx','m12, temp','A2:A84961')';


PregEgs = figure; 
subplot(2,3,1:3);hold on;
plot(movingmean(median(pregA(:,1:41670)),1,2)+movingmean(std(pregA(:,1:41670)),1,2)./(8^0.5),'Color',[0.75 0.75 0.75],'LineWidth',0.5);
plot(movingmean(median(pregA(:,1:41670)),1,2)-movingmean(std(pregA(:,1:41670)),1,2)./(8^0.5),'Color',[0.75 0.75 0.75],'LineWidth',0.5);
plot(movingmean(median(pregA(:,1:41670)),1,2),'k','LineWidth',1); axis([0 1440*30 35 40]); ylabel('CBT (C)'); title('Average full pregnancy');
set(gca, 'XTick',[1:1440:1440*36],'XTickLabel',{'-3','-2','-1','g0','1','2','3','4','5','6','7','8','9','10','11','12','13','14','15','16','17','18','19','20','p0','1','2','3','4','5','6','7','8','9','10','11'});
subplot(2,3,4:5);
plot(m12(1440*16.96+1:1440*37.96),'k'); axis([0 1440*19 35 40]); ylabel('CBT (C)');  xlabel('Days'); title('Example truncated pregnancy');
set(gca,'XTick',(1:1440:1440*24),'XTickLabel',{'-3','-2','-1','g0','1','2','3','4','5','6','7','8','9','10','11','12','13','14','15','16'});
subplot(2,3,6);
plot(m8(23011:23011+1440*9),'k'); axis([0 1440*10 35 40]); title('No impregnation');
set(gca,'XTick',(1:1440:1440*24),'XTickLabel',{'-3','-2','-1','g0','1','2','3','4','5','6','7','8'});
%print(PregEgs,'-djpeg','-r600','Preg Examples');

PregEgs = figure; %alternate, with all animals instead of SE 
subplot(2,3,1:3);hold on;
for i = 1:12;
    a(i,1) = mean(pregA(i,1:5760));
    b(i,:) = pregA(i,:)-(a(i,1)-mean(a));
    hold on; plot(movingmean(b(i,1:41670)',30));
end
plot(movingmean(median(pregA(:,1:41670)),30,2),'w','LineWidth',4); axis([0 1440*30 35 40]); ylabel('CBT (C)'); title('Average full pregnancy');
plot(movingmean(median(pregA(:,1:41670)),30,2),'k','LineWidth',2); axis([0 1440*30 35 40]); ylabel('CBT (C)'); title('Average full pregnancy');
set(gca, 'XTick',[1:1440:1440*36],'XTickLabel',{'-3','-2','-1','g0','1','2','3','4','5','6','7','8','9','10','11','12','13','14','15','16','17','18','19','20','p0','1','2','3','4','5','6','7','8','9','10','11'});
subplot(2,3,4:5);
plot(m12(1440*16.96+1:1440*37.96),'k'); axis([0 1440*19 35 40]); ylabel('CBT (C)');  xlabel('Days'); title('Example truncated pregnancy');
set(gca,'XTick',(1:1440:1440*24),'XTickLabel',{'-3','-2','-1','g0','1','2','3','4','5','6','7','8','9','10','11','12','13','14','15','16'});
subplot(2,3,6);
plot(m8(23011:23011+1440*9),'k'); axis([0 1440*10 35 40]); title('No impregnation');
set(gca,'XTick',(1:1440:1440*24),'XTickLabel',{'-3','-2','-1','g0','1','2','3','4','5','6','7','8'});
%print(PregEgs,'-djpeg','-r600','Preg Examples Alt');

DPrm = median(DidsPre,2); %DidsPre medians and group median 
NPrm = median(NotPr,2); %DidsPre medians and group median 
DNpM = median([DPrm' NPrm']); %Dids/Nots overall median pre

for i = 1:12;%making pre and post mating CBT histograms
    NPr(i,:) = hist(NotPr(i,:),B1)./3;
    NPt(i,:) = hist(NotPt(i,:),B1)./3;
end

f = figure;
subplot(2,1,1); plot(median(NPr),'r'); hold on; plot(median(NPr),'r'); plot(median(NPr)+std(NPr),'r'); plot(median(NPr)-std(NPr),'r');
plot(median(DPr),'b'); hold on; plot(median(DPr),'b'); plot(median(DPr)+std(DPr),'b'); plot(median(DPr)-std(DPr),'b');
subplot(2,1,2); plot(median(NPt),'r'); hold on; plot(median(NPt),'r'); plot(median(NPt)+std(NPt),'r'); plot(median(NPt)-std(NPt),'r');
plot(median(DPt),'b'); hold on; plot(median(DPt),'b'); plot(median(DPt)+std(DPt),'b'); plot(median(DPt)-std(DPt),'b');

Fig6b = figure;%figure of 3 animals with failed and successful pregs.
subplot(2,3,1:2);for i = 1:12; hold on; plot(NPr(i,:),'k'); plot(DPr(i,:),'w'); end; ylabel('minutes per bin'); xlabel('CBT (C)');
    axis([1 50 0 240]); set(gca,'XTick',(1:5:46),'XTickLabel',{'35','35.5','36','36.5','37','37.5','38','38.5','39','39.5','40'},'Color',[0.6 0.6 0.6]);
subplot(2,3,4:5);for i = 1:12;hold on; plot(NPt(i,:),'k'); plot(DPt(i,:),'w'); end; ylabel('minutes per bin'); xlabel('CBT (C)');
    axis([0 50 0 240]); set(gca,'XTick',(1:5:46),'XTickLabel',{'35','35.5','36','36.5','37','37.5','38','38.5','39','39.5','40'},'Color',[0.6 0.6 0.6]);
%print(Fig6b,'-djpeg','-r600','Fig6b_preg-quant');
subplot(2,3,3); for i = 1:12; hold on; plot(DPr(i,:),'w','LineWidth',1.5); end; set(gca,'XTick',(1:5:46),'XTickLabel',{'35','35.5','36','36.5','37','37.5','38','38.5','39','39.5','40'});
    for i = 1:12; plot(NPr(i,:),'k','LineWidth',2); end; axis([5 15 0 240]); set(gca,'Color',[0.6 0.6 0.6]);
subplot(2,3,6); for i = 1:12; hold on; plot(DPt(i,:),'w','LineWidth',1.5); end; set(gca,'XTick',(1:5:46),'XTickLabel',{'35','35.5','36','36.5','37','37.5','38','38.5','39','39.5','40'});
    for i = 1:12; plot(NPt(i,:),'k','LineWidth',2); end; axis([13 23 0 240]); set(gca,'Color',[0.6 0.6 0.6]);
Fig6b.InvertHardcopy = 'off';
%print(Fig6b,'-djpeg','-r600','Real temp histos B&W');

histbox = figure;
subplot(1,2,1); boxplot([(sum(NPr([2:8,10:12],5:15),2)) (sum(DPr([2:10,12],5:15),2))]); axis([0.5 2.5 25 1000]);  title('Pre'); ylabel('minutes per bin'); set(gca,'XTickLabel',{'Not','Did'});
subplot(1,2,2); boxplot([(sum(NPt([2:8,10:12],13:23),2)) (sum(DPt([2:10,12],13:23),2))]); axis([0.5 2.5 25 1000]);  title('Post');  ylabel('minutes per bin'); set(gca,'XTickLabel',{'Not','Did'});
%DPt outliers: 1,11; NPt: 1,9
[p,h] = ranksum((sum(NPr(:,5:15),2)), (sum(DPr(:,5:15),2)))%  with all: p=0.13; w/o outliers: p= 0.009
[p,h] = ranksum((sum(NPt(:,13:23),2)), (sum(DPt(:,13:23),2)))% with all: p=0.03; w/o outliers: p=1.83E-4
%print(histbox,'-djpeg','-r600','Histbox_outlierless');

%% redoing comparison histos with just 2nd day post-pairing
for i = 1:12;
    DPr1(i,:) = hist(DidsPre(i,1:1440*3),B1)./3;%divided by 3 because it's 3 days, so it converts the # to per-day
    DPt1(i,:) = hist(DidsPost(i,1:1440*3),B1)./3;
    NPr1(i,:) = hist(NotPr(i,1441:1440*2),B1);
    NPt1(i,:) = hist(NotPt(i,1441:1440*2),B1);
end

Fig6b = figure;%figure of 3 animals with failed and successful pregs.
subplot(2,3,1:2);for i = 1:12; hold on; plot(NPr1(i,:),'k'); plot(DPr1(i,:),'w'); end; ylabel('minutes per bin'); xlabel('CBT (C)');
    axis([1 50 0 240]); set(gca,'XTick',(1:5:46),'XTickLabel',{'35','35.5','36','36.5','37','37.5','38','38.5','39','39.5','40'},'Color',[0.6 0.6 0.6]);
subplot(2,3,4:5);for i = 1:12;hold on; plot(NPt1(i,:),'k'); plot(DPt1(i,:),'w'); end; ylabel('minutes per bin'); xlabel('CBT (C)');
    axis([0 50 0 240]); set(gca,'XTick',(1:5:46),'XTickLabel',{'35','35.5','36','36.5','37','37.5','38','38.5','39','39.5','40'},'Color',[0.6 0.6 0.6]);
%print(Fig6b,'-djpeg','-r600','Fig6b_preg-quant');
subplot(2,3,3); for i = 1:12; hold on; plot(DPr1(i,:),'w','LineWidth',1.5); end; set(gca,'XTick',(1:5:46),'XTickLabel',{'35','35.5','36','36.5','37','37.5','38','38.5','39','39.5','40'});
    for i = 1:12; plot(NPr1(i,:),'k','LineWidth',2); end; axis([5 15 0 240]); set(gca,'Color',[0.6 0.6 0.6]);
subplot(2,3,6); for i = 1:12; hold on; plot(DPt1(i,:),'w','LineWidth',1.5); end; set(gca,'XTick',(1:5:46),'XTickLabel',{'35','35.5','36','36.5','37','37.5','38','38.5','39','39.5','40'});
    for i = 1:12; plot(NPt1(i,:),'k','LineWidth',2); end; axis([13 23 0 240]); set(gca,'Color',[0.6 0.6 0.6]);
Fig6b.InvertHardcopy = 'off';
%print(Fig6b,'-djpeg','-r600','Real temp histos B&W');

histbox = figure;
subplot(1,2,1); boxplot([(sum(NPr1(:,5:15),2)) (sum(DPr1(:,5:15),2))]); axis([0.5 2.5 25 1000]);  title('Pre'); ylabel('minutes per bin'); set(gca,'XTickLabel',{'Not','Did'});
subplot(1,2,2); boxplot([(sum(NPt1(:,13:23),2)) (sum(DPt1(:,13:23),2))]); axis([0.5 2.5 25 1000]);  title('Post');  ylabel('minutes per bin'); set(gca,'XTickLabel',{'Not','Did'});
%print(histbox,'-djpeg','-r600','Histbox_all');

%outliers D: 1,11; N: 1,9
[p,h] = ranksum((sum(NPr1([2:8,10:12],5:15),2)), (sum(DPr1([2:10,12],5:15),2)))%  with all: p=0.236; w/o outliers: p= 0.045
[p,h] = ranksum((sum(NPt1([2:8,10:12],13:23),2)), (sum(DPt1([2:10,12],13:23),2)))% with all: p=0.023; w/o outliers: p=1.83E-4

%twice-pregs
Fig6d = figure;
for i = 1:3;
subplot(6,1,[i*2-1:i*2]);hold on; plot(DPt1(i,:),'w','Linewidth',2);plot(NPt1(i,:),'k','Linewidth',2);
set(gca, 'Color',[0.6 0.6 0.6],'XTick',(1:5:46),'XTickLabel',[]); axis([14 46 0 200]);
end
Fig6d.InvertHardcopy = 'off';
set(gca, 'Color',[0.6 0.6 0.6],'XTick',(1:5:46),'XTickLabel',{'35','35.5','36','36.5','37','37.5','38','38.5','39','39.5','40'}); axis([14 46 0 200]); ylabel('minutes per bin'); xlabel('CBT (C)');
%print(Fig6d,'-djpeg','-r600','Twice-pregs');

%% Wavelets
NstepsPerHr=60; TimeStep=1/NstepsPerHr;
period1=24;  % period in hours of main oscillation
period2=24*56;% period in hours governing the varying frequency or amplitude
Nsteps=24*60*NstepsPerHr+1; t=(0:Nsteps-1)'/NstepsPerHr; T=t(Nsteps)-t(1);
longestperiod=40;shortestperiod=1;  % range of periods to use in AWT
gamma=3;beta=5; % parameter values for Morse wavelet function
nvoice=64;
[fs,tau,qscaleArray] = CalcScaleForCWT(shortestperiod,longestperiod,T,NstepsPerHr,nvoice);
taubnds=round(interp1(tau,1:numel(tau),[1 39]));

DPrWT = zeros(1440*3,384,12);DPtWT = zeros(1440*3,384,12);NPrWT = zeros(1440*3,384,12);NPtWT = zeros(1440*3,384,12);
for i = 1:12;
drcwt=wavetrans(DidsPre(i,:)',{1,gamma,beta,fs,'bandpass'},'periodic'); DPrWT(:,:,i) = abs(drcwt);
dtcwt=wavetrans(DidsPost(i,:)',{1,gamma,beta,fs,'bandpass'},'periodic'); DPtWT(:,:,i) = abs(dtcwt); disp(i);
nrcwt=wavetrans(NotPr(i,:)',{1,gamma,beta,fs,'bandpass'},'periodic'); NPrWT(:,:,i) = abs(nrcwt);
ntcwt=wavetrans(NotPt(i,:)',{1,gamma,beta,fs,'bandpass'},'periodic'); NPtWT(:,:,i) = abs(ntcwt); disp(i);
end

for i = 1:12;
subplot(12,2,i*2-1);
imagesc(flipud(DPrWT(:,:,i)'));
subplot(12,2,i*2);
imagesc(flipud(DPtWT(:,:,i)'));
end

A = median(DPrWT(:,:,[2:10,12])-DPtWT(:,:,[2:10,12]),3)+0.1; 
B = median(NPrWT(:,:,[2:8,10:12])-NPtWT(:,:,[2:8,10:12]),3)+0.1;
A1 = median(DPrWT(:,:,[2:10,12]),3);
B1 = median(NPrWT(:,:,[2:8,10:12]),3);
A2 = median(DPtWT(:,:,[2:10,12]),3);
B2 = median(NPtWT(:,:,[2:8,10:12]),3);

%print(Fig6e,'-djpeg','-r600','Waves day 2 diff');

%DPtWT_sum = zeros(12,1); NPtWT_sum = zeros(12,1);
for i = 1:12;
DPtWT_sum(i,:) = max((DPtWT(1:720,45:248,i)));
NPtWT_sum(i,:) = max((NPtWT(1:720,45:248,i)));
end
%DPt outliers: 1,11; NPt: 1,9
%[p,h] = ranksum(DPtWT_sum,NPtWT_sum) %comparison of max: p = 0.0194; comparison of sums or means: p = 0.049
groups = [0 0 0 0 0 0 0 0 0 0 0 0 1 1 1 1 1 1 1 1 1 1 1 1];
Fig6e = figure;
subplot(2,5,1:2); imagesc(flipud(A1')); colormap(smarr); title('72 h before day of pairing'); ylabel('Period (h)');
set(gca, 'XTick',[1:720:1440*3],'XTickLabel',{'12','0','12','0','12','0'},'YTick',[48 110 173 237 339],'YTickLabel',{'24','12','6','3','1'});
subplot(2,5,3:4); imagesc(flipud(A2')); colormap(smarr); title('72 hours after day of pairing');
set(gca, 'XTick',[1:720:1440*3],'XTickLabel',{'12','0','12','0','12','0'},'YTick',[48 110 173 237 339],'YTickLabel',[]);
subplot(2,5,6:7); imagesc(flipud(B1')); colormap(smarr); ylabel('Period (h)'); xlabel('Time (CT)');
set(gca, 'XTick',[1:720:1440*3],'XTickLabel',{'12','0','12','0','12','0'},'YTick',[48 110 173 237 339],'YTickLabel',[]);
subplot(2,5,8:9); imagesc(flipud(B2')); colormap(smarr); ylabel('Period (h)'); xlabel('Time (CT)');
set(gca, 'XTick',[1:720:1440*3],'XTickLabel',{'12','0','12','0','12','0'},'YTick',[48 110 173 237 339],'YTickLabel',[]);
subplot(2,5,5); imagesc(DPtWT_sum([2:10,12,11,1],:)'); ylabel('Period (h)'); title('Max projection');
colormap(smarr); set(gca,'XTick',[1:1:12],'XTickLabel',{'','','','','','','','','','','O','O'},'YTick',[1 37 101 203],'YTickLabel',{'9','6','3','1'});
subplot(2,5,10); imagesc(NPtWT_sum([2:8,10:12,9,1],:)'); xlabel('individuals'); ylabel('Period (h)');
colormap(smarr); set(gca,'XTick',[1:1:12],'XTickLabel',{'','','','','','','','','','','O','O'},'YTick',[1 37 101 203],'YTickLabel',{'9','6','3','1'});
%print(Fig6e,'-djpeg','-r600','Waves');

for i = [2:10,12];
hold on; plot(DPtWT_sum(i,:),'r');
end
for i = [2:8,10:12];
hold on; plot(NPtWT_sum(i,:),'b');
end
set(gca, 'XTick',[48 110 173 237 339],'XTickLabel',{'24','12','6','3','1'});

profile = figure; %replace subplots 6:7 and 8:9 above!
subplot(2,2,1); hold on; axis([0 210 0.2 0.5]); set(gca,'XTick',[1 37 101 203],'XTickLabel',{'9','6','3','1'});
s = fill([1:1:204 204:-1:1], [median(NPtWT_sum)-std(NPtWT_sum)/(12^0.5) fliplr(median(NPtWT_sum)+std(NPtWT_sum)/(12^0.5))],[0.5 0.7 1]); set(s, 'EdgeColor', 'none'); plot(median(NPtWT_sum),'b');
subplot(2,2,2); hold on; axis([0 210 0.2 0.5]); set(gca,'XTick',[1 37 101 203],'XTickLabel',{'9','6','3','1'});
ss = fill([1:1:204 204:-1:1], [median(DPtWT_sum)-std(DPtWT_sum)/(12^0.5) fliplr(median(DPtWT_sum)+std(DPtWT_sum)/(12^0.5))],[1 0.7 0.5]); set(ss, 'EdgeColor', 'none'); plot(median(DPtWT_sum),'r');

subplot(2,2,3); hold on; axis([0 210 0.2 0.5]);
s = fill([1:1:204 204:-1:1], [median(NPtWT_sum([2:8,10:12],:))-std(NPtWT_sum([2:8,10:12],:))/(12^0.5) fliplr(median(NPtWT_sum([2:8,10:12],:))+std(NPtWT_sum([2:8,10:12],:))/(12^0.5))],[0.5 0.7 1]); set(s, 'EdgeColor', 'none');
plot(median(NPtWT_sum([2:8,10:12],:)),'b'); set(gca,'XTick',[1 37 101 203],'XTickLabel',{'9','6','3','1'});
subplot(2,2,4); hold on; axis([0 210 0.2 0.5]);
ss = fill([1:1:204 204:-1:1], [median(DPtWT_sum([2:10,12],:))-std(DPtWT_sum([2:10,12],:))/(12^0.5) fliplr(median(DPtWT_sum([2:10,12],:))+std(DPtWT_sum([2:10,12],:))/(12^0.5))],[1 0.7 0.5]); set(ss, 'EdgeColor', 'none');
plot(median(DPtWT_sum([2:10,12],:)),'r'); set(gca,'XTick',[1 37 101 203],'XTickLabel',{'9','6','3','1'});
%print(profile,'-djpeg','-r600','profiles');

%scatter of max power in region of the UR peak.
peakmax = figure;
hold on; scatter(ones(10,1), max(DPtWT_sum([2:10,12],100:150)'),100,'b','filled');
scatter(ones(10,1)*2, max(NPtWT_sum([2:8,10:12],100:150)'),100,'r','filled'); 
scatter(ones(2,1)*1.1, max(DPtWT_sum([1,11],100:150)'),100,'b');
scatter(ones(2,1)*2.1, max(NPtWT_sum([1,9],100:150)'),100,'r'); 
axis([0 3 0 0.7]);
%print(peakmax,'-djpeg','-r600','peak max scatter plots');

peakmaxOLs = figure;
boxplot([median(DPtWT_sum(:,93:149))' median(NPtWT_sum(:,93:149))']); 
%print(peakmaxOLs,'-djpeg','-r600','peak max plots OLs');

[p,h] = ranksum(max(DPtWT_sum([2:10,12],93:149)'), max(NPtWT_sum([2:8,10:12],93:149)')); % p = 0.026;

[DPTP_P,DPTP_ANOVATAB,DPTP_STATS] = kruskalwallis([DPtWT_sum' NPtWT_sum'],groups); %chi-sq = 128.15; p = 1.04x10-29;
groups2 = [0 0 0 0 0 0 0 0 0 0 1 1 1 1 1 1 1 1 1 1];
[DPTP2_P,DPTP2_ANOVATAB,DPTP2_STATS] = kruskalwallis([DPtWT_sum([2:10,12],:)' NPtWT_sum([2:8,10:12],:)'],groups2); %chi-sq = 363.2; p = 5.64x10-81;

%% Activity comparison to pregnancy detection.
%Dids Activity
pregAact = xlsread('PregData.xlsx','successful, act','A2:L50401')';

m8act = xlsread('PregData.xlsx','m8, act','A2:A84961')';
m12act = xlsread('PregData.xlsx','m12, act','A2:A84961')';

PregEgsAct = figure; 
subplot(2,3,1:3);hold on;
plot(movingmean(median(pregAact(:,1:41670)),1,2)+movingmean(std(pregAact(:,1:41670)),1,2)./(8^0.5),'Color',[0.75 0.75 0.75],'LineWidth',0.5);
plot(movingmean(median(pregAact(:,1:41670)),1,2)-movingmean(std(pregAact(:,1:41670)),1,2)./(8^0.5),'Color',[0.75 0.75 0.75],'LineWidth',0.5);
plot(movingmean(median(pregAact(:,1:41670)),1,2),'k','LineWidth',1); axis([0 1440*30 0 120]); ylabel('CBT (C)'); title('Average full pregnancy');
set(gca, 'XTick',[1:1440:1440*36],'XTickLabel',{'-3','-2','-1','g0','1','2','3','4','5','6','7','8','9','10','11','12','13','14','15','16','17','18','19','20','p0','1','2','3','4','5','6','7','8','9','10','11'});
subplot(2,3,4:5);
plot(m12act(1440*16.96+1:1440*37.96),'k'); axis([0 1440*19 0 120]); ylabel('CBT (C)');  xlabel('Days'); title('Example truncated pregnancy');
set(gca,'XTick',(1:1440:1440*24),'XTickLabel',{'-3','-2','-1','g0','1','2','3','4','5','6','7','8','9','10','11','12','13','14','15','16'});
subplot(2,3,6);
plot(m8act(23011:23011+1440*9),'k'); axis([0 1440*10 0 120]); title('No impregnation');
set(gca,'XTick',(1:1440:1440*24),'XTickLabel',{'-3','-2','-1','g0','1','2','3','4','5','6','7','8'});
%print(PregEgsAct,'-djpeg','-r600','Preg Act Examples');

%% reshaping PregA and PregAact to include cycles for heatmaps.
pregAl = xlsread('PregData.xlsx','success for reshape, temp','A2:L59041')';
pregAlact = xlsread('PregData.xlsx','success for reshape, act','A2:L59041')'

PregsTr = reshape(median(pregAl),1440,41); %temp
PregsAr = reshape(median(pregAlact),1440,41); %act
PregRs = figure;
subplot(2,4,[1:2]); imagesc(PregsAr'); ylabel('Days'); xlabel('time (CT)'); title('Activity');
set(gca,'XTick',(60:240:1500),'XTickLabel',{12 16 20 0 4 8 12},'YTickLabel',{-5 'g0' 5 10 15 'g0' 5 10});
subplot(2,4,[3:4]); imagesc(PregsTr'); colormap('gray'); title('CBT');
set(gca,'XTick',(60:240:1500),'XTickLabel',{12 16 20 0 4 8 12},'YTickLabel',{-5 'g0' 5 10 15 'g0' 5 10}); 
subplot(2,4,[5:6]); imagesc(reshape(pregAlact(10,:),1440,41)'); ylabel('Days'); xlabel('time (CT)'); title('Activity');
set(gca,'XTick',(60:240:1500),'XTickLabel',{12 16 20 0 4 8 12},'YTickLabel',{-5 'g0' 5 10 15 'g0' 5 10});
subplot(2,4,[7:8]); imagesc(reshape(pregAl(10,:),1440,41)'); colormap('gray'); title('CBT');
set(gca,'XTick',(60:240:1500),'XTickLabel',{12 16 20 0 4 8 12},'YTickLabel',{-5 'g0' 5 10 15 'g0' 5 10}); 
colormap(smarr);
%print(PregRs,'-djpeg','-r600','Preg heatmaps color');
