# Supplementary material for: Detection of Successful and Unsuccessful Pregnancies in Mice within Hours of Pairing through Frequency Analysis of High Temporal Resolution Core Body Temperature Data
Source: PLoS One. 2016 Jul 28;11(7):e0160127. doi: 10.1371/journal.pone.0160127 (PMC4965159; doi:10.1371/journal.pone.0160127)
Supplement: S1 Dataset — (XLSX) [file pone.0160127.s002.xlsx]

## Sheet: successful, temp
1	2	3	4	5	6	7	8	9	10	11	12
37.52	36.52	37.48	36.97	36.76	37.34	37.91	37.85	37.2	37.63	37.74	36.3
37.59	36.63	37.52	37.11	36.79	37.33	37.94	37.85	37.33	37.59	37.74	36.27
37.68	36.69	37.55	37.31	36.83	37.27	37.94	37.88	37.42	37.63	37.7	36.26
37.68	36.7	37.58	37.44	36.85	37.25	37.94	37.91	37.39	37.62	37.63	36.31
37.6	36.78	37.6	37.54	36.8	37.24	37.93	37.9	37.26	37.52	37.53	36.36
37.65	36.83	37.68	37.58	36.75	37.21	37.88	37.88	37.27	37.45	37.47	36.4
37.68	36.87	37.75	37.51	36.96	37.21	37.89	37.85	37.35	37.52	37.5	36.44
37.68	36.9	37.81	37.25	37.1	37.2	37.84	37.85	37.42	37.57	37.5	36.44
37.64	36.89	37.78	37.2	37.12	37.22	37.7	37.84	37.46	37.56	37.49	36.54
37.64	36.93	37.71	37.54	37.13	37.24	37.64	37.76	37.46	37.47	37.59	36.77
37.6	37	37.7	37.79	37.1	37.21	37.6	37.64	37.43	37.41	37.64	36.98
37.53	37.08	37.65	37.88	36.89	37.15	37.52	37.57	37.35	37.36	37.61	37.05
37.51	37.13	37.47	37.91	36.79	37.1	37.44	37.57	37.3	37.31	37.58	37.06
37.51	37.11	37.49	37.91	36.78	37.11	37.38	37.63	37.26	37.28	37.63	37.05
37.47	37.14	37.51	37.91	36.79	37.13	37.33	37.73	37.19	37.35	37.83	37.1
37.41	37.28	37.46	37.92	36.78	37.13	37.29	37.87	37.04	37.45	37.91	37.3
37.35	37.28	37.49	37.9	36.78	37.11	37.27	37.92	36.9	37.52	38.01	37.35
37.31	37.3	37.52	37.85	36.76	37.17	37.22	37.95	36.95	37.56	38.09	37.42
37.27	37.33	37.54	37.76	36.73	37.21	37.17	38.02	37.05	37.6	38.1	37.54
37.24	37.33	37.56	37.66	36.69	37.23	37.12	38.08	37.21	37.62	38.09	37.59
37.21	37.26	37.58	37.55	36.66	37.28	37.08	38.06	37.31	37.67	38.08	37.64
37.14	37.19	37.58	37.5	36.71	37.35	37.06	37.96	37.4	37.68	38.05	37.67
37.08	37.12	37.59	37.46	36.74	37.38	37.03	37.8	37.5	37.63	38	37.68
37.04	37.09	37.6	37.43	36.75	37.3	37.01	37.74	37.51	37.54	38.1	37.67
37.04	37.09	37.6	37.47	36.76	37.14	36.99	37.91	37.47	37.56	38.17	37.67
37.04	37.13	37.61	37.64	36.79	37.21	36.96	37.96	37.46	37.63	38.23	37.69
37.08	37.19	37.7	37.72	36.86	37.41	36.93	37.98	37.42	37.69	38.31	37.71
37.25	37.25	37.75	37.83	37.02	37.41	36.93	38	37.36	37.8	38.41	37.7
37.39	37.37	37.82	37.86	37.1	37.47	36.91	37.99	37.39	37.83	38.55	37.67
37.49	37.34	37.91	37.95	37.11	37.56	36.82	37.91	37.21	37.75	38.56	37.6
37.54	37.23	37.91	37.99	37.06	37.56	36.74	37.85	37.08	37.69	38.52	37.56
37.52	37.22	37.87	38.11	37.08	37.52	36.68	37.8	36.88	37.68	38.52	37.6
37.47	37.24	37.84	38.1	37.04	37.54	36.64	37.85	36.8	37.7	38.55	37.68
37.63	37.29	37.85	38.08	37.13	37.63	36.6	37.9	36.79	37.82	38.56	37.76
37.8	37.34	37.88	38.1	37.21	37.7	36.54	37.89	36.75	37.83	38.5	37.88
37.83	37.35	37.9	38.09	37.25	37.76	36.48	37.84	36.7	37.64	38.5	37.92
37.79	37.32	37.95	38.07	37.34	37.79	36.42	37.76	36.76	37.61	38.63	37.92
37.82	37.34	37.98	37.97	37.35	37.81	36.36	37.68	36.78	37.66	38.64	37.96
37.84	37.39	37.99	37.97	37.4	37.79	36.32	37.61	36.78	37.72	38.55	38.09
37.85	37.35	37.98	38.06	37.43	37.78	36.54	37.58	36.74	37.77	38.59	38.13
37.93	37.27	37.93	38.18	37.35	37.79	36.77	37.53	36.68	37.82	38.58	38.13
37.93	37.12	37.95	38.22	37.32	37.81	36.94	37.48	36.64	37.89	38.44	38.08
37.82	36.93	37.9	38.29	37.41	37.82	37.03	37.43	36.65	37.91	38.27	38.03
37.78	36.8	37.84	38.3	37.42	37.84	37.07	37.37	36.67	37.88	38.24	38.07
37.91	36.7	37.86	38.3	37.38	37.86	37.19	37.33	36.68	37.87	38.38	38.07
37.96	36.62	37.81	38.29	37.32	37.79	37.25	37.3	36.63	37.83	38.55	38.06
37.98	36.6	37.57	38.31	37.26	37.75	37.28	37.25	36.56	37.78	38.66	38.07
38.04	36.57	37.43	38.36	37.23	37.83	37.22	37.21	36.59	37.79	38.69	38.07
38.07	36.59	37.37	38.35	37.27	37.88	37.14	37.17	36.64	37.78	38.7	38.05
38.06	36.76	37.41	38.36	37.32	37.92	37.13	37.14	36.71	37.82	38.7	37.98
38.02	36.89	37.45	38.35	37.35	37.91	37.09	37.14	36.76	37.86	38.73	37.93
38.02	37	37.5	38.33	37.33	37.86	37.25	37.18	36.75	37.84	38.74	37.95
38.11	37.14	37.6	38.44	37.31	37.87	37.41	37.24	36.71	37.76	38.71	37.99
38.11	37.33	37.79	38.59	37.37	37.87	37.52	37.39	36.69	37.73	38.73	38.02
38.02	37.37	37.93	38.73	37.41	37.86	37.67	37.56	36.69	37.7	38.79	38
38.06	37.38	38.06	38.85	37.48	37.86	37.75	37.64	36.73	37.67	38.73	37.91
38.26	37.58	38.12	38.94	37.58	37.87	37.76	37.72	36.74	37.58	38.56	37.85
38.27	37.69	38.18	38.99	37.69	37.81	37.8	37.87	36.79	37.45	38.64	37.88
38.23	37.75	38.2	38.98	37.84	37.75	37.96	37.89	36.81	37.54	38.83	37.93
38.23	37.78	38.28	38.87	37.83	37.64	37.97	37.92	36.71	37.65	38.96	37.97
38.29	37.94	38.34	38.79	37.78	37.6	37.91	37.95	36.73	37.73	38.94	37.97
38.27	38.13	38.42	38.8	37.79	37.85	37.94	38.04	36.84	37.74	38.92	37.93
38.27	38.25	38.5	38.82	37.86	37.95	37.96	38.14	36.89	37.77	38.99	37.83
38.36	38.34	38.55	38.82	37.95	37.91	37.95	38.21	36.82	37.8	39	37.77
38.36	38.39	38.53	38.78	37.97	37.93	37.91	38.26	36.67	37.84	38.95	37.74
38.32	38.41	38.48	38.83	37.99	37.98	37.91	38.29	36.74	37.86	38.98	37.85
38.37	38.4	38.32	38.92	37.96	38.12	38.05	38.4	37.33	37.87	39	37.91
38.53	38.33	38.21	39.02	37.85	38.17	38.18	38.44	37.5	37.96	38.98	37.94
38.6	38.25	38.19	39.06	37.77	38.09	38.18	38.4	37.61	37.96	38.95	38.01
38.59	38.24	38.27	39	37.95	38.1	38.2	38.39	37.69	37.92	38.97	38.05
38.42	38.33	38.27	38.92	38.04	38.19	38.24	38.45	37.72	37.76	38.99	38.06
38.36	38.41	38.29	38.87	38.13	38.18	38.26	38.52	37.74	37.26	39.06	38.08
38.49	38.42	38.34	38.94	38.21	38.15	38.27	38.59	37.74	37.07	39.07	38.17
38.62	38.36	38.38	38.96	38.26	38.14	38.28	38.6	37.65	37.48	39.07	38.16
38.64	38.28	38.55	38.88	38.24	38.07	38.32	38.55	37.68	37.8	39.14	38.13
38.68	38.23	38.68	38.86	38.11	38.17	38.4	38.49	37.8	37.9	39.18	38.12
38.69	38.23	38.7	38.92	38.04	38.16	38.43	38.52	37.83	37.87	39.18	38.11
38.63	38.21	38.72	38.97	38.18	38.12	38.44	38.55	37.82	37.86	39.17	38.25
38.6	38.24	38.72	39.05	38.28	38.21	38.48	38.47	37.74	37.83	39.19	38.27
38.63	38.26	38.69	39.03	38.28	38.16	38.47	38.31	37.5	37.83	39.11	38.22
38.64	38.3	38.68	38.94	38.29	37.88	38.46	38.22	37.36	37.94	39.07	38.17
38.6	38.31	38.68	38.94	38.26	37.78	38.47	38.18	37.28	37.99	39.04	38.18
38.49	38.2	38.62	38.97	38.22	38.07	38.48	38.35	37.27	37.99	39.14	38.19
38.36	38.13	38.61	38.97	38.23	38.19	38.47	38.46	37.4	37.97	39.31	38.17
38.37	38.05	38.67	38.95	38.25	38.31	38.47	38.45	37.46	37.99	39.33	38.16
38.55	38.08	38.62	38.95	38.21	38.36	38.48	38.47	37.44	38	39.32	38.11
38.59	38.17	38.55	38.97	38.09	38.39	38.5	38.52	37.52	38.03	39.35	38.2
38.6	38.21	38.53	38.97	38.06	38.38	38.49	38.5	37.66	38.11	39.32	38.24
38.67	38.24	38.5	38.94	38.14	38.36	38.44	38.54	37.97	38.12	39.22	38.24
38.66	38.26	38.46	38.79	38.21	38.35	38.42	38.55	38.04	37.97	39.21	38.21
38.65	38.27	38.34	38.7	38.23	38.27	38.45	38.48	38.1	37.92	39.23	38.1
38.75	38.29	38.34	38.79	38.25	38.38	38.5	38.45	38.15	37.84	39.24	38.04
38.78	38.3	38.38	38.84	38.25	38.38	38.49	38.46	38.17	37.79	39.23	38.17
38.73	38.29	38.42	38.89	38.12	38.3	38.45	38.47	38.21	37.76	39.21	38.24
38.67	38.31	38.41	38.92	38.14	38.31	38.42	38.47	38.19	37.73	39.23	38.26
38.61	38.33	38.33	38.95	38.23	38.27	38.38	38.44	38.13	37.79	39.29	38.25
38.6	38.33	38.22	38.97	38.24	38.26	38.37	38.44	38.17	37.94	39.28	38.16
38.65	38.34	38.16	38.98	38.22	38.27	38.29	38.43	38.19	37.98	39.22	38.14
38.65	38.35	38.13	38.91	38.24	38.26	38.32	38.3	38.2	37.89	39.19	38.07
38.68	38.33	38.13	38.86	38.31	38.19	38.37	38.2	38.19	37.92	39.19	38.06
38.69	38.22	38.22	38.89	38.34	38.12	38.39	38.16	38.18	38.02	39.17	38.06
38.61	38.28	38.32	38.94	38.36	38.21	38.4	38.34	38.13	38.04	39.22	38.02
38.46	38.36	38.33	38.98	38.3	38.41	38.42	38.41	38.09	37.94	39.24	38.03
38.45	38.38	38.42	38.91	38.22	38.47	38.47	38.43	38.12	37.89	39.3	38.06
38.56	38.36	38.44	38.81	38.23	38.49	38.5	38.42	38.26	37.83	39.27	38.01
38.5	38.3	38.37	38.81	38.22	38.52	38.49	38.42	38.27	37.92	39.16	38
38.34	38.25	38.34	38.85	38.14	38.6	38.49	38.41	38.2	38.03	39.11	38.11
38.32	38.28	38.41	38.89	38.2	38.64	38.49	38.43	38.14	38.03	39.14	38.13
38.3	38.34	38.54	38.91	38.31	38.68	38.49	38.53	38.1	38.02	39.16	38.05
38.24	38.35	38.56	38.96	38.37	38.7	38.47	38.57	38.06	38.02	39.19	37.97
38.37	38.27	38.54	38.96	38.37	38.67	38.46	38.54	38	38	39.21	37.87
38.57	38.14	38.54	38.88	38.33	38.59	38.43	38.49	37.92	37.9	39.2	37.95
38.62	38.07	38.49	38.67	38.37	38.49	38.37	38.47	37.8	37.96	39.24	38.06
38.69	38.19	38.46	38.65	38.42	38.42	38.35	38.51	37.77	37.99	39.24	38.08
38.74	38.24	38.45	38.71	38.4	38.33	38.37	38.53	37.79	37.93	39.2	38.13
38.82	38.24	38.44	38.76	38.33	38.34	38.33	38.54	37.71	37.8	39.24	38.17
38.81	38.23	38.41	38.76	38.26	38.36	38.35	38.58	37.73	37.89	39.35	38.17
38.71	38.26	38.31	38.78	38.29	38.41	38.37	38.6	37.85	37.97	39.36	38.19
38.63	38.28	38.33	38.83	38.28	38.43	38.38	38.62	37.97	37.98	39.33	38.15
38.59	38.29	38.35	38.88	38.24	38.44	38.39	38.69	37.95	38	39.32	38.1
38.53	38.29	38.35	38.91	38.23	38.48	38.37	38.7	37.84	37.99	39.23	38.19
38.52	38.29	38.35	38.9	38.21	38.43	38.32	38.67	37.82	37.97	39.19	38.26
38.6	38.3	38.28	38.84	38.17	38.19	38.26	38.67	37.84	37.99	39.26	38.25
38.75	38.3	38.37	38.82	38.15	37.95	38.18	38.66	37.9	38.06	39.26	38.19
38.74	38.27	38.46	38.88	38.12	38.06	38.13	38.66	37.86	38.1	39.21	38.07
38.67	38.14	38.47	38.86	38.07	38.11	38.07	38.69	37.94	38.12	39.16	38.04
38.6	38.15	38.47	38.74	38.06	38.09	38.04	38.71	38.06	38.11	39.12	38.11
38.55	38.18	38.44	38.69	38.11	38.02	38.03	38.69	38.06	38.13	39.09	38.19
38.62	38.24	38.33	38.7	38.26	37.99	38.04	38.64	38.04	38.14	38.98	38.2
38.62	38.33	38.28	38.76	38.32	38.09	38.18	38.7	38.08	38.1	38.93	38.19
38.47	38.41	38.25	38.79	38.33	38.12	38.33	38.72	38.31	38.04	38.98	38.14
38.41	38.45	38.21	38.77	38.29	38.15	38.38	38.67	38.37	38.01	39.1	38.1
38.44	38.48	38.22	38.76	38.23	38.11	38.34	38.61	38.35	38.01	39.14	38.14
38.54	38.49	38.2	38.75	38.23	38.08	38.27	38.51	38.15	38	39.06	38.2
38.59	38.48	38.1	38.7	38.24	38.08	38.25	38.57	38.1	38.02	38.97	38.21
38.67	38.48	38.16	38.7	38.25	38.04	38.3	38.59	37.97	38.01	39.01	38.21
38.68	38.46	38.24	38.73	38.26	37.95	38.34	38.53	37.9	37.97	39.17	38.23
38.64	38.44	38.38	38.74	38.23	37.97	38.32	38.43	37.92	38.03	39.24	38.22
38.64	38.38	38.45	38.75	38.17	38.01	38.22	38.55	37.82	38.04	39.27	38.21
38.71	38.26	38.42	38.78	38.18	37.97	38.14	38.57	37.6	38.01	39.2	38.22
38.75	38.21	38.32	38.77	38.21	37.9	38.09	38.58	37.26	37.95	39.12	38.15
38.71	38.26	38.3	38.77	38.19	37.97	38.06	38.57	37.54	38.01	39.12	38.17
38.61	38.27	38.32	38.77	38.17	38.02	37.95	38.53	37.96	38.04	39.03	38.22
38.42	38.26	38.36	38.8	38.17	38.06	37.9	38.51	37.96	38.06	39.05	38.21
38.29	38.29	38.4	38.82	38.16	38.08	37.87	38.52	37.86	37.96	39.09	38.2
38.41	38.31	38.4	38.84	38.15	38.09	37.86	38.52	37.8	37.75	39.1	38.14
38.5	38.31	38.38	38.86	38.07	38.08	37.92	38.48	37.68	37.68	39.11	38.08
38.5	38.28	38.5	38.85	37.96	38.06	38.04	38.34	37.75	37.61	39.13	38.08
38.45	38.23	38.54	38.66	38.03	38.06	38.14	38.32	37.74	37.53	39.12	38.12
38.44	38.19	38.52	38.4	38.14	38.04	38.17	38.33	37.74	37.67	39.06	38.16
38.47	38.19	38.53	38.37	38.16	38.05	38.17	38.3	37.82	37.77	39.11	38.15
38.5	38.07	38.54	38.42	38.15	38.03	38.2	38.15	37.87	37.8	39.16	38.09
38.55	38.02	38.51	38.45	38.14	37.94	38.22	38.21	37.87	37.77	39.2	38.03
38.58	38.11	38.34	38.6	38.1	37.86	38.25	38.33	37.75	37.84	39.22	38.03
38.59	38.18	38.16	38.68	38.07	37.88	38.29	38.37	37.68	37.87	39.14	38.04
38.6	38.23	38.09	38.71	38.12	37.96	38.3	38.37	37.64	37.85	38.91	38.06
38.59	38.24	38.22	38.71	38.09	38.07	38.27	38.47	37.61	37.78	38.74	38.1
38.56	38.27	38.27	38.71	38.09	38.09	38.3	38.58	37.6	37.77	38.8	38.17
38.46	38.32	38.29	38.74	38.09	38.09	38.32	38.61	37.57	37.86	38.86	38.2
38.46	38.32	38.39	38.76	37.97	38.14	38.32	38.7	37.75	37.87	38.92	38.19
38.41	38.29	38.44	38.73	37.93	38.24	38.32	38.77	37.81	37.83	39.02	38.13
38.28	38.29	38.44	38.7	38.04	38.31	38.31	38.74	37.77	37.8	39.16	38.04
38.35	38.27	38.34	38.67	38.14	38.31	38.32	38.7	37.58	37.72	39.17	38.08
38.46	38.17	38.25	38.67	38.18	38.31	38.33	38.81	37.37	37.73	39.1	38.05
38.46	38.11	38.25	38.69	38.2	38.34	38.3	38.8	37.37	37.87	39.07	37.99
38.39	38.11	38.29	38.74	38.18	38.37	38.22	38.77	37.43	37.94	39.07	38.02
38.38	38.14	38.29	38.79	38.16	38.32	38.18	38.8	37.4	37.95	39.1	38.03
38.42	38.13	38.25	38.82	38.2	38.25	38.14	38.8	37.39	38	39.16	37.99
38.45	38.03	38.19	38.82	38.21	38.25	38.18	38.76	37.52	38.03	39.19	37.84
38.43	38	38.14	38.81	38.18	38.17	38.18	38.68	37.65	37.98	39.17	37.76
38.42	37.97	38.13	38.75	38.15	38.02	38.17	38.54	37.7	37.9	39.1	37.91
38.37	37.95	38.11	38.66	38.15	37.84	38.19	38.51	37.73	37.89	39.08	37.94
38.32	37.98	38.2	38.52	38.13	37.92	38.23	38.6	37.82	37.88	39.05	37.96
38.31	38.05	38.26	38.42	38.05	38.1	38.24	38.66	37.86	37.86	38.95	37.99
38.21	38.1	38.27	38.39	38.09	38.13	38.22	38.64	37.84	37.87	38.91	37.97
38.1	38.11	38.31	38.51	38.15	37.98	38.18	38.55	37.81	37.93	38.86	37.94
38.08	38.09	38.43	38.63	38.12	38.03	38.3	38.53	37.74	37.92	38.72	37.94
37.96	37.91	38.46	38.68	38.07	38.05	38.37	38.58	37.59	37.85	38.87	37.83
37.81	37.85	38.46	38.7	38.06	38.1	38.45	38.61	37.26	37.73	39.02	37.75
37.74	37.97	38.43	38.73	38	38.21	38.46	38.66	37.02	37.62	39.04	37.84
37.82	38.11	38.37	38.67	37.87	38.21	38.43	38.74	37	37.5	38.99	37.91
37.84	38.13	38.32	38.6	37.85	38.23	38.4	38.77	37.38	37.59	39	37.94
37.81	38.06	38.36	38.66	37.9	38.26	38.37	38.77	37.47	37.85	39.08	37.9
37.77	38.06	38.39	38.73	38.07	38.27	38.25	38.8	37.34	37.95	39.09	37.89
37.75	38.07	38.33	38.76	38.14	38.3	38.09	38.84	37.21	38.02	39.09	37.99
37.72	38.02	38.17	38.78	38.18	38.27	38.11	38.84	37.13	38	39.1	38.04
37.63	37.86	38.16	38.79	38.27	38.23	38.14	38.84	37.05	37.88	38.95	38.03
37.56	37.79	38.27	38.78	38.27	38.27	38.1	38.81	37.01	37.77	38.76	37.99
37.48	37.8	38.29	38.73	38.26	38.32	38.09	38.77	37	37.62	38.79	37.98
37.4	37.93	38.36	38.57	38.25	38.31	38.12	38.73	36.94	37.56	38.79	37.99
37.33	38.06	38.43	38.45	38.17	38.3	38.22	38.62	36.76	37.6	38.79	37.99
37.28	38.16	38.47	38.36	38.08	38.27	38.24	38.47	36.72	37.59	38.96	38
37.22	38.15	38.39	38.2	38.08	38.15	38.25	38.51	36.69	37.67	39.07	38.03
37.17	38.08	38.3	38.13	38.11	38.06	38.2	38.6	36.68	37.79	39.12	38.07
37.13	38.13	38.35	38.4	38.14	37.96	38.06	38.62	36.7	37.77	39.11	38.05
37.14	38.15	38.38	38.56	38.14	37.9	38.05	38.58	36.63	37.84	39.06	37.97
37.17	38.18	38.39	38.59	38.07	37.9	38.17	38.55	36.54	37.91	38.99	37.92
37.17	38.23	38.42	38.44	38.08	37.96	38.26	38.64	36.51	37.88	38.93	38.03
37.16	38.24	38.53	38.41	38.1	37.99	38.25	38.67	36.5	37.93	38.98	38.07
37.1	38.13	38.62	38.52	38.03	37.93	38.05	38.63	36.5	38.01	39.07	38.07
37.07	37.97	38.59	38.51	38.05	37.86	38.03	38.53	36.5	37.99	39.08	38.04
37.09	38.04	38.44	38.44	38.03	37.77	38.13	38.55	36.54	37.97	38.99	38.01
37.08	38.12	38.26	38.54	37.97	37.68	38.12	38.59	36.6	37.93	38.87	38.07
37.06	38.13	38.22	38.57	37.99	37.78	38.06	38.59	36.63	37.94	38.95	38.06
37.12	38.19	38.27	38.56	38.04	37.92	37.99	38.54	36.66	38.01	39.05	38.05
37.17	38.19	38.27	38.52	38.05	37.9	37.98	38.5	36.66	38.03	39.13	38.07
37.19	38.09	38.23	38.48	38.09	37.83	38.04	38.51	36.72	38.02	39.15	38.09
37.2	38.07	38.16	38.54	38.19	37.76	38.11	38.51	36.86	37.99	39.12	38.09
37.2	37.97	38.02	38.65	38.26	37.76	38.09	38.5	36.92	38.01	39.01	38.08
37.2	37.91	37.93	38.63	38.28	37.82	38.04	38.49	36.96	38.01	38.93	38.03
37.2	37.86	37.97	38.47	38.26	38	37.98	38.61	36.96	38.04	38.98	38.03
37.2	37.83	38.09	38.44	38.18	38.07	38.01	38.63	36.95	38.01	39.01	38.05
37.21	37.79	38.17	38.44	38.14	38.04	38.05	38.57	36.94	37.87	38.97	37.91
37.21	37.73	38.16	38.33	38.09	37.96	38.06	38.55	36.87	37.9	38.85	37.77
37.21	37.72	38.1	38.38	38.05	37.93	38.04	38.55	36.85	37.93	38.85	37.77
37.2	37.6	38.22	38.41	38.02	37.91	38.04	38.42	36.87	37.99	38.85	37.9
37.21	37.57	38.26	38.45	38	37.87	38.02	38.31	36.86	38.06	38.81	37.98
37.24	37.68	38.22	38.53	37.91	37.77	38	38.23	36.83	38.06	38.74	38.21
37.23	37.77	38.17	38.56	37.91	37.71	38.04	38.4	36.79	38.03	38.72	38.25
37.22	37.82	38.19	38.55	38.02	37.71	38	38.47	36.65	37.89	38.92	38.22
37.23	37.87	38.26	38.56	38.04	37.88	37.96	38.48	36.69	37.82	39.02	38.21
37.22	37.86	38.34	38.6	38.02	37.91	38.04	38.47	36.78	37.79	39.05	38.29
37.24	37.73	38.38	38.65	38.04	37.86	38.06	38.49	36.78	37.82	39.06	38.3
37.3	37.62	38.38	38.66	38.07	37.79	38.05	38.42	36.75	37.85	39.1	38.23
37.28	37.6	38.35	38.65	38.15	37.84	38.12	38.39	36.71	37.85	39.07	38.1
37.27	37.6	38.37	38.6	38.17	37.93	38.16	38.4	36.75	37.79	38.99	38.08
37.29	37.56	38.4	38.6	38.14	38.05	38.19	38.36	36.78	37.67	39	38.08
37.31	37.64	38.35	38.62	38.17	38.05	38.21	38.3	36.73	37.7	38.98	38.08
37.36	37.68	38.29	38.62	38.1	37.96	38.2	38.24	36.62	37.74	38.93	38.03
37.4	37.74	38.22	38.62	37.93	37.91	38.17	38.18	36.66	37.82	39.01	37.93
37.56	37.89	38.18	38.6	37.96	37.87	38.07	38.15	36.77	37.87	39.09	37.85
37.64	37.98	38.33	38.59	38.02	37.79	37.96	38.15	36.79	37.89	39.09	37.86
37.61	37.99	38.38	38.58	38.05	37.74	38.02	38.14	36.79	37.97	39.09	37.97
37.56	37.93	38.38	38.54	38.05	37.64	38.06	38.12	36.73	37.97	39.09	38.06
37.57	37.84	38.4	38.53	38.14	37.72	37.93	38.26	36.67	37.88	39.09	38.1
37.59	37.85	38.36	38.57	38.22	37.97	37.8	38.29	36.71	37.82	39.1	38.08
37.61	37.99	38.25	38.57	38.21	38.05	37.67	38.31	36.72	37.76	39.1	38.06
37.62	38.07	38.32	38.53	38.25	38.03	37.82	38.28	36.71	37.76	39.07	38.06
37.72	38.12	38.36	38.34	38.27	38.01	37.99	38.24	36.68	37.79	39.07	38.02
37.78	38.12	38.34	38.17	38.21	37.96	38.06	38.37	36.65	37.84	39.04	37.95
37.78	38.11	38.29	38.1	38.14	37.92	38.12	38.4	36.62	37.83	39	37.93
37.81	38.11	38.28	38.07	38.11	37.9	38.28	38.39	36.61	37.8	39.01	37.93
37.87	38.2	38.33	38.04	38.11	37.92	38.33	38.41	36.49	37.79	39.05	37.91
37.93	38.22	38.35	37.97	38.09	37.93	38.3	38.38	36.39	37.73	39.11	37.84
38.01	38.22	38.27	37.95	38.13	37.91	38.27	38.22	36.39	37.73	39.13	37.89
38.11	38.2	38.22	38.29	38.11	37.87	38.24	38.14	36.42	37.71	39.09	37.94
38.28	38.14	38.26	38.43	38.05	37.77	38.2	38.12	36.52	37.64	38.91	37.91
38.24	38.06	38.24	38.46	38.01	37.89	38.12	38.08	36.57	37.64	38.9	37.91
38.19	37.97	38.16	38.44	38.03	37.94	38.02	37.95	36.55	37.53	38.94	37.94
38.08	37.93	38.03	38.41	38.01	38.04	38.06	38.02	36.43	37.43	38.91	38.05
37.92	37.98	38.05	38.5	37.92	38.07	38.09	38.06	36.24	37.42	38.88	38.14
37.85	38.06	38.12	38.53	37.93	37.99	38.08	38	36.21	37.44	38.96	38.13
37.84	38.15	38.1	38.52	38.07	37.87	38.09	38.03	36.23	37.47	38.99	37.99
37.9	38.18	38.05	38.49	38.14	37.81	38.13	38.09	36.29	37.53	39.05	37.82
38.04	38.11	37.99	38.42	38.22	37.85	38.16	38.17	36.37	37.56	39.06	37.87
38.13	37.93	38	38.36	38.22	37.88	38.2	38.26	36.64	37.59	39.05	38.04
38.37	37.91	38.05	38.35	38.18	37.81	38.24	38.25	36.85	37.64	39.01	38.06
38.4	38	38.13	38.44	38.17	37.75	38.27	38.31	36.85	37.65	38.84	37.98
38.38	38.08	38.17	38.48	38.13	37.75	38.28	38.34	36.88	37.63	38.85	37.93
38.45	38.17	38.19	38.45	38.12	37.93	38.31	38.34	36.85	37.47	38.98	37.91
38.43	38.24	38.2	38.41	38.11	37.98	38.3	38.28	36.97	37.4	39.05	37.93
38.18	38.28	38.16	38.4	38.06	37.94	38.24	38.25	37.09	37.44	39.03	38.04
38.19	38.29	38.13	38.35	38	37.9	38.22	38.3	37.19	37.58	38.9	38.07
38.42	38.36	38.1	38.34	38.02	37.94	38.18	38.46	37.22	37.63	38.85	38.11
38.55	38.36	38.12	38.34	38.07	37.98	38.1	38.48	37.12	37.66	38.82	38.23
38.57	38.3	38.19	38.27	38.11	37.92	37.96	38.44	36.88	37.64	38.88	38.23
38.52	38.11	38.2	38.18	38.16	37.8	37.96	38.39	36.8	37.65	39.03	38.08
38.44	38.04	38.17	38.14	38.17	37.81	38.02	38.4	36.81	37.69	39.08	37.92
38.4	38.16	38.16	38.27	38.16	37.97	38.04	38.4	36.92	37.72	39.04	37.84
38.33	38.19	38.08	38.4	38.14	38.04	38.01	38.34	37	37.83	39.03	37.99
38.21	38.21	38.02	38.43	38.13	38.02	37.85	38.21	37.19	37.84	39.08	38.01
38.1	38.22	37.94	38.4	38.04	37.94	37.9	38.2	37.3	37.71	39.08	37.93
37.9	38.22	37.92	38.38	38.07	37.84	38.04	38.24	37.3	37.66	39.09	37.91
37.81	38.26	37.95	38.38	38.09	37.76	38.04	38.23	37.3	37.68	39.09	37.91
37.9	38.29	38.02	38.34	38.02	37.7	38.01	38.17	37.23	37.75	39.09	38
38.21	38.28	38.06	38.29	38.02	37.7	38.01	38.03	37.33	37.77	39.07	38.12
38.28	38.22	38.09	38.27	38.03	37.71	38.07	37.94	37.61	37.74	39.05	38.12
38.29	38.21	38.11	38.23	38.06	37.78	38.11	37.94	37.65	37.7	39.06	38.1
38.29	38.19	38.08	38.18	38.13	37.93	38.11	37.92	37.62	37.63	39.08	38.16
38.27	38.11	38.02	38.16	38.14	37.95	38.09	38.06	37.61	37.6	39.09	38.18
38.27	37.97	37.97	38.14	38.09	37.79	38.06	38.21	37.48	37.56	39.11	38.19
38.24	37.93	37.93	38.23	38.05	37.66	37.98	38.22	37.25	37.43	39.13	38.19
38.24	38.01	37.92	38.24	38.05	37.57	37.94	38.26	37.28	37.29	39.16	38.16
38.43	38.07	38.02	38.21	38.01	37.65	38.08	38.35	37.38	37.16	39.21	38.06
38.45	38.06	38.11	38.15	37.97	37.81	38.08	38.36	37.35	37.04	39.23	38.02
38.44	38.01	38.21	38.13	37.94	37.91	37.95	38.35	37.34	36.94	39.24	37.97
38.43	38	38.25	38.1	37.92	37.94	37.91	38.41	37.4	36.85	39.25	37.95
38.43	38	38.26	38.09	37.96	37.94	37.98	38.37	37.41	36.77	39.3	37.89
38.49	38.11	38.26	38.15	37.98	37.93	37.94	38.25	37.59	36.69	39.3	37.86
38.53	38.12	38.27	38.2	38	37.92	37.83	38.27	37.9	36.59	39.29	37.89
38.56	38.08	38.28	38.22	38.01	37.9	37.78	38.31	38	36.62	39.3	37.92
38.61	38	38.23	38.2	38.02	37.9	37.72	38.33	38.02	36.68	39.26	37.96
38.6	37.91	38.17	38.11	38.04	37.87	37.78	38.29	38	36.6	39.22	38.03
38.52	37.9	38.16	38.19	38.04	37.76	37.83	38.2	37.93	36.53	39.16	38.05
38.39	37.94	38.21	38.2	38.09	37.71	37.94	38.19	37.79	36.51	39.15	38.06
38.36	38.02	38.26	38.21	38.18	37.68	38.04	38.18	37.56	36.48	39.2	38.12
38.3	38.11	38.36	38.22	38.24	37.72	38.04	38.16	37.51	36.43	39.21	38.11
38.24	38.14	38.39	38.17	38.26	37.95	38.02	38.13	37.57	36.37	39.17	37.92
38.25	38.12	38.28	38.03	38.17	37.99	37.98	38.12	37.62	36.37	39.15	37.8
38.32	38.04	38.2	37.99	38.12	37.94	37.95	38.19	37.71	36.38	39.15	37.71
38.35	37.98	38.12	38	38.16	37.99	37.95	38.24	37.77	36.38	39.08	37.69
38.35	37.95	38.06	38.11	38.2	38.13	37.96	38.23	37.7	36.38	38.91	37.79
38.36	37.88	38.02	38.18	38.12	38.15	38.02	38.19	37.46	36.38	38.74	37.91
38.44	37.69	37.94	38.17	38.06	38.12	38.02	38.2	37.32	36.37	38.76	37.97
38.45	37.43	37.93	38.14	38.02	38.02	37.92	38.23	37.23	36.35	38.96	37.93
38.43	37.36	37.91	38.13	38.01	37.9	37.8	38.2	37.4	36.33	39.01	37.9
38.36	37.38	37.9	38.13	38.06	37.85	37.76	38.21	37.67	36.29	39.02	37.95
38.32	37.43	38.05	38.24	38.18	37.93	37.73	38.25	37.83	36.28	38.99	38.02
38.26	37.44	38.23	38.26	38.2	37.99	37.84	38.34	37.86	36.28	39.01	38.02
38.13	37.42	38.26	38.26	38.19	38.01	38.07	38.37	37.86	36.29	39.1	37.95
38.05	37.33	38.3	38.32	38.14	37.97	38.12	38.37	37.9	36.3	39.17	37.92
38.01	37.21	38.31	38.39	38.18	37.92	38.05	38.4	37.9	36.39	39.23	37.95
37.97	37.09	38.18	38.39	38.17	37.89	37.98	38.4	37.83	36.43	39.24	37.94
37.96	37.02	38.16	38.4	38.11	37.9	37.92	38.35	37.87	36.45	39.25	37.91
37.91	36.98	38.18	38.43	38.1	37.91	37.87	38.37	37.88	36.47	39.21	37.87
37.87	36.97	38.16	38.49	38.06	37.85	37.92	38.37	37.86	36.51	39.14	37.94
37.81	36.96	38.15	38.54	38.06	37.83	38.03	38.34	37.76	36.5	39.12	37.96
37.79	36.92	38.19	38.56	38.1	37.85	38.04	38.28	37.6	36.48	39.05	37.92
37.79	36.83	38.18	38.53	38.1	37.93	38	38.19	37.83	36.48	39.06	37.88
37.76	36.83	38.15	38.44	37.96	38	38.04	38.15	38.05	36.53	39.1	37.82
37.72	36.89	38.14	38.36	37.92	37.97	38.05	38.08	38.09	36.54	39.05	37.68
37.7	37.06	38.09	38.28	37.95	37.85	38.04	38.05	38.1	36.53	39.02	37.43
37.7	37.18	38.1	38.2	37.97	37.71	38	38.06	38.1	36.48	39.05	37.34
37.65	37.27	38.15	38.18	37.99	37.65	37.88	38.03	38.01	36.43	39.02	37.47
37.59	37.28	38.14	38.15	38	37.71	37.92	38.09	37.88	36.47	38.96	37.56
37.58	37.23	38.12	38.14	38	37.78	38.06	38.24	37.73	36.51	38.95	37.72
37.57	37.21	38.13	38.1	37.98	37.97	38.14	38.18	37.8	36.5	38.97	37.9
37.55	37.28	38.03	38.05	37.95	37.99	38.13	38.12	37.79	36.43	39.07	37.91
37.47	37.37	37.95	38.03	37.95	37.96	38.12	38.25	37.4	36.34	39.11	37.92
37.37	37.54	37.91	38.05	37.98	37.95	38.09	38.31	37.16	36.3	39.12	37.98
37.3	37.65	37.79	38.04	37.94	37.94	37.98	38.28	37.22	36.28	39.12	38.02
37.26	37.72	37.74	38.05	37.84	37.87	37.97	38.23	37.31	36.27	39.09	38.01
37.24	37.79	37.75	38.05	37.8	37.87	38.01	38.18	37.54	36.24	38.97	37.98
37.23	37.87	37.74	37.99	37.92	37.84	38.01	38.15	37.61	36.2	38.92	37.99
37.19	37.88	37.7	37.99	37.95	37.7	37.89	38.26	37.75	36.22	39.03	38.09
37.16	37.83	37.68	38.01	38	37.56	37.79	38.29	37.81	36.33	39.06	38.21
37.2	37.78	37.66	38.03	38.05	37.44	37.75	38.3	37.85	36.44	39.14	38.16
37.22	37.77	37.64	37.98	38.12	37.34	37.72	38.33	37.83	36.57	39.18	38.03
37.22	37.77	37.56	37.88	38.17	37.28	37.78	38.34	37.79	36.61	39.14	38.03
37.21	37.87	37.53	37.72	38.15	37.23	37.82	38.3	37.79	36.66	39.09	38.1
37.17	37.9	37.51	37.61	38.04	37.5	37.89	38.25	37.79	36.69	39.04	38.12
37.21	37.88	37.44	37.5	37.87	37.72	37.93	38.27	37.79	36.71	38.98	38.13
37.24	37.88	37.39	37.49	37.92	37.79	38.03	38.3	37.75	36.7	38.96	38.15
37.26	37.94	37.43	37.5	38.05	37.75	38.05	38.3	37.7	36.58	38.96	38.12
37.26	38.02	37.6	37.68	38.08	37.7	38.08	38.24	37.71	36.61	39	38.04
37.22	38.08	37.62	37.81	38.09	37.64	38.12	38.2	37.71	36.86	38.96	37.97
37.18	38.09	37.59	37.91	38.16	37.49	38.16	38.17	37.63	36.96	38.92	37.91
37.15	38.07	37.54	37.94	38.14	37.62	38.15	38.12	37.62	36.95	39	37.77
37.14	38.05	37.51	37.88	38.06	37.77	38.07	38.09	37.69	36.96	39.12	37.61
37.12	38.07	37.47	37.84	38.01	37.74	38.05	38.17	37.75	37.15	39.15	37.58
37.07	38.07	37.45	37.85	37.92	37.7	38.03	38.26	37.81	37.23	39.19	37.71
37	38.09	37.42	37.86	37.98	37.81	37.96	38.29	37.84	37.23	39.19	37.85
36.97	38.17	37.39	37.86	38.08	37.96	37.94	38.3	37.85	37.16	39.15	37.93
36.95	38.18	37.4	37.86	38.07	38.02	38	38.23	37.84	37.27	39.14	37.94
36.92	38.16	37.41	37.86	38.11	38	38.05	38.13	37.8	37.5	39.12	37.87
36.91	38.16	37.42	37.84	38.16	37.93	38.09	38.17	37.81	37.53	39.13	37.86
37	38.17	37.49	37.74	38.13	37.9	38.16	38.27	37.81	37.49	39.15	38
37.11	38.17	37.49	37.68	38.08	37.9	38.2	38.32	37.74	37.38	39.14	38.12
37.27	38.22	37.44	37.59	38.07	37.86	38.24	38.3	37.58	37.33	39.04	38.15
37.35	38.23	37.36	37.49	37.91	37.75	38.26	38.17	37.65	37.3	39.04	38.18
37.51	38.2	37.3	37.43	37.91	37.6	38.22	38.08	37.71	37.29	39.06	38.16
37.67	38.15	37.3	37.37	37.92	37.62	38.17	37.97	37.73	37.29	39.06	38.06
37.79	38.16	37.29	37.28	37.8	37.65	38.2	37.94	37.72	37.48	39.07	37.97
37.8	38.17	37.38	37.23	37.85	37.82	38.18	38.02	37.72	37.68	39.08	37.99
37.72	38.17	37.41	37.18	37.94	37.86	38.14	38.08	37.72	37.77	39.09	38.01
37.69	38.15	37.42	37.09	37.9	37.81	38.1	38.07	37.64	37.72	39.11	38
37.75	38.13	37.5	37.14	37.81	37.68	38.05	37.99	37.52	37.68	39.11	38.02
37.85	38.11	37.56	37.15	37.87	37.65	37.94	37.97	37.38	37.67	39.11	38.06
38	38.05	37.58	37.08	37.96	37.84	37.82	38	37.31	37.78	39.15	38.12
38.1	38.04	37.6	37	38.02	37.87	37.77	38	37.25	37.81	39.1	38.3
38.15	38.06	37.61	36.99	38.05	37.89	37.74	38.02	37.16	37.81	38.93	38.27
38.28	38.03	37.63	36.96	38.04	37.97	37.78	38.01	37.08	37.88	38.91	38.15
38.26	37.96	37.7	36.88	38.08	37.99	37.96	37.98	37.03	37.87	39.02	38.03
38.17	37.93	37.74	36.82	38.18	38.03	38.1	38	36.97	37.76	39.04	37.95
38.04	37.98	37.79	36.79	38.26	38.03	38.16	38.02	36.93	37.66	38.93	38.02
38.07	38.04	37.81	36.75	38.28	38.03	38.24	38.03	36.9	37.67	38.9	38.05
38.21	38.12	37.89	36.69	38.25	37.98	38.27	38.04	36.88	37.75	38.93	38.02
38.19	38.18	37.97	36.63	38.22	37.83	38.33	38.06	36.86	37.87	39	38.01
38.12	38.18	37.97	36.62	38.22	37.81	38.38	38.08	36.92	37.99	39.02	38.02
38.07	38.15	37.91	36.59	38.25	37.88	38.4	38.1	36.94	38.04	38.95	38.02
37.98	38.13	37.97	36.55	38.26	37.98	38.4	38.11	36.88	38.02	38.86	37.97
37.92	38.14	38.02	36.69	38.24	38.05	38.39	38.12	36.8	38.03	38.76	37.9
37.98	38.1	38.01	36.82	38.24	38.04	38.41	38.11	36.77	38.03	38.66	37.87
38.03	38.02	38.03	36.84	38.15	38.06	38.41	38.1	36.71	37.97	38.47	37.99
37.97	38.04	38.12	36.83	38.07	38.08	38.38	38.07	36.65	37.9	38.22	37.98
37.91	38.07	38.23	36.81	38.09	37.97	38.36	38.04	36.67	37.79	38.42	37.95
38.06	38.11	38.22	36.8	38.09	37.77	38.36	38.03	36.68	37.63	38.61	37.91
38.08	38.15	38.16	36.81	38.07	37.56	38.23	38.01	36.72	37.5	38.72	37.93
38.01	38.1	37.93	36.81	38.1	37.53	38.12	38	36.85	37.51	38.77	37.91
37.98	37.95	37.79	36.81	38.11	37.73	37.98	38.06	36.91	37.62	38.86	37.85
38.02	37.87	37.99	36.81	38.07	37.82	37.9	38.11	36.92	37.71	38.92	37.82
38.14	37.83	38.14	36.81	38.1	37.91	37.92	38.09	36.93	37.78	38.94	37.74
38.38	37.86	38.14	36.8	38.15	38	37.94	38.05	36.93	37.83	38.93	37.72
38.44	37.92	38.11	36.78	38.01	38.03	37.93	38.01	36.94	37.84	38.86	37.86
38.47	37.98	38.14	36.77	37.91	38.02	37.93	37.98	36.92	37.79	38.84	37.93
38.41	38.06	38.17	36.77	37.88	38	37.92	37.96	36.75	37.74	38.82	37.93
38.27	38.13	38.17	36.73	37.92	38.04	37.82	37.93	36.67	37.83	38.71	37.82
38.21	38.17	38.15	36.73	37.97	38.02	37.75	37.88	36.66	37.97	38.63	37.59
38.21	38.05	38.15	36.77	38.09	38.01	37.86	37.9	36.69	37.98	38.71	37.49
38.35	37.93	38.19	36.83	38.15	38.06	37.92	37.97	36.76	37.85	38.77	37.38
38.4	37.99	38.27	36.9	38.22	38.06	37.95	38.03	36.86	37.69	38.83	37.33
38.4	37.98	38.31	36.9	38.21	38.05	37.95	38.09	36.89	37.7	38.92	37.58
38.37	37.71	38.27	36.87	38.16	37.92	38.05	38.1	36.87	37.85	38.98	37.68
38.33	37.58	38.26	36.89	38.13	37.62	38.11	38.05	36.82	37.91	39.02	37.77
38.2	37.75	38.29	37.01	38.08	37.52	38.13	37.94	36.81	37.94	39.04	37.87
38.14	37.82	38.28	37.01	38.09	37.58	38.25	37.92	36.77	37.93	39.08	37.91
38.16	37.94	38.25	36.96	38.08	37.64	38.23	37.97	36.71	38	39.07	37.91
38.15	37.92	38.21	36.97	38	37.67	38.19	37.99	36.79	37.99	39.04	37.91
38.12	37.91	38.05	36.98	37.98	37.66	38.19	37.98	36.85	37.95	39.01	37.91
38.03	37.97	38.01	36.97	38.03	37.62	38.21	37.96	36.86	37.94	38.94	37.9
37.9	38.03	38.17	36.91	38.11	37.64	38.22	38.02	36.91	37.91	38.87	37.92
38.06	38.1	38.23	36.83	38.09	37.7	38.12	38.03	36.95	37.87	38.85	37.91
38.19	38.1	38.31	36.73	37.99	37.68	37.94	37.92	37.01	37.83	38.78	37.86
38.31	38.05	38.3	36.71	37.82	37.63	37.81	37.86	37	37.79	38.7	37.81
38.3	37.98	38.19	36.74	37.79	37.61	37.85	37.83	36.97	37.83	38.82	37.77
38.2	37.92	38.16	36.72	37.88	37.48	37.93	37.85	36.93	37.81	38.95	37.67
38.12	37.95	38.21	36.66	37.98	37.43	38.01	37.9	36.91	37.78	39.07	37.65
38.1	37.95	38.27	36.61	38.01	37.69	38.12	37.91	36.9	37.77	39.13	37.62
38.12	38.01	38.3	36.66	38.04	37.77	38.13	37.92	36.94	37.76	39.14	37.56
38.14	38.11	38.32	36.76	38.1	37.78	38.15	37.95	36.96	37.73	39.19	37.5
38.26	38.15	38.3	36.78	38.07	37.71	38.16	37.94	36.96	37.7	39.24	37.34
38.36	38.19	38.18	36.79	38.04	37.59	38.16	37.92	36.99	37.64	39.23	37.13
38.25	38.17	38.03	36.78	38.05	37.47	38.13	37.87	37.03	37.62	39.21	37.04
38.17	38.16	37.96	36.79	38.07	37.42	38.14	37.82	37.04	37.62	39.23	37
38.23	38.21	37.79	36.8	38.12	37.46	38.12	37.82	37.05	37.61	39.2	37.08
38.4	38.2	37.97	36.81	38.12	37.53	38.03	37.82	37.04	37.59	39.15	37.14
38.43	38.04	38.13	36.79	38.09	37.53	38.04	37.79	36.99	37.51	39.13	37.2
38.4	37.89	38.27	36.8	38.16	37.58	38.03	37.81	36.98	37.46	39.14	37.21
38.35	37.83	38.28	36.85	38.18	37.59	38.01	37.93	37.03	37.48	39.12	37.19
38.39	37.82	38.19	36.9	38.1	37.56	37.99	37.94	37.04	37.46	39.04	37.16
38.46	37.94	38.13	37.13	38.06	37.5	37.97	37.94	37.04	37.38	38.96	37.12
38.5	38.06	38.16	37.5	38.11	37.37	38.05	37.94	37.04	37.41	38.98	37.06
38.55	38.22	38.17	37.58	38.16	37.23	38.11	37.9	36.98	37.5	39.04	37.07
38.57	38.26	38.12	37.62	38.18	37.18	38.15	37.91	36.81	37.43	39.07	37.07
38.57	38.32	38.1	37.69	38.21	37.38	38.15	37.86	36.7	37.26	39.08	37.03
38.58	38.33	38.07	37.72	38.21	37.6	38.15	37.79	36.81	37.14	39.07	36.98
38.59	38.28	37.88	37.74	38.17	37.7	38.15	37.68	36.83	37.42	39.04	36.95
38.52	38.26	37.76	37.81	38.12	37.77	38.04	37.7	36.73	37.64	39.04	36.93
38.44	38.24	37.95	37.84	37.99	37.81	37.88	37.73	36.68	37.71	39.01	36.91
38.26	38.14	38.12	37.85	37.87	37.83	37.83	37.73	36.73	37.7	38.89	36.86
38.22	38.08	38.2	37.83	37.96	37.82	37.9	37.7	36.73	37.67	38.77	36.78
38.16	38.05	38.18	37.82	38.06	37.87	37.94	37.72	36.7	37.59	38.73	36.7
38.08	37.99	38.21	37.86	38.1	37.96	37.95	37.76	36.65	37.52	38.66	36.65
38.05	37.96	38.29	37.9	38.12	37.97	38	37.76	36.61	37.45	38.6	36.62
38.01	37.95	38.29	37.93	38.12	37.93	38.02	37.75	36.57	37.4	38.6	36.57
38.03	37.95	38.13	37.92	38.15	37.91	37.97	37.73	36.53	37.45	38.68	36.52
38.02	37.93	38.07	37.87	38.15	37.82	38.01	37.71	36.49	37.48	38.71	36.47
38.03	37.89	38.19	37.82	38.15	37.78	38.02	37.74	36.46	37.48	38.76	36.4
38.13	37.95	38.16	37.85	38.18	37.73	38.06	37.73	36.4	37.53	38.78	36.39
38.21	38.01	38.21	37.88	38.19	37.71	38.09	37.71	36.37	37.52	38.77	36.39
38.31	37.97	38.33	37.93	38.19	37.68	38.09	37.75	36.36	37.51	38.68	36.37
38.32	37.87	38.32	37.95	38.16	37.63	38.13	37.79	36.38	37.64	38.61	36.4
38.28	37.68	38.3	37.95	38.15	37.6	38.16	37.79	36.41	37.65	38.67	36.43
38.22	37.48	38.26	37.97	38.18	37.58	38.17	37.77	36.47	37.65	38.75	36.45
38.21	37.35	38.19	37.99	38.19	37.56	38.16	37.75	36.51	37.67	38.81	36.45
38.21	37.34	38.26	38.01	38.13	37.55	38.07	37.73	36.56	37.65	38.8	36.45
38.14	37.33	38.3	37.98	38.09	37.51	37.98	37.77	36.66	37.54	38.75	36.47
38.12	37.29	38.28	37.93	38.1	37.47	38.05	37.78	36.65	37.48	38.79	36.48
38.12	37.38	38.25	37.9	38.07	37.49	38.12	37.8	36.64	37.53	38.84	36.51
38.05	37.45	38.2	37.87	38	37.52	38.12	37.81	36.66	37.53	38.86	36.52
37.88	37.45	38.14	37.87	37.96	37.5	38.09	37.77	36.65	37.52	38.8	36.54
38.03	37.7	38.21	37.89	37.95	37.5	38.11	37.72	36.54	37.49	38.61	36.56
38.14	37.96	38.29	37.89	37.95	37.52	38.11	37.72	36.39	37.46	38.46	36.56
38.41	38.02	38.27	37.87	37.78	37.48	38.05	37.73	36.38	37.43	38.47	36.54
38.43	38.03	38.23	37.82	37.71	37.47	37.95	37.76	36.46	37.32	38.64	36.55
38.33	38.11	38.14	37.8	37.88	37.45	37.96	37.77	36.57	37.27	38.75	36.56
38.36	38.17	38	37.77	37.98	37.35	38.01	37.76	36.71	37.29	38.8	36.56
38.43	38.21	37.84	37.69	38.08	37.34	38.07	37.78	36.93	37.39	38.88	36.53
38.44	38.21	37.83	37.59	38.08	37.35	38.16	37.78	36.99	37.39	38.92	36.5
38.36	38.15	37.86	37.6	38.08	37.3	38.17	37.73	37.29	37.33	38.9	36.47
38.23	38.02	37.89	37.65	38.09	37.15	38.19	37.69	37.44	37.23	38.84	36.48
38.17	37.95	37.89	37.57	38.1	37.12	38.18	37.69	37.42	37.17	38.77	36.5
38.11	37.99	37.86	37.43	38.11	37.11	38.09	37.73	37.28	37.16	38.71	36.52
38.14	38.09	37.87	37.43	38.08	37.13	37.95	37.73	37.3	37.12	38.78	36.5
38.24	38.08	37.93	37.5	38.06	37.13	37.98	37.69	37.3	37.11	38.79	36.39
38.2	38.05	37.9	37.63	38.02	37.1	38.07	37.64	37.32	37.07	38.78	36.31
38.13	38.03	37.74	37.7	37.84	37.03	38.09	37.59	37.44	37.06	38.76	36.27
38.05	37.87	37.82	37.7	37.88	36.96	38.08	37.52	37.43	37.06	38.72	36.23
37.91	37.77	38	37.72	37.94	36.89	38.09	37.47	37.39	37.06	38.72	36.2
37.91	37.81	38.1	37.71	37.96	36.83	38.11	37.46	37.45	37.02	38.7	36.17
37.96	37.82	38.13	37.64	37.96	36.76	38.12	37.46	37.65	36.91	38.61	36.18
38.05	37.87	38.13	37.5	37.93	36.71	38.13	37.46	37.68	36.82	38.38	36.35
38.16	38	38.22	37.59	37.93	36.65	38.13	37.47	37.71	36.76	38.25	36.48
38.13	38	38.34	37.68	37.94	36.6	38.13	37.51	37.76	36.71	38.12	36.53
37.98	37.94	38.36	37.68	37.97	36.56	38.06	37.53	37.75	36.68	38.12	36.54
37.94	37.87	38.28	37.67	37.95	36.51	37.87	37.54	37.66	36.64	38.35	36.49
38.17	37.92	38.24	37.68	37.92	36.44	37.66	37.58	37.58	36.59	38.44	36.46
38.2	38.06	38.23	37.67	37.88	36.4	37.48	37.56	37.51	36.45	38.45	36.43
38.16	38.21	38.21	37.55	37.88	36.38	37.38	37.49	37.39	36.32	38.45	36.41
38.14	38.22	38.19	37.52	37.93	36.35	37.47	37.44	37.24	36.29	38.4	36.4
38.12	38.15	38.12	37.49	37.91	36.33	37.6	37.38	37.12	36.29	38.34	36.45
38.02	38.15	38.08	37.5	37.89	36.32	37.69	37.36	37.09	36.35	38.31	36.46
38.06	38.14	38.05	37.5	37.94	36.31	37.76	37.33	37.08	36.42	38.26	36.39
38.06	38.02	38.07	37.48	37.98	36.31	37.84	37.22	37.13	36.47	38.22	36.36
38.01	38.01	38.14	37.36	37.95	36.3	37.87	37.13	37.39	36.51	38.17	36.35
38.13	38.1	38.16	37.39	37.9	36.3	37.88	37.06	37.54	36.54	38.11	36.35
38.23	38.11	38.13	37.45	37.87	36.37	37.86	37.09	37.66	36.58	38.04	36.36
38.23	38.1	38.04	37.46	37.87	36.43	37.88	37.16	37.72	36.63	37.99	36.32
38.1	38.14	37.99	37.44	37.89	36.42	37.93	37.14	37.72	36.66	37.94	36.22
38.04	38.19	37.97	37.41	37.85	36.43	37.97	37.09	37.72	36.67	37.9	36.18
37.97	38.18	37.9	37.32	37.83	36.43	37.96	37.11	37.74	36.67	37.86	36.19
38.06	38.15	37.93	37.13	37.83	36.41	37.96	37.17	37.76	36.67	37.83	36.2
38.08	38.09	37.95	37.09	37.88	36.4	37.99	37.17	37.7	36.66	37.81	36.21
38.02	38.01	37.91	37.15	37.88	36.41	38.02	37.14	37.73	36.66	37.82	36.23
37.96	37.75	37.94	37.23	37.93	36.4	38.04	37.09	37.87	36.65	37.83	36.24
37.83	37.5	38.08	37.21	37.99	36.39	38.03	37.02	37.93	36.64	37.82	36.23
37.84	37.55	38.05	37.16	38.03	36.37	37.91	36.95	38.07	36.64	37.77	36.21
37.95	37.7	37.9	37.05	38.09	36.36	37.85	36.87	38.12	36.62	37.77	36.19
38.12	37.78	37.93	37	38.07	36.38	37.89	36.8	38.15	36.59	37.78	36.19
38.13	37.85	38.01	36.99	38.05	36.4	37.92	36.73	38.18	36.58	37.81	36.19
38.09	37.87	38.15	36.9	38.03	36.4	37.87	36.67	38.18	36.58	37.84	36.19
38.08	37.96	38.24	36.86	37.91	36.39	37.83	36.63	38.14	36.59	37.89	36.18
38.02	38	38.24	36.81	37.74	36.31	37.74	36.58	38.21	36.58	37.91	36.34
38.1	38	38.14	36.77	37.8	36.26	37.66	36.56	38.25	36.54	37.92	36.4
38.25	38.01	38.08	36.73	37.93	36.25	37.54	36.55	38.26	36.5	37.92	36.41
38.24	38.02	38	36.67	37.92	36.25	37.5	36.55	38.26	36.43	37.91	36.39
38.2	38.06	37.96	36.61	37.85	36.25	37.4	36.57	38.15	36.3	37.86	36.34
38.18	38.12	38.01	36.59	37.87	36.32	37.35	36.65	38.16	36.26	37.81	36.3
38.14	38.1	38.05	36.6	37.96	36.33	37.29	36.72	38.23	36.27	37.79	36.3
38.12	38.08	38.04	36.6	38.05	36.32	37.24	36.73	38.19	36.29	37.8	36.3
38.17	38.12	38.09	36.62	38.08	36.3	37.21	36.72	38.09	36.33	37.85	36.31
38.26	38.15	38.12	36.62	38.1	36.3	37.14	36.7	37.98	36.32	37.88	36.32
38.26	38.15	38.05	36.59	38.08	36.32	36.92	36.69	37.88	36.3	37.88	36.35
38.24	38.15	38.12	36.55	38.07	36.38	36.67	36.67	38.04	36.3	37.87	36.35
38.2	38.15	38.11	36.54	38.1	36.39	36.71	36.67	38.03	36.27	37.86	36.34
37.95	38.12	38.06	36.54	38.09	36.39	36.85	36.67	37.9	36.25	37.83	36.34
37.83	38.1	38.14	36.54	38.05	36.39	36.83	36.67	37.92	36.26	37.83	36.35
37.82	37.89	38.17	36.5	38.02	36.39	36.76	36.66	38.03	36.25	37.85	36.36
37.87	37.79	38.18	36.48	38.02	36.41	36.75	36.68	38.04	36.2	37.84	36.35
37.93	37.77	38.09	36.49	37.98	36.4	36.74	36.69	37.99	36.18	37.78	36.36
37.89	37.66	37.77	36.51	38	36.39	36.69	36.66	37.95	36.16	37.73	36.42
37.91	37.65	37.59	36.51	38.01	36.42	36.65	36.6	38.03	36.15	37.8	36.46
37.96	37.68	37.61	36.45	37.96	36.44	36.65	36.61	38.06	36.23	37.85	36.58
38.03	37.73	37.75	36.41	37.93	36.45	36.65	36.64	38.09	36.26	37.83	36.64
38.07	37.77	37.87	36.31	37.92	36.48	36.67	36.65	38.12	36.25	37.75	36.65
38.08	37.83	37.96	36.18	37.9	36.48	36.75	36.64	38.08	36.24	37.74	36.56
38.01	37.91	37.98	36.12	37.87	36.47	36.76	36.62	38.08	36.24	37.76	36.54
37.98	37.98	37.99	36.09	37.88	36.44	36.72	36.61	38.01	36.24	37.8	36.57
38.14	38.07	37.94	36.1	37.91	36.41	36.69	36.59	37.58	36.23	37.8	36.6
38.25	38.08	37.89	36.15	37.9	36.39	36.69	36.59	37.35	36.23	37.81	36.79
38.31	38.04	37.84	36.19	37.81	36.37	36.69	36.59	37.26	36.25	37.83	36.83
38.39	37.92	37.7	36.2	37.88	36.34	36.67	36.59	37.32	36.3	37.83	37.09
38.38	37.79	37.49	36.18	37.94	36.31	36.66	36.6	37.51	36.34	37.8	37.19
38.35	37.76	37.47	36.15	37.98	36.31	36.63	36.6	37.78	36.34	37.78	37.22
38.35	37.69	37.48	36.12	37.97	36.32	36.62	36.6	37.83	36.3	37.78	37.26
38.4	37.6	37.4	36.1	37.96	36.33	36.6	36.61	37.83	36.28	37.8	37.48
38.54	37.5	37.21	36.08	37.9	36.33	36.57	36.62	37.85	36.25	37.82	37.67
38.59	37.41	37.18	36.08	37.89	36.32	36.56	36.6	37.86	36.31	37.83	37.71
38.52	37.55	37.33	36.12	37.87	36.33	36.55	36.58	37.78	36.39	37.83	37.76
38.38	37.65	37.35	36.13	37.81	36.35	36.53	36.57	37.63	36.47	37.82	37.88
38.17	37.67	37.33	36.14	37.79	36.36	36.53	36.54	37.62	36.49	37.76	37.96
38.1	37.67	37.3	36.14	37.74	36.36	36.52	36.5	37.75	36.49	37.73	38.02
38.02	37.65	37.31	36.2	37.72	36.36	36.5	36.49	37.91	36.49	37.7	38.03
38.05	37.54	37.3	36.25	37.68	36.41	36.49	36.49	38.01	36.49	37.64	38
38.07	37.51	37.1	36.25	37.55	36.47	36.5	36.53	38.03	36.65	37.61	37.94
38.08	37.49	37	36.25	37.42	36.5	36.51	36.55	37.99	36.71	37.59	37.95
38.06	37.43	37.01	36.25	37.36	36.5	36.52	36.55	37.97	36.74	37.57	37.96
38	37.43	36.99	36.26	37.31	36.51	36.53	36.55	37.87	36.73	37.56	37.98
37.98	37.45	36.96	36.26	37.28	36.51	36.53	36.57	37.66	36.7	37.56	37.98
38.03	37.53	36.96	36.23	37.22	36.51	36.5	36.58	37.67	36.69	37.56	37.95
38.08	37.54	36.99	36.21	37.17	36.5	36.44	36.56	37.88	36.75	37.57	37.87
38.14	37.54	37.01	36.21	37.13	36.55	36.41	36.56	37.92	36.86	37.57	37.82
38.13	37.51	36.99	36.19	37.01	36.59	36.38	36.6	37.95	37.01	37.58	37.78
38.05	37.35	36.95	36.21	36.98	36.52	36.38	36.71	37.92	37.13	37.59	37.83
37.98	37.26	36.88	36.29	37.03	36.48	36.43	36.78	37.87	37.24	37.6	37.91
37.93	37.21	36.79	36.34	37.1	36.52	36.5	36.78	37.86	37.2	37.6	37.91
37.85	37.12	36.72	36.35	37.18	36.55	36.53	36.76	37.81	37.14	37.58	37.88
37.91	37.06	36.65	36.32	37.18	36.55	36.57	36.73	37.86	37.23	37.56	37.85
37.96	37.01	36.6	36.3	37.18	36.54	36.57	36.71	37.91	37.25	37.58	37.9
37.97	36.95	36.59	36.24	37.24	36.53	36.57	36.72	38.01	37.24	37.6	37.94
37.91	36.88	36.59	36.17	37.22	36.53	36.58	36.72	38.19	37.28	37.55	37.91
38.01	36.8	36.59	36.13	37.21	36.53	36.61	36.66	38.3	37.36	37.51	37.86
38.04	36.73	36.58	36.1	37.16	36.52	36.62	36.53	38.32	37.49	37.5	37.82
37.94	36.69	36.57	36.13	37.09	36.55	36.62	36.5	38.32	37.55	37.45	37.8
37.86	36.67	36.57	36.22	37	36.66	36.59	36.51	38.24	37.54	37.41	37.87
37.86	36.62	36.56	36.25	36.91	36.77	36.56	36.53	38.18	37.5	37.44	37.89
37.9	36.61	36.55	36.28	36.88	36.82	36.56	36.56	38.19	37.45	37.56	37.87
37.92	36.6	36.55	36.28	36.87	36.98	36.56	36.59	38.11	37.51	37.6	37.87
37.94	36.6	36.55	36.28	36.82	37.22	36.55	36.64	38.05	37.54	37.61	37.88
37.94	36.66	36.57	36.29	36.74	37.41	36.58	36.67	37.88	37.48	37.63	37.89
37.95	36.7	36.59	36.28	36.7	37.42	36.58	36.68	37.79	37.41	37.72	37.87
37.94	36.75	36.6	36.26	36.64	37.41	36.56	36.69	37.65	37.43	37.78	37.85
37.95	36.76	36.59	36.22	36.59	37.45	36.54	36.69	37.59	37.46	37.81	37.8
37.96	36.76	36.58	36.24	36.54	37.51	36.53	36.69	37.83	37.45	37.82	37.8
37.96	36.76	36.55	36.32	36.52	37.54	36.54	36.72	37.84	37.36	37.83	37.79
37.96	36.76	36.52	36.37	36.51	37.57	36.55	36.74	37.93	37.34	37.81	37.75
37.94	36.73	36.47	36.37	36.51	37.62	36.55	36.73	38.11	37.3	37.78	37.62
37.96	36.65	36.46	36.35	36.53	37.61	36.56	36.71	38.07	37.29	37.73	37.42
38.06	36.59	36.46	36.33	36.54	37.57	36.59	36.71	38.04	37.39	37.72	37.37
38.35	36.56	36.46	36.34	36.59	37.53	36.6	36.73	38.01	37.43	37.72	37.38
38.4	36.55	36.57	36.36	36.63	37.38	36.63	36.73	37.93	37.4	37.68	37.39
38.27	36.54	36.65	36.39	36.65	37.28	36.64	36.76	37.97	37.35	37.72	37.4
38.22	36.52	36.68	36.41	36.65	37.18	36.63	36.8	37.97	37.18	37.74	37.44
38.18	36.48	36.74	36.41	36.63	37.21	36.62	36.79	37.8	37.13	37.71	37.46
38.16	36.45	36.81	36.41	36.63	37.23	36.61	36.83	37.63	37.12	37.69	37.46
38.22	36.44	36.92	36.39	36.64	37.25	36.61	36.86	37.5	37.14	37.66	37.45
38.2	36.45	36.98	36.38	36.62	37.3	36.61	36.9	37.55	37.16	37.52	37.39
37.98	36.48	36.96	36.36	36.69	37.42	36.61	36.98	37.74	37.11	37.4	37.3
37.81	36.51	36.96	36.32	36.74	37.52	36.62	37.08	37.73	36.94	37.56	37.18
37.79	36.55	36.99	36.31	36.76	37.54	36.63	37.16	37.72	36.83	37.66	37
37.87	36.55	36.94	36.31	36.76	37.52	36.63	37.24	37.76	36.83	37.65	36.91
37.92	36.56	36.83	36.31	36.75	37.59	36.63	37.29	37.73	36.96	37.59	36.88
37.9	36.59	36.77	36.31	36.73	37.67	36.64	37.27	37.68	37.03	37.75	36.76
37.89	36.61	36.76	36.31	36.71	37.68	36.65	37.18	37.77	37.06	37.93	36.72
37.87	36.61	36.79	36.3	36.68	37.56	36.65	37.2	37.86	37.09	37.9	36.82
37.83	36.62	36.8	36.29	36.67	37.46	36.65	37.33	37.79	37.1	37.79	36.88
37.93	36.62	36.8	36.32	36.67	37.41	36.63	37.39	37.77	37.07	38.09	36.85
38	36.61	36.77	36.32	36.67	37.36	36.62	37.41	37.66	36.97	38.26	36.75
38.02	36.61	36.73	36.23	36.67	37.34	36.6	37.4	37.64	36.91	38.32	36.65
38.08	36.61	36.71	36.13	36.62	37.3	36.56	37.4	37.74	36.86	38.36	36.54
38.12	36.59	36.7	36.07	36.55	37.26	36.52	37.43	37.76	36.8	38.39	36.45
38.17	36.56	36.63	36.11	36.56	37.26	36.51	37.47	37.74	36.71	38.41	36.37
38.29	36.56	36.61	36.25	36.6	37.26	36.5	37.51	37.71	36.64	38.39	36.32
38.35	36.54	36.6	36.32	36.69	37.34	36.51	37.56	37.73	36.62	38.34	36.28
38.39	36.48	36.56	36.33	36.76	37.48	36.54	37.58	37.91	36.63	38.5	36.26
38.37	36.46	36.52	36.34	36.78	37.48	36.56	37.63	37.95	36.6	38.63	36.25
38.23	36.45	36.48	36.33	36.78	37.37	36.55	37.65	37.88	36.55	38.66	36.31
38.14	36.41	36.47	36.38	36.72	37.29	36.47	37.69	37.73	36.52	38.68	36.38
38.21	36.33	36.48	36.5	36.63	37.27	36.25	37.7	37.49	36.47	38.7	36.48
38.26	36.31	36.5	36.52	36.83	37.36	36.25	37.65	37.37	36.44	38.71	36.51
38.27	36.34	36.51	36.56	36.87	37.37	36.34	37.66	37.42	36.41	38.75	36.49
38.22	36.37	36.51	36.56	36.94	37.39	36.56	37.65	37.51	36.39	38.77	36.42
38.21	36.4	36.5	36.59	37.06	37.4	36.75	37.57	37.58	36.37	38.79	36.34
38.26	36.42	36.5	36.72	37.14	37.38	36.83	37.51	37.65	36.57	38.81	36.28
38.27	36.4	36.5	36.93	37.19	37.32	36.82	37.5	37.67	36.71	38.78	36.24
38.36	36.36	36.5	37.01	37.2	37.26	36.77	37.52	37.65	36.75	38.72	36.21
38.38	36.32	36.5	37.03	37.13	37.2	36.84	37.5	37.63	36.75	38.7	36.2
38.37	36.3	36.5	37.21	37.16	37.14	36.87	37.46	37.64	36.73	38.69	36.35
38.4	36.27	36.49	37.3	37.19	37.07	36.85	37.46	37.62	36.69	38.68	36.41
38.44	36.25	36.52	37.36	37.12	37	36.85	37.46	37.57	36.58	38.67	36.43
38.47	36.23	36.55	37.4	36.89	36.91	36.95	37.45	37.5	36.47	38.7	36.42
38.47	36.18	36.56	37.42	36.97	36.87	37	37.41	37.4	36.42	38.72	36.41
38.53	36.27	36.53	37.47	37.41	36.84	37.08	37.4	37.42	36.36	38.68	36.41
38.52	36.53	36.51	37.52	37.51	36.81	37.12	37.43	37.46	36.3	38.6	36.44
38.4	36.54	36.5	37.56	37.51	36.77	37.16	37.49	37.44	36.28	38.59	36.44
38.32	36.56	36.46	37.57	37.55	36.75	37.17	37.52	37.34	36.27	38.6	36.44
38.19	36.67	36.43	37.56	37.57	36.76	37.13	37.5	37.34	36.27	38.6	36.46
38.2	36.7	36.41	37.55	37.55	36.75	37.03	37.41	37.23	36.28	38.54	36.46
38.2	36.69	36.43	37.48	37.85	36.75	36.94	37.38	37.13	36.28	38.39	36.46
38.2	36.66	36.45	37.35	37.9	36.74	36.86	37.38	37.15	36.27	38.29	36.47
38.29	36.62	36.42	37.31	37.9	36.73	36.78	37.39	37.2	36.26	38.45	36.47
38.29	36.59	36.37	37.32	38.01	36.7	36.76	37.4	37.28	36.4	38.59	36.47
38.12	36.51	36.32	37.34	38.07	36.66	36.81	37.39	37.54	36.49	38.58	36.46
38.02	36.6	36.31	37.32	38.14	36.63	36.82	37.33	37.7	36.43	38.47	36.43
37.97	36.6	36.33	37.23	38.18	36.58	36.81	37.21	37.61	36.36	38.43	36.39
37.94	36.42	36.35	37.14	38.15	36.53	36.79	37.16	37.61	36.29	38.4	36.35
38.03	36.39	36.35	37.1	38.11	36.48	36.79	37.12	37.64	36.22	38.34	36.32
38.07	36.48	36.35	37.01	38.1	36.45	36.81	37.06	37.5	36.16	38.27	36.29
38.04	36.92	36.34	37.01	38.09	36.46	36.81	37.02	37.53	36.12	38.2	36.27
38.01	37.08	36.35	37.01	38.08	36.48	36.82	36.95	37.62	36.08	38.09	36.26
38.1	37.2	36.39	36.95	38.08	36.47	36.82	36.88	37.64	36.05	38	36.27
38.15	37.31	36.4	36.92	38.07	36.45	36.8	36.86	37.69	36.03	37.97	36.26
38.17	37.35	36.57	36.92	38.01	36.44	36.78	36.84	37.73	36.01	37.95	36.23
38.11	37.37	36.77	36.95	37.89	36.44	36.77	36.83	37.75	35.99	37.91	36.2
38.06	37.37	36.77	37.02	37.95	36.44	36.75	36.82	37.76	35.97	37.89	36.19
38.07	37.33	36.74	37.04	37.92	36.45	36.71	36.79	37.75	35.95	37.88	36.18
38.03	37.41	36.7	37.08	37.86	36.45	36.69	36.75	37.72	36	37.94	36.19
38.01	37.53	36.68	37.09	37.83	36.37	36.67	36.72	37.64	36.11	38.04	36.33
37.96	37.56	36.67	37.09	37.78	36.31	36.67	36.7	37.46	36.11	38.08	36.36
37.91	37.59	36.67	37.03	37.75	36.27	36.68	36.7	37.44	36.19	38.1	36.35
37.91	37.6	36.69	36.92	37.67	36.25	36.72	36.71	37.47	36.35	38.26	36.31
37.87	37.64	36.74	36.81	37.65	36.24	36.77	36.7	37.44	36.35	38.31	36.29
37.83	37.64	36.78	36.7	37.64	36.24	36.8	36.64	37.44	36.31	38.39	36.26
37.78	37.61	36.77	36.64	37.62	36.24	36.84	36.6	37.54	36.28	38.41	36.23
37.74	37.46	36.76	36.63	37.64	36.29	36.86	36.57	37.66	36.25	38.46	36.2
37.73	37.42	36.75	36.61	37.71	36.3	36.86	36.57	37.79	36.22	38.48	36.18
37.81	37.47	36.71	36.58	37.72	36.3	36.84	36.57	37.76	36.2	38.45	36.17
37.89	37.6	36.69	36.53	37.67	36.29	36.82	36.56	37.52	36.18	38.46	36.16
37.93	37.67	36.68	36.49	37.6	36.28	36.8	36.54	37.34	36.2	38.58	36.19
37.97	37.72	36.61	36.44	37.51	36.29	36.77	36.51	37.32	36.2	38.62	36.23
37.96	37.81	36.6	36.39	37.48	36.28	36.7	36.54	37.55	36.17	38.56	36.26
37.94	37.77	36.74	36.34	37.51	36.18	36.65	36.64	37.69	36.15	38.49	36.26
37.92	37.65	36.88	36.33	37.56	36.19	36.62	36.72	37.77	36.13	38.45	36.25
37.89	37.48	36.94	36.34	37.61	36.23	36.61	36.72	37.86	36.12	38.41	36.24
37.96	37.5	36.98	36.43	37.69	36.25	36.58	36.68	37.85	36.1	38.38	36.25
37.99	37.59	37.2	36.47	37.71	36.26	36.53	36.6	37.78	36.05	38.34	36.27
37.95	37.72	37.38	36.49	37.61	36.26	36.5	36.53	37.64	36	38.28	36.28
37.96	37.74	37.47	36.64	37.54	36.25	36.49	36.49	37.39	35.91	38.23	36.3
38	37.66	37.64	36.75	37.46	36.25	36.52	36.48	37.43	35.85	38.16	36.31
37.97	37.52	37.76	36.77	37.42	36.19	36.66	36.49	37.72	35.82	38.09	36.31
37.96	37.62	37.74	36.87	37.25	36.13	36.71	36.49	37.83	35.82	38.02	36.28
37.91	37.69	37.61	36.97	37.17	36.1	36.71	36.46	37.89	35.81	37.97	36.24
37.9	37.68	37.54	36.98	37.19	36.08	36.69	36.49	37.88	35.84	37.93	36.17
37.88	37.59	37.74	37	37.2	36.04	36.68	36.5	37.82	35.97	37.9	36.15
37.77	37.59	37.76	37.02	37.2	36.02	36.68	36.49	37.79	36	37.88	36.14
37.74	37.56	37.79	37.01	37.18	36.02	36.65	36.44	37.74	36.03	37.82	36.1
37.74	37.55	37.76	37.15	37.13	36.01	36.61	36.4	37.71	36.11	37.74	36.07
37.65	37.53	37.62	37.25	37.06	36.01	36.58	36.35	37.67	36.27	37.61	36.05
37.66	37.53	37.77	37.33	37	36.2	36.59	36.3	37.6	36.29	37.59	36.02
37.64	37.46	37.84	37.36	36.93	36.32	36.67	36.34	37.51	36.33	37.63	36.01
37.59	37.38	37.79	37.37	36.86	36.46	36.7	36.39	37.43	36.33	37.64	35.98
37.47	37.31	37.84	37.37	36.78	36.56	36.75	36.41	37.43	36.33	37.62	35.97
37.35	37.29	37.9	37.41	36.71	36.57	36.86	36.52	37.38	36.58	37.58	35.96
37.27	37.28	37.86	37.43	36.66	36.64	36.87	36.55	37.31	36.71	37.53	35.92
37.2	37.21	37.87	37.41	36.61	36.69	36.85	36.54	37.3	36.8	37.49	35.88
37.13	37.15	37.93	37.34	36.58	36.67	36.85	36.52	37.22	36.95	37.43	35.87
37.04	37.09	38	37.31	36.56	36.58	36.84	36.47	37.16	37.01	37.4	35.86
36.97	37.01	37.97	37.32	36.54	36.68	36.83	36.39	37.15	37.04	37.4	35.86
36.93	37	37.76	37.29	36.52	36.86	36.81	36.36	37.13	37.05	37.47	35.87
36.89	36.99	37.73	37.21	36.53	37.08	36.77	36.36	36.81	37.12	37.52	35.85
36.87	36.96	37.78	37.19	36.55	37.22	36.75	36.46	36.56	37.21	37.52	35.87
36.84	36.91	37.8	37.19	36.59	37.21	36.74	36.49	36.65	37.22	37.52	36.06
36.77	36.87	37.8	37.23	36.63	37.08	36.72	36.5	36.86	37.25	37.5	36.1
36.76	36.88	37.76	37.28	36.65	36.96	36.68	36.5	36.97	37.23	37.49	36.07
36.75	36.87	37.65	37.31	36.67	36.93	36.65	36.5	36.99	37.07	37.48	36.03
36.74	36.83	37.57	37.31	36.67	37	36.64	36.53	37	36.94	37.46	36.02
36.73	36.77	37.57	37.28	36.67	37.09	36.69	36.54	37.03	36.95	37.46	36.02
36.72	36.73	37.62	37.27	36.68	37.2	36.8	36.57	37.09	36.98	37.45	36.02
36.71	36.71	37.67	37.24	36.79	37.14	36.88	36.59	37.06	37.05	37.46	36.06
36.67	36.69	37.7	37.2	36.79	36.94	36.94	36.58	36.87	37.08	37.46	36.07
36.66	36.66	37.76	37.22	36.75	36.85	37.01	36.52	36.74	37.15	37.43	36.09
36.67	36.61	37.72	37.24	36.71	36.78	37.06	36.48	36.72	37.23	37.37	36.14
36.69	36.59	37.6	37.2	36.65	36.91	37.14	36.44	36.72	37.22	37.28	36.22
36.69	36.57	37.43	37.18	36.59	36.93	37.12	36.43	36.7	37.23	37.2	36.32
36.71	36.56	37.28	37.11	36.52	36.94	37.14	36.42	36.65	37.23	37.18	36.32
36.73	36.56	37.3	37.04	36.46	36.92	37.2	36.36	36.55	37.21	37.14	36.29
36.69	36.58	37.28	36.91	36.41	36.87	37.22	36.33	36.43	37.19	37.14	36.26
36.59	36.62	37.17	36.81	36.37	36.77	37.21	36.38	36.36	37.16	37.18	36.27
36.59	36.65	36.99	36.72	36.32	36.76	37.19	36.42	36.28	37.2	37.24	36.38
36.71	36.66	36.9	36.62	36.27	36.93	37.14	36.42	36.19	37.29	37.33	36.43
36.75	36.64	36.92	36.53	36.24	36.96	37.06	36.4	36.12	37.31	37.34	36.51
36.75	36.6	36.98	36.45	36.22	37.01	36.98	36.38	36.1	37.3	37.4	36.52
36.73	36.58	36.98	36.42	36.2	36.98	37.02	36.37	36.06	37.17	37.44	36.48
36.71	36.56	36.93	36.43	36.17	36.92	37.07	36.41	36	36.96	37.46	36.45
36.59	36.54	36.83	36.41	36.15	36.95	37.16	36.41	35.95	36.9	37.45	36.46
36.56	36.51	36.78	36.38	36.13	36.98	37.26	36.39	35.92	36.89	37.4	36.47
36.64	36.47	36.86	36.36	36.12	37.06	37.29	36.37	35.9	36.84	37.34	36.51
36.62	36.47	36.94	36.33	36.12	37.02	37.28	36.36	35.9	36.8	37.3	36.53
36.53	36.55	37	36.33	36.11	36.83	37.21	36.39	35.88	36.74	37.37	36.51
36.47	36.62	37.01	36.33	36.09	36.78	37.15	36.42	35.87	36.71	37.43	36.37
36.43	36.64	37.01	36.33	36.04	36.83	37.09	36.4	35.9	36.66	37.44	36.25
36.42	36.65	37.02	36.33	36.03	36.99	37.03	36.35	36.01	36.59	37.43	36.32
36.45	36.65	37.09	36.33	36.11	37.03	36.95	36.32	36.04	36.54	37.43	36.43
36.54	36.62	37.12	36.34	36.24	37.03	36.9	36.31	36.03	36.5	37.42	36.51
36.59	36.58	37.12	36.35	36.3	37.02	36.86	36.29	36.02	36.48	37.41	36.48
36.61	36.55	37.11	36.38	36.32	37	36.85	36.26	36	36.48	37.4	36.45
36.6	36.53	37.07	36.5	36.32	36.96	36.86	36.26	35.98	36.48	37.36	36.45
36.6	36.51	37	36.54	36.32	36.91	36.83	36.28	35.95	36.48	37.47	36.42
36.62	36.49	36.92	36.56	36.32	36.88	36.79	36.31	35.92	36.48	37.61	36.36
36.65	36.46	36.86	36.61	36.29	36.84	36.75	36.33	35.88	36.46	37.63	36.25
36.65	36.44	36.85	36.63	36.23	36.81	36.72	36.34	35.83	36.4	37.59	36.17
36.66	36.38	36.92	36.62	36.2	36.76	36.68	36.33	35.85	36.33	37.58	36.11
36.66	36.33	36.98	36.61	36.17	36.72	36.67	36.37	35.93	36.27	37.57	36.1
36.67	36.31	36.98	36.58	36.14	36.68	36.66	36.39	35.99	36.22	37.54	36.19
36.67	36.28	36.93	36.53	36.09	36.64	36.63	36.35	35.99	36.17	37.48	36.19
36.68	36.27	36.88	36.26	36.03	36.62	36.6	36.28	35.99	36.15	37.46	36.17
36.69	36.27	36.84	36	36.01	36.59	36.57	36.25	36.07	36.16	37.45	36.16
36.71	36.32	36.82	35.91	36.05	36.48	36.56	36.29	36.09	36.14	37.48	36.15
36.72	36.44	36.81	35.85	36.09	36.4	36.55	36.42	35.97	36.11	37.51	36.14
36.74	36.47	36.81	35.82	36.09	36.43	36.51	36.52	35.85	36.1	37.5	36.13
36.79	36.43	36.81	35.91	36.03	36.58	36.51	36.62	35.82	36.07	37.46	36.11
36.92	36.39	36.86	36.03	36	36.63	36.54	36.65	35.84	36.07	37.44	36.12
36.95	36.39	36.87	36.04	35.99	36.65	36.52	36.65	35.82	36.08	37.45	36.14
36.96	36.36	36.87	36.07	36.09	36.63	36.49	36.65	35.78	36	37.51	36.11
36.99	36.36	36.87	36.09	36.15	36.59	36.49	36.7	35.76	35.95	37.51	36.04
36.98	36.37	36.86	36.17	36.15	36.59	36.53	36.81	35.77	35.92	37.49	36
36.93	36.37	36.83	36.19	36.14	36.59	36.54	36.85	35.79	35.87	37.49	35.97
36.87	36.3	36.79	36.15	36.14	36.54	36.54	36.8	35.83	35.83	37.45	35.98
36.84	36.17	36.78	36.11	36.15	36.49	36.53	36.79	35.88	35.76	37.38	35.98
36.77	36.04	36.85	36.16	36.15	36.44	36.51	37.02	36	35.73	37.45	35.96
36.66	35.96	36.88	36.2	36.14	36.39	36.5	37.14	36.09	35.7	37.5	35.99
36.59	35.95	36.89	36.2	36.13	36.35	36.59	37.11	36.13	35.67	37.47	36.01
36.53	35.99	36.89	36.15	36.12	36.33	36.63	36.95	36.16	35.62	37.41	36
36.48	36.02	36.89	36.14	36.14	36.33	36.68	36.93	36.11	35.59	37.36	35.98
36.45	36.19	36.88	36.14	36.2	36.31	36.72	36.96	36.06	35.57	37.34	35.93
36.42	36.4	36.87	36.17	36.27	36.28	36.74	37	36.03	35.59	37.33	35.9
36.39	36.53	36.86	36.15	36.28	36.26	36.77	37.05	36.01	36.06	37.33	35.9
36.52	36.52	36.85	36.1	36.26	36.25	36.82	37.12	35.96	36.27	37.31	35.89
36.53	36.51	36.85	36.11	36.25	36.23	36.83	37.2	35.91	36.31	37.27	35.89
36.47	36.51	36.83	36.16	36.22	36.19	36.81	37.25	35.87	36.33	37.3	35.9
36.45	36.51	36.8	36.17	36.19	36.15	36.77	37.2	35.77	36.33	37.39	35.91
36.45	36.48	36.77	36.16	36.3	36.12	36.72	37.07	35.75	36.31	37.41	35.92
36.47	36.47	36.77	36.1	36.46	36.09	36.69	37.06	35.76	36.28	37.41	35.94
36.47	36.46	36.77	36.04	36.66	36.08	36.66	37.06	35.82	36.23	37.38	35.95
36.47	36.45	36.76	35.99	36.68	36.14	36.63	37.03	35.82	36.2	37.46	35.96
36.46	36.44	36.75	35.87	36.64	36.23	36.6	37.01	35.78	36.16	37.53	35.98
36.46	36.44	36.75	35.84	36.58	36.3	36.58	36.99	35.79	36.08	37.56	36.03
36.46	36.43	36.74	35.99	36.55	36.36	36.61	36.95	35.82	36.08	37.57	36.04
36.45	36.41	36.68	36.05	36.53	36.39	36.7	36.88	35.85	36.09	37.57	36.02
36.44	36.38	36.56	36.05	36.54	36.41	36.71	36.79	35.87	36.09	37.6	36
36.41	36.33	36.47	36.03	36.54	36.41	36.7	36.72	35.88	36.1	37.64	35.99
36.46	36.28	36.47	35.97	36.54	36.41	36.67	36.66	35.89	36.11	37.63	35.98
36.57	36.25	36.49	35.92	36.51	36.43	36.66	36.63	35.91	36.15	37.57	35.96
36.58	36.24	36.5	35.89	36.46	36.49	36.64	36.59	35.99	36.19	37.49	35.98
36.57	36.23	36.53	35.85	36.42	36.49	36.67	36.59	36	36.19	37.42	35.98
36.57	36.21	36.54	35.83	36.42	36.48	36.68	36.59	35.99	36.18	37.36	35.95
36.57	36.19	36.56	35.81	36.42	36.45	36.65	36.56	35.99	36.2	37.26	35.91
36.56	36.21	36.64	35.81	36.43	36.44	36.63	36.51	35.98	36.25	37.2	35.88
36.54	36.21	36.66	35.82	36.44	36.45	36.67	36.47	35.95	36.3	37.13	35.85
36.53	36.22	36.64	35.82	36.44	36.46	36.72	36.46	35.92	36.3	37.09	35.84
36.51	36.21	36.6	35.82	36.45	36.47	36.72	36.45	35.89	36.25	37.07	35.86
36.48	36.26	36.58	35.89	36.44	36.49	36.65	36.44	35.9	36.2	37.07	35.86
36.5	36.4	36.58	35.92	36.42	36.5	36.54	36.42	35.93	36.16	37.06	35.87
36.51	36.57	36.65	35.9	36.4	36.5	36.54	36.4	35.96	36.12	37.17	35.86
36.44	36.53	36.66	35.83	36.39	36.49	36.6	36.38	35.99	36.05	37.22	35.86
36.34	36.46	36.67	35.79	36.39	36.49	36.63	36.41	36.02	36.02	37.23	35.85
36.3	36.45	36.66	35.79	36.39	36.48	36.65	36.44	36.04	36	37.24	35.82
36.26	36.4	36.6	35.78	36.37	36.41	36.65	36.47	36.04	35.97	37.27	35.79
36.2	36.26	36.54	35.78	36.38	36.41	36.61	36.47	36.04	35.97	37.26	35.77
36.14	36.18	36.55	35.82	36.44	36.43	36.57	36.47	36.07	36.01	37.22	35.83
36.24	36.12	36.57	35.84	36.44	36.42	36.54	36.44	36.1	36	37.19	35.83
36.32	36.13	36.62	35.85	36.44	36.36	36.48	36.38	36.14	35.98	37.14	35.8
36.37	36.26	36.67	35.89	36.43	36.33	36.43	36.33	36.16	35.98	37.12	35.79
36.37	36.29	36.71	35.93	36.43	36.32	36.39	36.29	36.16	35.99	37.12	35.77
36.53	36.28	36.79	35.9	36.42	36.29	36.42	36.25	36.16	35.98	37.1	35.77
36.7	36.25	36.84	35.85	36.4	36.22	36.46	36.21	36.18	35.96	37.08	35.8
36.73	36.23	36.85	35.82	36.4	36.15	36.47	36.17	36.18	35.96	37.12	35.81
36.86	36.25	36.85	35.8	36.39	36.11	36.46	36.13	36.15	35.96	37.26	35.81
37.07	36.26	36.85	35.77	36.39	36.08	36.44	36.11	36.1	35.94	37.39	35.82
37.21	36.27	36.84	35.77	36.4	36.1	36.43	36.13	36.07	35.94	37.61	35.82
37.2	36.25	36.84	35.85	36.39	36.14	36.44	36.18	36.02	35.95	37.64	35.79
37.31	36.21	36.83	35.95	36.38	36.15	36.46	36.18	36	35.96	37.66	35.77
37.53	36.15	36.81	35.96	36.39	36.16	36.47	36.18	35.94	35.97	37.73	35.73
37.65	36.14	36.81	35.94	36.39	36.16	36.47	36.14	35.87	35.95	37.88	35.67
37.73	36.1	36.81	35.92	36.38	36.15	36.44	36.07	35.83	35.85	37.92	35.64
37.7	36.08	36.8	35.92	36.37	36.15	36.41	36.02	35.79	35.84	38.05	35.68
37.65	36.08	36.79	35.89	36.34	36.23	36.45	35.98	35.77	35.82	38.11	35.69
37.7	36.09	36.78	35.88	36.32	36.27	36.51	35.96	35.76	35.78	38.17	35.65
37.73	36.13	36.77	35.87	36.31	36.26	36.51	35.96	35.76	35.75	38.19	35.61
37.69	36.14	36.75	35.89	36.29	36.25	36.49	36.03	35.76	35.73	38.19	35.6
37.63	36.13	36.74	35.99	36.28	36.26	36.45	36.17	35.73	35.71	38.28	35.59
37.66	36.13	36.72	36	36.27	36.25	36.47	36.22	35.68	35.73	38.34	35.59
37.72	36.13	36.71	36.1	36.26	36.22	36.46	36.22	35.7	35.73	38.37	35.58
37.69	36.11	36.72	36.38	36.24	36.2	36.41	36.2	35.71	35.65	38.39	35.56
37.64	36.06	36.72	36.53	36.22	36.19	36.37	36.19	35.74	35.62	38.32	35.52
37.73	36.02	36.71	36.59	36.19	36.19	36.34	36.18	35.76	35.6	38.32	35.52
37.74	36.01	36.73	36.63	36.2	36.17	36.37	36.18	35.78	35.59	38.38	35.56
37.7	36.04	36.78	36.81	36.24	36.15	36.43	36.18	35.83	35.58	38.4	35.69
37.63	36.04	36.83	36.87	36.27	36.12	36.48	36.19	35.82	35.65	38.41	35.74
37.58	36.04	36.83	36.9	36.29	36.09	36.51	36.2	35.79	35.66	38.41	35.76
37.5	36.08	36.79	36.92	36.31	36.09	36.57	36.19	35.73	35.66	38.43	35.79
37.3	36.21	36.71	37.04	36.34	36.18	36.6	36.2	35.7	35.66	38.45	35.82
37.28	36.22	36.63	37.16	36.36	36.26	36.62	36.23	35.68	35.65	38.44	35.81
37.29	36.16	36.56	37.27	36.39	36.26	36.65	36.24	35.65	35.63	38.41	35.8
37.36	36.11	36.55	37.39	36.41	36.24	36.66	36.25	35.63	35.58	38.4	35.79
37.41	36.03	36.55	37.53	36.41	36.22	36.67	36.24	35.63	35.57	38.4	35.77
37.46	35.98	36.56	37.61	36.4	36.25	36.65	36.23	35.73	35.56	38.32	35.77
37.48	35.95	36.55	37.64	36.39	36.27	36.6	36.23	35.91	35.56	38.24	35.77
37.49	35.93	36.6	37.66	36.36	36.28	36.52	36.29	36.08	35.58	38.42	35.76
37.5	35.93	36.64	37.65	36.34	36.32	36.5	36.37	36.12	35.63	38.46	35.74
37.56	35.91	36.58	37.62	36.32	36.37	36.48	36.44	36.11	35.64	38.51	35.77
37.57	35.79	36.56	37.59	36.3	36.41	36.52	36.49	36.06	35.62	38.6	35.79
37.54	35.72	36.56	37.67	36.28	36.41	36.53	36.52	36.07	35.61	38.61	35.79
37.47	35.73	36.55	37.68	36.27	36.38	36.5	36.58	36.17	35.62	38.57	35.79
37.43	35.74	36.55	37.64	36.38	36.32	36.44	36.57	36.2	35.63	38.52	35.82
37.4	35.74	36.55	37.61	36.49	36.28	36.42	36.52	36.45	35.64	38.47	35.79
37.42	35.75	36.54	37.54	36.66	36.26	36.4	36.47	36.43	35.64	38.48	35.78
37.53	35.76	36.54	37.54	36.85	36.48	36.52	36.43	36.32	35.64	38.49	35.91
37.61	35.78	36.55	37.58	36.95	36.54	36.59	36.39	36.47	35.64	38.42	36.01
37.61	35.79	36.57	37.64	36.94	36.51	36.65	36.36	36.59	35.63	38.39	36.09
37.59	35.8	36.6	37.68	36.92	36.44	36.68	36.34	36.61	35.65	38.33	36.19
37.54	35.8	36.6	37.71	36.98	36.4	36.76	36.32	36.58	35.8	38.35	36.28
37.46	35.85	36.59	37.73	37.07	36.4	36.75	36.29	36.63	35.89	38.26	36.32
37.37	35.86	36.58	37.77	37.12	36.38	36.75	36.26	36.66	35.98	38.16	36.34
37.3	35.85	36.56	37.82	37.15	36.38	36.82	36.23	36.65	36.03	38.14	36.38
37.23	35.81	36.53	37.87	37.2	36.38	36.84	36.2	36.66	36.05	38.06	36.43
37.19	35.85	36.5	37.86	37.23	36.35	36.84	36.22	36.73	36.05	38.06	36.55
37.15	36.05	36.49	37.8	37.21	36.32	36.81	36.28	36.76	36.05	38.09	36.69
37.11	36.16	36.48	37.75	37.07	36.31	36.73	36.31	36.77	36.06	38.21	36.74
37.08	36.18	36.49	37.71	37.02	36.27	36.7	36.31	36.77	36.06	38.32	36.73
37.05	36.17	36.47	37.69	37.12	36.22	36.7	36.29	36.66	36.03	38.34	36.75
37.03	36.15	36.43	37.75	37.12	36.19	36.69	36.28	36.67	35.99	38.32	36.89
37.01	36.11	36.4	37.75	37.04	36.31	36.69	36.29	36.74	35.95	38.29	36.93
36.99	36.09	36.38	37.68	37	36.37	36.71	36.36	36.8	35.9	38.29	36.98
36.96	36.09	36.43	37.62	36.93	36.39	36.76	36.4	36.81	35.97	38.27	37.07
36.92	36.17	36.55	37.53	36.96	36.38	36.78	36.4	36.79	36.12	38.2	37.13
36.85	36.23	36.59	37.5	37.12	36.26	36.76	36.39	36.76	36.14	38.12	37.16
36.78	36.27	36.63	37.45	37.22	36.25	36.73	36.38	36.69	36.11	38.04	37.21
36.81	36.27	36.67	37.42	37.25	36.3	36.71	36.38	36.56	36.11	37.96	37.24
36.86	36.31	36.7	37.37	37.24	36.32	36.71	36.39	36.55	36.19	37.89	37.27
36.89	36.51	36.72	37.31	37.25	36.26	36.72	36.34	36.57	36.37	37.84	37.3
36.9	36.61	36.74	37.27	37.3	36.23	36.72	36.3	36.54	36.41	37.79	37.4
36.89	36.68	36.75	37.24	37.3	36.23	36.69	36.33	36.46	36.44	37.73	37.46
36.87	36.77	36.77	37.2	37.23	36.21	36.66	36.34	36.39	36.59	37.61	37.49
36.85	36.84	36.77	37.2	37.15	36.24	36.69	36.33	36.25	36.76	37.48	37.46
36.84	36.84	36.76	37.21	37.15	36.26	36.69	36.37	36.14	36.83	37.46	37.49
36.83	36.77	36.7	37.15	37.16	36.26	36.66	36.46	36.05	36.97	37.5	37.52
36.8	36.75	36.63	37.03	37.14	36.25	36.65	36.47	35.99	37.02	37.52	37.48
36.78	36.79	36.58	37.01	37.11	36.28	36.65	36.48	35.94	36.92	37.52	37.42
36.78	36.77	36.62	36.98	37.03	36.33	36.66	36.55	35.89	36.77	37.49	37.41
36.77	36.68	36.78	36.95	36.96	36.3	36.66	36.6	35.86	36.81	37.44	37.43
36.76	36.8	36.89	36.95	36.87	36.31	36.66	36.75	35.82	36.96	37.41	37.41
36.75	36.81	37.01	37.01	36.78	36.42	36.67	36.84	35.76	37.06	37.4	37.34
36.73	36.79	37.12	37.03	36.7	36.58	36.68	36.84	35.76	37.21	37.41	37.31
36.72	36.85	37.14	37.06	36.64	36.76	36.67	36.79	35.8	37.29	37.44	37.15
36.71	36.93	37.14	37.05	36.58	36.84	36.62	36.75	35.79	37.29	37.47	37.07
36.72	36.98	37.12	36.97	36.54	36.96	36.61	36.71	35.79	37.29	37.53	37.03
36.89	37.07	37.1	36.89	36.51	37.01	36.6	36.69	35.82	37.3	37.58	37.01
36.98	37.09	37.1	36.89	36.5	36.97	36.61	36.7	35.82	37.21	37.6	37
36.99	37.07	37.13	36.91	36.47	36.94	36.63	36.73	35.81	37.15	37.61	36.97
36.99	37.04	37.2	36.91	36.46	36.91	36.64	36.74	35.83	37.1	37.61	36.91
36.99	36.93	37.28	36.91	36.44	36.95	36.64	36.75	35.84	37.16	37.6	36.86
36.97	36.86	37.26	36.88	36.41	36.94	36.62	36.84	35.94	37.25	37.58	36.82
36.84	36.95	37.16	36.75	36.38	36.97	36.62	36.85	36.03	37.26	37.64	36.76
36.76	37.03	37.02	36.6	36.35	37.27	36.6	36.79	36.1	37.24	37.63	36.7
36.79	37.08	36.84	36.47	36.35	37.33	36.59	36.72	36.11	37.2	37.54	36.71
36.81	37.06	36.76	36.44	36.34	37.27	36.59	36.66	36.1	37.15	37.46	36.77
36.72	36.97	36.94	36.45	36.34	37.27	36.59	36.61	36.01	37.14	37.41	36.78
36.66	36.91	37.11	36.46	36.33	37.41	36.59	36.55	35.96	37.15	37.38	36.74
36.69	36.88	37.08	36.44	36.31	37.47	36.58	36.49	35.92	37.15	37.36	36.73
36.78	36.89	37.01	36.4	36.29	37.51	36.54	36.46	35.88	37.13	37.42	36.8
36.78	37.01	36.95	36.37	36.31	37.53	36.5	36.45	35.91	37.12	37.56	36.78
36.76	37.05	36.92	36.39	36.35	37.6	36.48	36.44	35.95	37.17	37.58	36.67
36.75	37.05	36.91	36.38	36.35	37.57	36.42	36.42	35.97	37.15	37.59	36.53
36.73	37.01	36.91	36.29	36.4	37.38	36.37	36.38	35.98	37.1	37.59	36.41
36.68	36.94	36.84	36.26	36.5	37.28	36.41	36.36	35.99	37.07	37.57	36.33
36.65	36.87	36.85	36.24	36.53	37.15	36.54	36.35	35.98	37.17	37.57	36.32
36.6	36.87	36.93	36.22	36.54	37.07	36.67	36.35	35.97	37.19	37.58	36.34
36.58	36.86	36.97	36.21	36.54	36.92	36.69	36.34	35.94	37.07	37.57	36.35
36.55	36.82	37.02	36.19	36.54	36.84	36.69	36.33	35.94	37.04	37.54	36.35
36.55	36.81	37.07	36.19	36.54	36.94	36.7	36.31	35.95	37.04	37.52	36.41
36.56	36.81	37.1	36.22	36.54	37.24	36.74	36.32	35.94	37	37.5	36.42
36.57	36.81	37.17	36.22	36.54	37.38	36.81	36.37	35.85	37.02	37.48	36.36
36.57	36.85	37.17	36.2	36.52	37.46	36.94	36.37	35.72	36.99	37.52	36.26
36.56	36.88	37.13	36.17	36.5	37.51	36.98	36.35	35.72	37	37.55	36.25
36.63	36.84	37.06	36.16	36.5	37.53	36.96	36.31	35.98	37.11	37.57	36.29
36.65	36.78	37.01	36.14	36.51	37.56	36.92	36.25	36.02	37.14	37.6	36.29
36.62	36.72	36.97	36.14	36.53	37.56	36.88	36.23	36	37.07	37.61	36.25
36.63	36.6	36.93	36.13	36.55	37.53	36.87	36.26	35.99	37.07	37.6	36.21
36.66	36.51	36.87	36.12	36.56	37.57	36.82	36.26	36.04	37.05	37.59	36.15
36.69	36.44	36.77	36.12	36.57	37.55	36.87	36.29	36.13	36.94	37.6	36.19
36.68	36.39	36.7	36.11	36.65	37.43	37.06	36.3	36.15	36.7	37.56	36.25
36.66	36.44	36.63	36.09	36.78	37.4	37.16	36.27	36.16	36.64	37.48	36.24
36.63	36.52	36.6	36.05	36.97	37.47	37.21	36.24	36.15	36.61	37.45	36.21
36.6	36.53	36.57	36.03	37.06	37.47	37.2	36.21	36.16	36.73	37.43	36.2
36.6	36.52	36.56	36.03	37.1	37.34	37.17	36.14	36.16	36.94	37.43	36.2
36.61	36.53	36.58	36.11	37.27	37.31	37.15	36.1	36.16	37.01	37.42	36.21
36.61	36.54	36.6	36.17	37.52	37.35	37.19	36.07	36.14	37.07	37.41	36.2
36.61	36.55	36.61	36.16	37.61	37.39	37.37	36.04	36.12	37.05	37.41	36.17
36.6	36.56	36.62	36.13	37.7	37.38	37.51	36.01	36.1	36.97	37.39	36.14
36.64	36.57	36.64	36.12	37.74	37.3	37.58	36	36.11	36.89	37.37	36.12
36.72	36.55	36.66	36.07	37.75	37.39	37.55	36.1	36.12	36.79	37.38	36.1
36.75	36.48	36.67	35.91	37.81	37.61	37.53	36.28	36.11	36.66	37.38	36.09
36.79	36.45	36.68	35.73	37.85	37.62	37.55	36.3	36.09	36.42	37.39	36.11
36.79	36.44	36.67	35.63	37.81	37.46	37.6	36.28	36.04	36.26	37.39	36.1
36.79	36.4	36.62	35.59	37.79	37.33	37.64	36.26	35.94	36.18	37.4	36.03
36.76	36.36	36.6	35.59	37.81	37.2	37.63	36.24	35.96	36.14	37.39	36.03
36.7	36.38	36.6	35.61	37.82	37.2	37.6	36.23	36.09	36.1	37.37	36.02
36.7	36.4	36.65	35.64	37.82	37.22	37.56	36.28	36.14	36.05	37.35	36.07
36.72	36.41	36.65	35.67	37.79	37.22	37.56	36.28	36.14	35.98	37.35	36.13
36.75	36.44	36.65	35.7	37.78	37.22	37.54	36.24	36.07	35.95	37.35	36.13
36.76	36.44	36.63	35.72	37.79	37.22	37.53	36.22	36.04	35.94	37.36	36.18
36.75	36.42	36.62	35.73	37.78	37.18	37.52	36.22	36.09	35.91	37.34	36.21
36.74	36.4	36.63	35.73	37.77	37.13	37.5	36.2	36.09	35.91	37.3	36.21
36.73	36.37	36.65	35.74	37.74	37.14	37.51	36.2	36.08	35.9	37.28	36.19
36.74	36.34	36.66	35.74	37.73	37.14	37.49	36.19	36.08	35.89	37.27	36.21
36.82	36.32	36.67	35.67	37.71	37.13	37.46	36.18	36.07	35.87	37.25	36.23
36.85	36.3	36.68	35.64	37.66	37.11	37.44	36.18	36.05	35.86	37.24	36.22
36.84	36.29	36.66	35.63	37.61	37.11	37.31	36.17	36.08	35.86	37.25	36.18
36.84	36.25	36.61	35.63	37.53	37.03	37.12	36.16	36.09	35.86	37.31	36.19
36.84	36.26	36.6	35.62	37.31	37.02	37.02	36.16	36.07	35.89	37.34	36.19
36.84	36.38	36.61	35.64	37.22	37.04	37.01	36.15	36.07	35.95	37.35	36.19
36.82	36.41	36.61	35.85	37.16	37.01	36.98	36.12	36.07	35.93	37.34	36.22
36.8	36.4	36.6	35.95	37.15	36.99	36.92	36.12	36.06	35.89	37.3	36.22
36.79	36.4	36.66	35.98	37.1	36.93	36.91	36.24	36.04	35.9	37.26	36.33
36.77	36.39	36.66	35.96	37.03	36.85	36.91	36.25	36.03	35.87	37.25	36.47
36.76	36.35	36.66	35.87	36.96	36.76	36.93	36.23	35.94	35.83	37.29	36.51
36.76	36.27	36.64	35.83	36.89	36.7	37.05	36.2	35.97	35.82	37.31	36.53
36.79	36.25	36.62	35.91	36.82	36.63	37.05	36.18	36.05	35.81	37.28	36.54
36.86	36.24	36.6	36.07	36.79	36.54	36.96	36.17	36.1	35.78	37.27	36.52
36.85	36.27	36.59	36.08	36.76	36.49	36.9	36.15	36.11	35.76	37.25	36.52
36.81	36.28	36.58	36.06	36.74	36.49	36.88	36.16	36.11	35.75	37.21	36.52
36.78	36.29	36.58	36.05	36.71	36.49	36.89	36.19	36.12	35.74	37.25	36.48
36.74	36.32	36.56	36.06	36.67	36.49	36.91	36.2	36.15	35.74	37.38	36.43
36.71	36.34	36.55	36.04	36.64	36.5	36.89	36.21	36.15	35.74	37.41	36.38
36.66	36.34	36.53	36.12	36.62	36.5	36.85	36.21	36.13	35.74	37.37	36.35
36.62	36.33	36.51	36.2	36.59	36.49	36.8	36.21	36.08	35.74	37.37	36.34
36.67	36.18	36.51	36.28	36.56	36.47	36.74	36.17	36.03	35.75	37.39	36.33
36.69	35.96	36.5	36.44	36.53	36.46	36.66	36.17	36	35.79	37.32	36.3
36.69	35.89	36.46	36.6	36.55	36.46	36.61	36.17	35.99	35.81	37.2	36.27
36.66	35.88	36.45	36.66	36.54	36.45	36.6	36.17	36.01	35.81	37.11	36.23
36.64	35.96	36.46	36.69	36.53	36.44	36.59	36.17	36.02	35.83	37.08	36.18
36.63	36.12	36.48	36.69	36.53	36.45	36.58	36.18	36	35.94	37.09	36.14
36.63	36.17	36.49	36.55	36.53	36.46	36.56	36.17	35.96	35.94	37.16	36.12
36.6	36.2	36.48	36.48	36.52	36.45	36.54	36.16	35.94	35.91	37.22	36.11
36.68	36.21	36.44	36.49	36.5	36.45	36.64	36.13	35.92	35.91	37.25	36.16
36.73	36.21	36.36	36.42	36.48	36.43	36.69	36.11	35.86	35.92	37.32	36.18
36.78	36.23	36.34	36.21	36.47	36.42	36.69	36.07	35.78	35.89	37.34	36.18
36.83	36.24	36.35	36.15	36.51	36.43	36.66	36.06	35.66	35.79	37.35	36.17
37	36.21	36.35	36.2	36.71	36.48	36.64	36.06	35.72	36.09	37.33	36.18
37.19	36.21	36.35	36.2	36.82	36.53	36.62	36.05	35.84	36.17	37.31	36.22
37.26	36.3	36.32	36.15	36.84	36.53	36.57	36.04	35.9	36.16	37.31	36.22
37.3	36.33	36.32	36.1	36.81	36.5	36.49	36.04	35.93	36.15	37.31	36.22
37.37	36.32	36.34	36.1	36.79	36.47	36.45	36.05	35.93	36.16	37.32	36.23
37.39	36.28	36.33	36.14	36.74	36.45	36.45	36.05	35.76	36.17	37.35	36.22
37.28	36.25	36.3	36.21	36.68	36.4	36.46	36.09	35.66	36.19	37.34	36.17
37.33	36.21	36.27	36.21	36.64	36.31	36.46	36.17	35.63	36.19	37.34	36.14
37.38	36.2	36.26	36.19	36.61	36.24	36.51	36.2	35.59	36.19	37.35	36.14
37.55	36.17	36.25	36.19	36.58	36.24	36.54	36.2	35.54	36.18	37.35	36.11
37.61	36.13	36.25	36.21	36.56	36.3	36.55	36.2	35.45	36.19	37.34	36.09
37.67	36.12	36.25	36.23	36.54	36.37	36.56	36.2	35.43	36.19	37.32	36.09
37.71	36.11	36.24	36.25	36.56	36.42	36.59	36.21	35.42	36.19	37.29	36.09
37.74	36.08	36.25	36.26	36.55	36.45	36.58	36.24	35.4	36.19	37.27	36.09
37.81	36.03	36.26	36.25	36.51	36.47	36.5	36.24	35.39	36.18	37.25	36.08
37.82	36.06	36.32	36.24	36.49	36.53	36.4	36.23	35.36	36.16	37.22	36.1
37.78	36.1	36.35	36.25	36.53	36.57	36.33	36.23	35.3	36.15	37.18	36.11
37.78	36.13	36.37	36.2	36.54	36.6	36.36	36.25	35.24	36.15	37.14	36.2
37.85	36.27	36.39	36.05	36.56	36.65	36.46	36.26	35.24	36.15	37.13	36.25
37.88	36.4	36.39	36.02	36.55	36.66	36.5	36.26	35.22	36.14	37.13	36.23
37.86	36.47	36.38	36.03	36.54	36.66	36.53	36.28	35.19	36.13	37.09	36.18
37.92	36.47	36.36	36.08	36.54	36.66	36.59	36.27	35.16	36.12	37.07	36.12
37.92	36.41	36.38	36.1	36.51	36.62	36.58	36.25	35.11	36.12	37.11	36.1
37.87	36.38	36.4	36.13	36.47	36.58	36.51	36.24	35.12	36.13	37.12	36.07
37.87	36.38	36.41	36.22	36.43	36.54	36.46	36.24	35.14	36.14	37.12	36.06
37.85	36.37	36.42	36.23	36.44	36.46	36.47	36.24	35.15	36.14	37.19	36.06
37.84	36.36	36.34	36.17	36.46	36.39	36.41	36.23	35.4	36.14	37.24	36.05
37.81	36.36	36.22	36.17	36.45	36.35	36.36	36.22	35.55	36.14	37.19	36.05
37.67	36.36	36.14	36.17	36.45	36.3	36.35	36.21	35.62	36.12	37.12	36.01
37.6	36.37	36.15	36.15	36.43	36.23	36.36	36.2	35.68	36.08	37.06	35.97
37.6	36.38	36.17	36.12	36.36	36.18	36.36	36.19	35.74	36.03	37.02	35.91
37.64	36.38	36.15	36.09	36.3	36.14	36.32	36.18	35.79	35.99	37.02	35.9
37.67	36.36	36.13	36.07	36.26	36.13	36.31	36.15	35.83	35.95	37.08	35.87
37.71	36.27	36.14	36.05	36.21	36.1	36.32	36.12	35.85	35.94	37.09	35.86
37.71	36.15	36.17	36.03	36.21	36.07	36.31	36.09	35.84	35.93	37.08	35.89
37.68	36.08	36.21	36.02	36.24	36.07	36.33	36.07	35.83	35.87	37.04	35.88
37.66	36.06	36.27	35.99	36.25	36.09	36.38	36.01	35.8	35.77	37.01	35.83
37.65	36.06	36.29	35.98	36.26	36.09	36.38	35.94	35.79	35.7	36.98	35.82
37.65	36.03	36.32	36.01	36.32	36.08	36.41	36	35.78	35.67	36.99	35.83
37.59	35.97	36.42	35.98	36.38	36.08	36.4	36.14	35.76	35.66	37	35.86
37.47	35.95	36.43	35.83	36.49	36.08	36.4	36.17	35.76	35.66	36.98	35.88
37.45	35.95	36.4	35.75	36.5	36.07	36.38	36.18	35.78	35.67	36.94	35.9
37.45	35.95	36.39	35.74	36.48	36.05	36.37	36.16	35.8	35.6	36.91	35.91
37.47	35.92	36.43	35.75	36.49	36.03	36.36	36.12	35.81	35.49	36.87	35.92
37.48	35.91	36.56	35.76	36.48	36.03	36.37	36.15	35.82	35.4	36.84	35.94
37.42	35.99	36.68	35.77	36.46	36.15	36.52	36.17	35.82	35.32	36.82	35.96
37.32	36.14	36.9	35.81	36.42	36.25	36.54	36.18	35.83	35.28	36.82	35.99
37.21	36.19	36.91	35.83	36.44	36.28	36.47	36.15	35.84	35.26	36.82	36
37.13	36.21	36.79	35.84	36.47	36.29	36.42	36.12	35.85	35.25	36.81	35.98
37.07	36.19	36.74	35.84	36.5	36.29	36.41	36.11	35.86	35.3	36.85	35.98
37.04	36.16	36.74	35.84	36.49	36.3	36.38	36.09	35.85	35.31	37.02	36.01
37	36.11	36.76	35.83	36.45	36.31	36.36	36.09	35.8	35.23	37.05	36.01
37.01	36.1	36.77	35.86	36.32	36.32	36.35	36.1	35.72	35.25	37.01	35.99
37.01	36.1	36.77	36.03	36.27	36.32	36.31	36.1	35.73	35.37	37.04	35.97
36.97	36.11	36.79	36	36.3	36.32	36.29	36.09	35.81	35.4	37.04	35.94
36.91	36.11	36.89	35.87	36.35	36.29	36.32	36.08	35.86	35.43	36.98	35.9
36.88	36.09	36.91	35.83	36.37	36.23	36.34	36.15	35.91	35.47	36.95	35.89
36.87	36.05	36.86	35.8	36.36	36.21	36.35	36.17	35.92	35.51	36.97	35.89
36.89	36.04	36.85	35.79	36.35	36.21	36.33	36.17	35.9	35.53	36.99	35.94
36.88	36.09	36.86	35.77	36.34	36.21	36.33	36.17	35.82	35.55	37.01	35.99
36.86	36.16	36.87	35.76	36.33	36.24	36.27	36.15	35.79	35.58	37.05	36
36.87	36.2	36.87	35.74	36.32	36.24	36.2	36.12	35.75	35.61	37.11	36
36.87	36.25	36.85	35.71	36.3	36.23	36.2	36.1	35.72	35.63	37.17	36
37.09	36.26	36.81	35.69	36.25	36.22	36.26	36.09	35.69	35.63	37.19	36
37.24	36.23	36.8	35.66	36.21	36.2	36.26	36.1	35.69	35.61	37.19	35.99
37.46	36.12	36.8	35.63	36.23	36.21	36.23	36.1	35.69	35.59	37.17	35.98
37.7	36.05	36.76	35.61	36.45	36.21	36.22	36.08	35.63	35.55	37.18	35.96
37.85	36.01	36.73	35.61	36.55	36.24	36.21	36.04	35.57	35.52	37.19	35.94
37.96	35.97	36.71	35.66	36.58	36.26	36.18	36.06	35.65	35.48	37.19	35.98
38.11	35.95	36.7	35.7	36.61	36.29	36.16	36.08	35.89	35.43	37.14	36.03
38.21	35.95	36.69	35.88	36.64	36.3	36.15	36.08	35.97	35.41	37.11	36.08
38.26	35.94	36.68	35.95	36.64	36.3	36.18	36.09	36.1	35.39	37.11	36.11
38.34	35.91	36.68	36	36.62	36.28	36.24	36.09	36.09	35.41	37.11	36.12
38.42	36.01	36.68	36.13	36.59	36.24	36.23	36.11	36.09	35.42	37.13	36.1
38.53	36.1	36.65	36.26	36.57	36.19	36.21	36.11	36.2	35.39	37.15	36.09
38.57	36.17	36.61	36.31	36.54	36.2	36.24	36.1	36.4	35.36	37.12	36.07
38.54	36.22	36.6	36.42	36.52	36.28	36.28	36.06	36.63	35.36	37.03	36.06
38.5	36.23	36.62	36.44	36.47	36.31	36.32	35.97	36.75	35.39	36.96	36.06
38.54	36.24	36.65	36.42	36.45	36.31	36.33	35.91	36.78	35.42	36.95	36.05
38.52	36.25	36.64	36.41	36.43	36.32	36.25	35.94	36.88	35.45	36.97	36.04
38.6	36.25	36.57	36.5	36.41	36.33	36.22	35.98	36.93	35.47	36.97	36.01
38.68	36.26	36.5	36.59	36.39	36.34	36.18	35.97	36.91	35.58	37	36
38.62	36.3	36.46	36.6	36.38	36.35	36.2	35.95	36.9	35.72	37.01	36
38.61	36.3	36.4	36.49	36.36	36.32	36.23	35.91	36.89	35.86	37.02	36
38.68	36.25	36.36	36.44	36.36	36.28	36.28	35.86	36.9	35.88	37.03	36.01
38.71	36.21	36.31	36.39	36.35	36.3	36.32	35.78	36.91	35.87	37.03	36.02
38.75	36.18	36.29	36.39	36.33	36.42	36.33	35.72	36.94	35.84	37.01	36.03
38.75	36.18	36.3	36.37	36.29	36.47	36.34	35.72	36.94	35.81	37.02	36.02
38.77	36.16	36.35	36.34	36.27	36.49	36.33	35.79	36.9	35.79	37.09	36.03
38.77	36.06	36.35	36.31	36.25	36.5	36.31	35.81	36.88	35.73	37.09	36.03
38.75	35.97	36.33	36.28	36.2	36.5	36.24	35.83	36.85	35.59	37.12	36.02
38.82	35.96	36.33	36.24	36.22	36.51	36.15	35.88	36.75	35.59	37.17	36.01
38.85	36.01	36.35	36.22	36.28	36.51	36.16	35.94	36.68	35.62	37.28	36
38.89	36.02	36.37	36.21	36.32	36.49	36.2	35.98	36.66	35.66	37.35	35.95
38.89	36.01	36.39	36.19	36.36	36.44	36.2	35.94	36.65	35.77	37.28	35.87
38.84	36	36.4	36.18	36.39	36.43	36.18	35.94	36.62	35.82	37.24	35.86
38.83	35.99	36.4	36.15	36.4	36.39	36.19	36.01	36.61	36.01	37.33	35.87
38.88	36	36.4	36.12	36.39	36.35	36.2	36.04	36.62	36.08	37.37	35.89
38.89	36.01	36.4	36.09	36.4	36.3	36.23	36.06	36.59	36.1	37.38	35.9
38.83	36.11	36.4	36.09	36.41	36.22	36.25	36.04	36.66	36.1	37.4	35.91
38.81	36.23	36.39	36.11	36.41	36.23	36.23	35.98	36.77	36.09	37.39	35.94
38.83	36.34	36.37	36.12	36.36	36.28	36.25	35.91	36.83	36.07	37.38	35.97
38.81	36.41	36.34	36.13	36.33	36.32	36.24	35.82	36.84	36.05	37.37	35.99
38.76	36.41	36.33	36.13	36.37	36.38	36.22	35.81	36.84	36.05	37.36	35.98
38.72	36.37	36.32	36.16	36.38	36.37	36.21	35.85	36.84	36.05	37.34	35.96
38.72	36.36	36.33	36.16	36.35	36.29	36.21	35.88	36.76	36.06	37.32	35.96
38.69	36.43	36.34	36.13	36.34	36.23	36.23	35.9	36.67	36.06	37.28	35.94
38.66	36.49	36.35	36.13	36.34	36.21	36.33	35.91	36.56	36.06	37.24	35.94
38.72	36.5	36.37	36.14	36.33	36.26	36.36	35.9	36.45	36.05	37.24	35.97
38.72	36.53	36.38	36.15	36.31	36.28	36.34	35.83	36.37	36.03	37.27	35.98
38.67	36.6	36.39	36.15	36.3	36.27	36.27	35.82	36.32	36.03	37.32	35.98
38.64	36.66	36.41	36.15	36.37	36.21	36.18	35.82	36.27	36.02	37.34	35.97
38.65	36.64	36.51	36.15	36.41	36.2	36.14	35.82	36.22	35.98	37.37	35.94
38.65	36.61	36.6	36.15	36.41	36.2	36.09	35.82	36.18	35.91	37.44	35.88
38.63	36.61	36.65	36.18	36.41	36.19	36.17	35.82	36.15	35.87	37.48	35.81
38.64	36.58	36.65	36.21	36.4	36.16	36.32	35.82	36.11	35.84	37.47	35.76
38.64	36.55	36.65	36.22	36.37	36.13	36.47	35.84	36.03	35.83	37.46	35.74
38.64	36.51	36.65	36.22	36.34	36.11	36.52	35.88	35.87	35.83	37.44	35.74
38.66	36.52	36.58	36.22	36.28	36.1	36.53	35.88	35.72	35.81	37.41	35.73
38.74	36.66	36.48	36.23	36.19	36.12	36.52	35.88	35.69	35.81	37.35	35.72
38.79	36.7	36.42	36.26	36.13	36.13	36.48	35.89	35.7	35.89	37.3	35.75
38.81	36.71	36.36	36.34	36.16	36.08	36.41	36.01	35.7	35.9	37.28	35.77
38.8	36.72	36.34	36.32	36.27	36.04	36.34	36.06	35.73	35.89	37.27	35.8
38.81	36.69	36.31	36.19	36.44	36.05	36.3	36.04	35.73	35.88	37.26	35.86
38.79	36.64	36.31	36.08	36.49	36.05	36.33	36	35.73	35.87	37.24	35.93
38.75	36.56	36.29	36.05	36.54	36.08	36.33	35.9	35.79	35.86	37.22	35.97
38.74	36.52	36.28	36.02	36.7	36.11	36.29	35.84	35.97	35.82	37.18	35.98
38.74	36.54	36.25	35.98	36.96	36.17	36.23	35.81	36.18	35.76	37.15	35.97
38.76	36.54	36.22	35.96	37.02	36.28	36.22	35.82	36.22	35.73	37.14	35.92
38.75	36.53	36.2	35.96	37.06	36.3	36.26	35.93	36.2	35.73	37.17	35.93
38.73	36.5	36.19	35.99	37.11	36.27	36.29	35.98	36.19	35.75	37.22	35.95
38.71	36.47	36.2	36.01	37.17	36.27	36.33	35.99	36.19	35.79	37.28	35.97
38.67	36.45	36.2	36.03	37.22	36.28	36.39	36.04	36.15	35.8	37.3	35.98
38.74	36.42	36.22	36.05	37.24	36.27	36.39	36.13	36.1	35.81	37.31	35.97
38.82	36.4	36.23	36.06	37.28	36.25	36.33	36.22	36.06	35.81	37.31	35.89
38.87	36.36	36.24	36.07	37.33	36.25	36.23	36.37	36.07	35.76	37.31	35.82
38.89	36.35	36.26	36.08	37.33	36.23	36.2	36.49	36.23	35.68	37.33	35.78
38.88	36.35	36.25	36.08	37.28	36.2	36.18	36.52	36.26	35.63	37.34	35.75
38.86	36.34	36.22	36.08	37.24	36.18	36.24	36.62	36.22	35.63	37.35	35.75
38.85	36.33	36.25	36.1	37.24	36.15	36.36	36.73	36.17	35.64	37.35	35.77
38.79	36.34	36.37	36.14	37.21	36.14	36.41	36.76	36.12	35.63	37.3	35.79
38.8	36.34	36.41	36.18	37.09	36.15	36.39	36.71	36.11	35.62	37.15	35.79
38.88	36.34	36.43	36.18	37.05	36.14	36.37	36.68	36.09	35.64	37.24	35.77
38.88	36.34	36.44	36.19	37.04	36.13	36.49	36.75	36.08	35.67	37.41	35.77
38.83	36.32	36.44	36.13	37.02	36.23	36.69	36.79	36.08	35.66	37.47	35.78
38.76	36.3	36.44	36.09	36.99	36.26	36.86	36.81	36.07	35.64	37.54	35.81
38.71	36.33	36.45	36.04	36.94	36.25	36.99	36.81	36.06	35.64	37.53	35.79
38.78	36.35	36.44	36.02	36.93	36.25	37.11	36.77	36.07	35.61	37.45	35.8
38.82	36.33	36.42	36	36.89	36.28	37.18	36.74	36.09	35.59	37.36	36.03
38.89	36.28	36.41	35.96	36.89	36.32	37.22	36.68	36.1	35.58	37.37	36.07
38.93	36.2	36.37	35.95	36.9	36.37	37.26	36.58	36.11	35.57	37.57	36.05
38.86	36.14	36.33	35.98	36.9	36.41	37.29	36.49	36.1	35.57	37.74	36.14
38.84	36.12	36.31	36	36.89	36.41	37.35	36.47	36.08	35.6	37.83	36.32
38.8	36.1	36.3	36.02	36.84	36.4	37.47	36.46	36	35.59	37.94	36.41
38.79	36.08	36.35	36.02	36.78	36.4	37.54	36.42	35.85	35.54	38.08	36.53
38.85	36.05	36.37	36.01	36.72	36.4	37.58	36.37	35.74	35.55	38.19	36.54
38.92	36.01	36.36	36.01	36.66	36.38	37.61	36.31	35.69	35.65	38.27	36.53
38.96	35.99	36.32	36.07	36.59	36.36	37.64	36.26	35.68	35.67	38.31	36.6
38.97	35.95	36.3	36.04	36.53	36.35	37.65	36.23	35.78	35.69	38.34	36.6
38.99	35.92	36.31	35.99	36.51	36.33	37.65	36.31	35.82	35.72	38.34	36.59
39.04	35.89	36.32	35.91	36.52	36.34	37.65	36.38	35.82	35.82	38.38	36.71
39.01	35.84	36.31	35.88	36.52	36.53	37.6	36.4	35.78	35.83	38.33	36.79
38.9	35.87	36.31	35.88	36.53	36.65	37.57	36.4	35.75	35.79	38.2	36.83
38.92	36.01	36.29	35.88	36.54	36.68	37.52	36.39	35.73	35.71	38.17	36.87
38.95	36.01	36.27	35.9	36.54	36.68	37.52	36.37	35.73	35.67	38.21	36.93
38.97	35.99	36.27	35.91	36.52	36.66	37.49	36.39	35.73	35.65	38.2	36.95
38.96	35.98	36.29	35.89	36.47	36.72	37.45	36.39	35.74	35.64	37.99	36.92
38.99	35.99	36.35	35.88	36.45	36.81	37.44	36.35	35.73	35.62	37.83	36.88
38.97	36.01	36.39	35.85	36.47	36.92	37.4	36.31	35.7	35.58	37.65	36.89
38.94	36.03	36.39	35.83	36.47	36.94	37.32	36.28	35.66	35.55	37.58	36.91
38.97	36.03	36.38	35.84	36.48	36.89	37.21	36.25	35.64	35.51	37.57	36.87
38.97	36.02	36.38	35.86	36.49	36.8	37.13	36.25	35.69	35.48	37.64	36.76
38.96	36.12	36.36	35.84	36.48	36.72	37.01	36.26	35.69	35.46	37.76	36.64
38.92	36.16	36.37	35.78	36.5	36.63	36.94	36.26	35.68	35.44	37.79	36.58
38.93	36.15	36.45	35.77	36.49	36.54	36.9	36.24	35.67	35.41	37.94	36.57
38.95	36.11	36.45	35.71	36.46	36.46	36.89	36.21	35.68	35.44	38.03	36.55
38.98	36.11	36.4	35.68	36.44	36.4	36.9	36.22	35.7	35.48	38.01	36.5
39	36.11	36.41	35.69	36.41	36.35	36.89	36.17	35.68	35.53	37.98	36.45
39.01	36.11	36.51	35.72	36.42	36.3	36.86	36.12	35.66	35.55	37.93	36.36
38.98	36.12	36.56	35.73	36.43	36.28	36.83	36.1	35.68	35.64	37.86	36.27
38.96	36.13	36.59	35.74	36.4	36.3	36.79	36.09	35.68	35.65	37.8	36.19
38.95	36.13	36.59	35.76	36.35	36.31	36.73	36.13	35.68	35.58	37.77	36.11
38.93	36.13	36.59	35.76	36.31	36.29	36.68	36.16	35.69	35.58	37.75	36.06
38.94	36.11	36.58	35.73	36.3	36.22	36.63	36.1	35.69	35.7	37.73	36.01
39.01	36.08	36.56	35.73	36.28	36.19	36.61	35.99	35.7	35.75	37.71	35.98
39.04	36	36.53	35.75	36.24	36.21	36.62	35.94	35.71	35.78	37.67	35.97
39.01	35.92	36.51	35.81	36.22	36.25	36.63	35.93	35.72	35.93	37.64	35.95
39.04	35.89	36.46	35.89	36.21	36.26	36.64	35.93	35.71	36.14	37.62	35.88
39.1	35.87	36.38	35.87	36.2	36.26	36.64	35.93	35.7	36.27	37.55	35.9
39.12	35.85	36.35	35.93	36.19	36.26	36.68	35.93	35.66	36.35	37.43	35.96
39.14	35.85	36.5	36.01	36.18	36.26	36.75	36.1	35.6	36.5	37.37	35.98
39.14	35.85	36.5	36.03	36.17	36.26	36.74	36.25	35.55	36.52	37.41	35.99
39.12	35.84	36.45	36.04	36.17	36.24	36.7	36.29	35.56	36.51	37.42	35.99
39.03	35.84	36.48	36.04	36.15	36.21	36.66	36.31	35.6	36.51	37.38	35.98
39.01	35.91	36.52	36.04	36.14	36.18	36.63	36.31	35.78	36.49	37.35	35.97
39.02	35.91	36.65	36.03	36.14	36.15	36.56	36.3	35.88	36.64	37.35	35.97
39.02	35.87	36.82	36.04	36.13	36.19	36.49	36.3	35.91	36.74	37.32	35.97
39.03	35.88	36.85	36.05	36.09	36.2	36.44	36.3	35.92	36.94	37.29	35.95
39	35.87	36.74	35.97	36.08	36.16	36.4	36.28	35.94	37.08	37.28	35.9
38.9	35.86	36.67	35.92	36.18	36.16	36.37	36.26	35.95	37.18	37.29	35.9
38.89	35.86	36.72	35.89	36.25	36.13	36.35	36.2	35.95	37.26	37.31	35.91
38.91	35.85	36.87	35.9	36.29	36.03	36.3	36.16	35.94	37.28	37.3	35.89
38.93	35.81	36.99	35.9	36.3	36	36.31	36.1	35.93	37.26	37.25	35.96
38.98	35.76	37.27	35.9	36.28	36.01	36.37	36.03	35.94	37.16	37.22	36
39.02	35.78	37.31	35.91	36.26	36.02	36.4	36.18	35.97	37.11	37.23	36.01
39.05	35.8	37.28	35.9	36.23	36.01	36.51	36.21	35.97	37.12	37.2	36.01
39.08	35.76	37.32	35.9	36.22	36.06	36.54	36.19	35.97	37.13	37.14	36.01
39.07	35.77	37.4	35.92	36.2	36.07	36.54	36.17	35.97	37.13	37.1	36
39.02	35.79	37.29	35.95	36.16	36.11	36.53	36.16	35.97	37.11	37.09	36
38.99	35.82	37.14	36.01	36.12	36.26	36.52	36.15	35.96	37.03	37.1	35.98
38.98	35.83	37.3	36.21	36.09	36.32	36.51	36.15	35.94	36.98	37.16	36
38.94	35.84	37.37	36.36	36.07	36.31	36.52	36.16	35.92	36.97	37.16	36.01
38.91	35.84	37.5	36.49	36.08	36.29	36.56	36.15	35.94	36.96	37.13	36.03
38.89	35.86	37.51	36.59	36.07	36.26	36.58	36.13	35.95	36.91	37.14	36.02
38.85	35.88	37.46	36.59	36.04	36.24	36.54	36.14	35.97	36.86	37.2	36.01
38.82	35.9	37.41	36.56	36.02	36.26	36.52	36.13	35.99	36.8	37.23	35.98
38.78	35.9	37.23	36.47	36	36.25	36.53	36.1	36	36.73	37.19	35.91
38.71	35.89	36.96	36.37	35.99	36.25	36.55	36.09	36.01	36.56	37.18	35.87
38.76	35.86	36.95	36.3	36	36.25	36.56	36.07	36.04	36.37	37.17	35.86
38.8	35.82	37.03	36.22	36	36.22	36.57	36.04	36.06	36.32	37.23	35.86
38.85	35.77	37.08	36.2	35.99	36.25	36.6	36.04	36.08	36.32	37.27	35.86
38.85	35.76	37.13	36.2	35.98	36.41	36.61	36.04	36.09	36.32	37.29	35.84
38.76	35.77	37.1	36.18	36	36.53	36.63	36.06	36.09	36.31	37.32	35.82
38.74	35.79	36.99	36.08	36.06	36.57	36.65	36.05	36.1	36.29	37.32	35.81
38.83	35.8	36.96	35.96	36.1	36.62	36.64	36.04	36.08	36.28	37.3	35.83
38.84	35.8	36.95	35.93	36.09	36.64	36.63	36.02	35.86	36.26	37.24	35.91
38.83	35.79	36.99	35.94	36.08	36.64	36.63	36	35.83	36.25	37.19	35.96
38.91	35.79	37.03	35.94	36.08	36.64	36.64	35.98	35.88	36.15	37.15	36.06
38.91	35.9	37.04	35.98	36.06	36.6	36.62	35.94	35.84	35.96	37.09	36.07
38.86	35.97	37.01	36.04	36.03	36.54	36.57	35.95	35.76	35.89	37.01	36.05
38.88	35.98	36.94	36.21	36.03	36.49	36.53	35.98	35.76	35.87	36.92	36.03
38.96	35.99	36.88	36.33	35.98	36.59	36.47	36	35.78	35.83	36.86	36.01
39.01	36.01	36.84	36.46	35.87	36.67	36.41	36.03	35.79	35.8	36.81	35.97
39.02	36.04	36.82	36.57	35.84	36.75	36.36	36.07	35.81	35.8	36.78	35.92
39.03	36.06	36.78	36.56	35.81	36.78	36.36	36.07	35.84	35.8	36.88	35.9
39.01	36.05	36.74	36.41	35.81	36.75	36.4	36.06	35.86	35.75	37.02	35.86
38.97	36.02	36.73	36.58	35.83	36.77	36.41	36.08	35.88	35.82	37.11	35.83
38.94	36	36.73	36.78	35.83	37.19	36.41	36.12	35.9	35.87	37.14	35.81
38.96	35.97	36.74	36.93	35.81	37.25	36.39	36.14	35.91	35.8	37.15	35.81
38.97	35.96	36.72	36.98	35.91	37.19	36.36	36.18	35.93	35.75	37.17	35.81
38.99	36.08	36.7	36.95	35.92	37.24	36.42	36.25	35.94	35.88	37.2	35.81
38.98	36.13	36.68	36.99	35.89	37.22	36.49	36.28	35.9	35.89	37.17	35.81
38.92	36.15	36.66	37.1	35.97	37.14	36.53	36.33	35.86	35.87	37.06	35.78
38.91	36.33	36.65	37.23	36.09	37.22	36.55	36.34	35.85	35.85	36.95	35.71
38.89	36.44	36.65	37.35	36.16	37.34	36.57	36.3	35.86	35.8	36.88	35.75
38.85	36.48	36.66	37.36	36.26	37.44	36.57	36.27	35.88	35.8	36.84	35.78
38.81	36.48	36.68	37.38	36.38	37.5	36.57	36.24	35.88	35.81	36.82	35.76
38.86	36.54	36.7	37.38	36.43	37.53	36.56	36.24	35.92	35.89	36.8	35.7
38.9	36.61	36.7	37.22	36.39	37.51	36.55	36.27	35.99	35.93	36.81	35.68
38.9	36.69	36.69	37.18	36.32	37.43	36.55	36.31	36.02	35.91	36.87	35.79
38.91	36.79	36.66	37.22	36.3	37.39	36.54	36.44	36.03	35.92	36.86	35.81
38.9	37.01	36.65	37.27	36.25	37.32	36.54	36.54	36.03	35.92	36.85	35.78
38.86	37.15	36.64	37.27	36.19	37.26	36.49	36.65	36.04	35.89	36.86	35.73
38.87	37.15	36.62	37.24	36.16	37.28	36.43	36.7	36.05	35.85	36.91	35.69
38.91	37.08	36.6	37.21	36.11	37.33	36.42	36.76	35.92	35.81	37	35.69
38.91	36.93	36.59	37.21	36.1	37.39	36.43	36.77	35.77	35.81	37.03	35.7
38.9	36.79	36.59	37.21	36.09	37.41	36.41	36.72	35.73	35.81	37.02	35.69
38.93	36.72	36.59	37.25	36.06	37.42	36.4	36.72	35.75	35.79	36.97	35.67
38.92	36.9	36.6	37.36	36.01	37.43	36.4	36.94	35.79	35.75	36.93	35.67
38.84	36.95	36.6	37.38	35.98	37.46	36.39	37.06	35.82	35.69	36.86	35.69
38.83	36.94	36.6	37.37	35.97	37.53	36.36	37.15	35.85	35.62	36.85	35.69
38.83	37	36.59	37.3	35.93	37.55	36.32	37.12	35.88	35.61	37	35.69
38.75	37.03	36.57	37.2	35.9	37.52	36.31	37.14	35.89	35.65	37.05	35.69
38.78	36.94	36.55	37.09	35.88	37.39	36.3	37.16	35.88	35.69	37.04	35.68
38.8	36.81	36.53	37.04	35.91	37.32	36.31	37.18	35.86	35.69	37.03	35.7
38.79	36.78	36.49	37.04	35.92	37.34	36.32	37.18	35.85	35.7	36.99	35.74
38.78	36.75	36.45	37.04	35.93	37.34	36.35	37.16	35.85	35.78	36.97	35.77
38.78	36.7	36.41	37.04	35.97	37.3	36.49	37.17	35.85	35.86	36.93	35.76
38.8	36.64	36.4	37.03	36.14	37.23	36.49	37.17	35.85	35.89	36.9	35.75
38.83	36.59	36.45	36.89	36.26	37.15	36.38	37.18	35.84	35.92	36.91	35.75
38.86	36.59	36.51	36.81	36.34	37.05	36.29	37.25	35.89	35.93	37.03	35.74
38.9	36.65	36.49	36.8	36.33	36.96	36.36	37.29	35.98	35.93	37.2	35.77
38.96	36.66	36.46	36.9	36.34	36.88	36.61	37.29	36	35.92	37.3	35.83
38.97	36.65	36.46	36.93	36.61	36.82	36.77	37.28	35.99	35.92	37.3	35.93
38.94	36.6	36.48	36.9	36.79	36.68	36.92	37.27	36.01	35.93	37.32	35.93
38.93	36.52	36.52	36.75	36.91	36.61	37.03	37.29	36.06	35.93	37.31	35.92
38.93	36.49	36.59	36.6	36.96	36.61	37.05	37.31	36.08	35.93	37.18	35.92
38.88	36.46	36.6	36.5	36.92	36.61	37.04	37.3	36.06	35.88	37.05	36.06
38.84	36.45	36.58	36.45	36.97	36.58	37.04	37.3	35.9	35.79	36.99	36.1
38.86	36.43	36.55	36.45	37.1	36.54	37.16	37.31	35.81	35.73	36.99	36.19
38.86	36.39	36.52	36.63	37.18	36.51	37.25	37.3	35.8	35.69	37.04	36.34
38.77	36.36	36.5	36.7	37.19	36.49	37.29	37.24	35.8	35.66	37.06	36.57
38.76	36.34	36.47	36.68	37.2	36.46	37.35	37.22	35.78	35.64	37.03	36.67
38.77	36.31	36.48	36.64	37.25	36.43	37.47	37.22	35.77	35.62	37	36.76
38.79	36.27	36.49	36.6	37.32	36.49	37.5	37.17	35.78	35.61	36.98	36.77
38.79	36.25	36.48	36.53	37.41	36.51	37.52	37.09	35.77	35.72	36.97	36.77
38.78	36.24	36.47	36.48	37.48	36.51	37.52	37.11	35.73	35.74	36.99	36.78
38.8	36.23	36.49	36.41	37.51	36.5	37.47	37.23	35.72	35.72	37	36.8
38.82	36.24	36.49	36.35	37.44	36.5	37.41	37.27	35.74	35.69	36.99	36.77
38.87	36.23	36.48	36.36	37.33	36.51	37.41	37.31	35.74	35.65	36.99	36.86
38.89	36.2	36.53	36.37	37.33	36.52	37.43	37.3	35.97	35.63	37.16	37.05
38.88	36.18	36.58	36.33	37.38	36.52	37.4	37.24	35.98	35.63	37.23	37.13
38.91	36.18	36.7	36.39	37.39	36.54	37.45	37.23	35.92	35.65	37.23	37.18
38.98	36.18	36.7	36.5	37.37	36.55	37.46	37.23	35.98	35.71	37.22	37.19
39	36.17	36.61	36.52	37.33	36.52	37.24	37.25	36.3	35.87	37.2	37.2
38.98	36.16	36.53	36.52	37.33	36.47	37	37.25	36.54	35.89	37.14	37.22
38.96	36.17	36.5	36.48	37.38	36.42	37.02	37.2	36.59	35.89	37.2	37.22
38.94	36.16	36.48	36.45	37.34	36.41	37.27	37.24	36.66	35.89	37.36	37.2
38.98	36.03	36.45	36.48	37.27	36.41	37.35	37.32	36.79	35.91	37.45	37.21
39.01	35.86	36.45	36.53	37.21	36.42	37.37	37.3	36.83	35.94	37.47	37.24
38.97	35.73	36.49	36.55	37.2	36.44	37.41	37.21	36.84	35.97	37.71	37.24
38.91	35.63	36.5	36.55	37.2	36.42	37.44	37.09	36.84	36.05	37.94	37.24
38.83	35.59	36.48	36.56	37.18	36.36	37.44	36.99	36.82	36.1	37.96	37.27
38.81	35.56	36.45	36.57	37.2	36.26	37.42	36.94	36.79	36.13	37.8	37.29
38.83	35.58	36.44	36.56	37.19	36.13	37.4	36.9	36.81	36.11	37.76	37.32
38.85	35.79	36.44	36.54	37.11	36.05	37.33	36.83	36.87	36.2	37.74	37.34
38.84	35.81	36.45	36.5	37.03	36	37.28	36.78	36.97	36.3	37.7	37.35
38.79	35.76	36.45	36.45	36.92	35.95	37.24	36.69	36.99	36.36	37.69	37.34
38.78	35.76	36.44	36.43	36.84	35.98	37.16	36.6	36.99	36.56	37.69	37.3
38.78	35.77	36.37	36.42	36.77	36.02	37.06	36.52	36.98	36.6	37.72	37.34
38.75	35.75	36.23	36.4	36.71	36.1	36.97	36.47	36.94	36.51	37.82	37.38
38.72	35.72	36.19	36.45	36.65	36.17	36.8	36.49	36.71	36.49	37.96	37.38
38.73	35.7	36.26	36.48	36.52	36.19	36.77	36.5	36.56	36.75	38.07	37.35
38.73	35.68	36.29	36.47	36.42	36.18	36.78	36.47	36.69	36.83	38.18	37.32
38.72	35.69	36.37	36.42	36.35	36.07	36.78	36.44	36.7	36.9	38.25	37.43
38.71	35.72	36.42	36.38	36.34	36	36.78	36.41	36.66	37.02	38.26	37.42
38.74	35.88	36.43	36.4	36.33	36.02	36.78	36.38	36.63	37.1	38.36	37.35
38.79	35.89	36.43	36.42	36.29	36.02	36.79	36.35	36.41	37.1	38.45	37.3
38.79	35.88	36.42	36.4	36.27	36	36.79	36.34	36.2	37.09	38.44	37.26
38.7	35.85	36.44	36.36	36.25	36.02	36.78	36.36	36.18	37.06	38.4	37.18
38.6	35.84	36.45	36.31	36.21	36.05	36.77	36.39	36.23	37.06	38.27	37.14
38.53	35.84	36.46	36.28	36.21	36.16	36.79	36.43	36.17	37.11	38.01	37.22
38.59	35.8	36.49	36.22	36.21	36.25	36.87	36.44	36.27	37.23	37.96	37.22
38.62	35.79	36.5	35.99	36.19	36.3	36.85	36.43	36.3	37.34	38.27	37.15
38.63	35.81	36.5	35.93	36.18	36.3	36.76	36.42	36.25	37.49	38.44	37.05
38.67	35.8	36.5	35.91	36.17	36.28	36.7	36.32	36.31	37.53	38.52	36.99
38.67	35.8	36.49	35.93	36.17	36.26	36.61	36.28	36.34	37.54	38.53	36.95
38.63	35.78	36.47	35.96	36.3	36.24	36.45	36.28	36.23	37.57	38.55	36.88
38.59	35.74	36.41	35.93	36.33	36.21	36.36	36.28	36.11	37.59	38.6	36.82
38.57	35.69	36.37	35.92	36.33	36.16	36.35	36.27	36.26	37.56	38.81	36.75
38.56	35.66	36.36	36	36.31	36.13	36.36	36.26	36.36	37.45	38.86	36.69
38.55	35.67	36.37	36.13	36.29	36.16	36.44	36.27	36.36	37.31	38.84	36.64
38.61	35.73	36.39	36.19	36.21	36.17	36.52	36.34	36.38	37.34	38.76	36.58
38.6	35.75	36.36	36.33	36.12	36.15	36.53	36.35	36.39	37.35	38.7	36.51
38.58	35.75	36.34	36.35	36.04	36.2	36.51	36.34	36.36	37.36	38.66	36.47
38.58	35.73	36.38	36.35	36	36.28	36.49	36.33	36.33	37.37	38.56	36.44
38.56	35.71	36.51	36.34	35.96	36.38	36.47	36.32	36.25	37.32	38.52	36.41
38.51	35.69	36.54	36.31	35.91	36.4	36.47	36.3	36.18	37.31	38.52	36.39
38.43	35.75	36.52	36.27	35.85	36.38	36.44	36.3	36.12	37.37	38.51	36.37
38.33	36.02	36.46	36.34	35.77	36.34	36.41	36.31	36.07	37.39	38.55	36.35
38.31	36.13	36.5	36.5	35.89	36.28	36.36	36.32	36.03	37.38	38.61	36.33
38.36	36.13	36.55	36.59	36.08	36.21	36.38	36.36	36.13	37.33	38.65	36.32
38.44	36.1	36.53	36.76	36.1	36.12	36.4	36.38	36.17	37.29	38.71	36.32
38.55	36.08	36.55	36.91	36.13	36.1	36.41	36.38	36.18	37.36	38.75	36.3
38.57	36.07	36.56	37.14	36.13	36.09	36.4	36.39	36.19	37.4	38.75	36.27
38.56	36.04	36.55	37.3	36.1	36.06	36.4	36.4	36.19	37.36	38.67	36.27
38.48	36.04	36.81	37.4	36.05	36.02	36.38	36.4	36.2	37.34	38.67	36.33
38.41	36.05	37	37.49	36.03	36	36.33	36.41	36.23	37.31	38.76	36.35
38.5	36.08	37.14	37.52	36.06	36.01	36.31	36.41	36.24	37.24	38.77	36.33
38.55	36.14	37.16	37.5	36.11	36.04	36.28	36.33	36.16	37.13	38.75	36.3
38.5	36.2	37.38	37.49	36.12	36.16	36.21	36.29	36.06	37.13	38.74	36.25
38.45	36.22	37.54	37.5	36.11	36.19	36.11	36.4	35.97	37.25	38.76	36.23
38.46	36.21	37.56	37.52	36.1	36.21	36.05	36.41	35.94	37.33	38.71	36.24
38.47	36.25	37.42	37.57	36.1	36.3	36.04	36.42	35.94	37.38	38.54	36.27
38.46	36.32	37.33	37.64	36.18	36.37	36.07	36.43	35.92	37.44	38.31	36.27
38.47	36.33	37.29	37.64	36.17	36.37	36.24	36.44	35.96	37.45	38.22	36.26
38.52	36.32	37.29	37.58	36.04	36.38	36.41	36.46	36.02	37.47	38.24	36.25
38.53	36.36	37.34	37.56	36.02	36.39	36.67	36.47	36.04	37.43	38.2	36.2
38.49	36.49	37.36	37.57	36.04	36.52	36.91	36.48	36.04	37.23	38.22	36.16
38.38	36.56	37.36	37.6	36.04	36.62	36.99	36.49	36.04	37.05	38.44	36.16
38.27	36.67	37.35	37.6	36.08	36.6	37.07	36.48	36.03	37.02	38.5	36.15
38.19	36.71	37.35	37.54	36.14	36.65	37.16	36.48	35.98	37.09	38.55	36.12
38.24	36.63	37.26	37.46	36.16	36.75	37.2	36.49	35.95	37.09	38.55	36.13
38.37	36.59	37.22	37.45	36.22	36.77	37.26	36.5	35.96	37.11	38.52	36.14
38.4	36.77	37.28	37.47	36.25	36.75	37.27	36.5	35.94	37.1	38.43	36.16
38.3	36.83	37.28	37.5	36.25	36.89	37.3	36.48	35.92	37.07	38.3	36.19
38.08	36.85	37.28	37.53	36.25	37.01	37.42	36.46	35.91	37.01	38.26	36.19
38.01	36.86	37.4	37.56	36.32	37.09	37.51	36.45	35.95	36.92	38.2	36.17
37.98	36.91	37.42	37.57	36.33	37.13	37.56	36.46	35.99	36.83	38.13	36.13
37.89	36.91	37.33	37.55	36.23	37.18	37.63	36.47	36	36.74	38.01	36.09
37.85	36.9	37.26	37.43	36.09	37.3	37.67	36.46	36	36.69	37.89	36.07
37.75	36.95	37.2	37.31	36.03	37.29	37.66	36.54	35.99	36.59	37.8	36.12
37.59	37.01	37.18	37.3	36.01	37.35	37.61	36.67	35.98	36.52	37.69	36.13
37.59	37.08	37.14	37.3	36.04	37.4	37.55	36.79	35.97	36.46	37.64	36.12
37.62	37.06	37.07	37.25	36.19	37.38	37.51	36.92	35.98	36.41	37.58	36.1
37.6	37.05	37.02	37.2	36.25	37.27	37.55	36.93	35.98	36.35	37.53	36.08
37.61	37.12	36.97	37.16	36.33	37.17	37.64	36.86	35.99	36.29	37.51	36.05
37.7	37.1	36.88	37.1	36.55	37.3	37.71	37.02	35.98	36.25	37.49	36.03
37.75	37.1	36.84	37.04	36.61	37.41	37.75	37.12	35.98	36.27	37.46	36.01
37.71	37.21	36.9	37	36.72	37.52	37.75	37.15	35.98	36.29	37.43	36
37.62	37.24	36.91	36.92	36.8	37.61	37.78	37.21	36	36.27	37.37	36.01
37.52	37.21	36.86	36.85	36.79	37.59	37.8	37.27	35.99	36.18	37.38	36.04
37.49	37.17	36.75	36.79	36.76	37.55	37.86	37.32	35.98	36.07	37.38	36.03
37.48	37.1	36.64	36.75	36.81	37.65	37.91	37.34	35.84	36.02	37.38	36
37.5	37.01	36.57	36.7	36.79	37.7	37.9	37.39	35.67	36.02	37.38	35.99
37.49	36.97	36.53	36.63	36.79	37.77	37.75	37.47	35.63	35.99	37.36	36.02
37.48	36.89	36.5	36.46	36.83	37.77	37.7	37.47	35.63	35.84	37.32	36.04
37.43	36.82	36.49	36.21	36.78	37.6	37.81	37.42	35.66	35.8	37.29	36.04
37.38	36.77	36.47	36.08	36.53	37.41	37.89	37.41	35.77	35.77	37.34	36.05
37.43	36.76	36.48	36.14	36.48	37.58	37.88	37.46	35.82	35.77	37.44	36.09
37.46	36.75	36.49	36.44	36.57	37.71	37.82	37.56	35.85	35.75	37.56	36.11
37.47	36.74	36.49	36.51	36.75	37.74	37.81	37.62	35.92	35.76	37.6	36.13
37.44	36.75	36.48	36.52	36.94	37.81	37.8	37.65	35.94	35.85	37.61	36.17
37.46	36.82	36.46	36.54	37.08	37.8	37.86	37.71	35.98	35.9	37.59	36.31
37.63	36.82	36.43	36.6	37.1	37.61	37.89	37.73	35.98	35.95	37.52	36.37
37.65	36.78	36.39	36.63	36.98	37.44	37.8	37.72	35.99	36.02	37.45	36.51
37.58	36.75	36.37	36.63	36.89	37.4	37.63	37.66	35.99	36	37.38	36.69
37.49	36.74	36.35	36.61	36.9	37.52	37.58	37.62	35.97	35.93	37.37	36.73
37.41	36.73	36.32	36.58	36.97	37.59	37.65	37.61	35.95	35.86	37.51	36.63
37.38	36.7	36.3	36.56	36.98	37.54	37.69	37.59	35.92	35.85	37.6	36.71
37.44	36.61	36.27	36.56	36.95	37.33	37.77	37.56	35.94	35.85	37.65	37.12
37.54	36.49	36.25	36.58	36.89	37.4	37.82	37.52	35.93	35.85	37.65	37.12
37.72	36.43	36.23	36.59	36.99	37.53	37.8	37.54	35.92	35.85	37.65	36.96
37.76	36.42	36.28	36.6	36.97	37.79	37.82	37.54	35.88	35.86	37.64	36.93
37.84	36.47	36.32	36.6	36.86	37.83	37.82	37.53	35.83	35.88	37.61	37.21
37.88	36.5	36.34	36.6	36.9	37.74	37.82	37.57	35.67	35.88	37.47	37.36
37.84	36.51	36.36	36.6	37.16	37.85	37.85	37.57	35.52	35.86	37.34	37.4
37.8	36.51	36.37	36.59	37.24	37.8	37.75	37.56	35.58	35.79	37.28	37.39
37.9	36.49	36.37	36.57	37.3	37.59	37.56	37.62	35.74	35.68	37.23	37.43
37.98	36.48	36.36	36.54	37.4	37.66	37.52	37.64	35.86	35.63	37.21	37.51
37.98	36.58	36.35	36.6	37.37	37.83	37.72	37.64	35.94	35.63	37.24	37.63
37.96	36.64	36.3	36.62	37.25	37.92	37.85	37.61	35.96	35.64	37.24	37.69
37.91	36.68	36.26	36.6	37.45	37.93	37.85	37.54	35.93	35.65	37.22	37.68
37.84	36.69	36.24	36.53	37.5	37.9	37.63	37.5	35.91	35.65	37.23	37.68
37.75	36.67	36.22	36.52	37.52	37.8	37.27	37.54	35.97	35.66	37.24	37.71
37.67	36.66	36.2	36.52	37.54	37.64	37.2	37.55	36.11	35.65	37.24	37.71
37.61	36.62	36.25	36.53	37.61	37.64	37.35	37.51	36.16	35.65	37.22	37.68
37.5	36.61	36.44	36.52	37.64	37.8	37.49	37.4	36.2	35.78	37.28	37.67
37.47	36.63	36.51	36.49	37.66	37.83	37.78	37.38	36.22	35.83	37.37	37.68
37.42	36.64	36.61	36.59	37.64	37.9	37.88	37.49	36.3	35.89	37.55	37.73
37.39	36.67	36.66	36.82	37.67	37.88	37.89	37.53	36.72	35.91	37.57	37.74
37.4	36.68	36.63	36.87	37.66	37.78	37.87	37.56	36.86	35.92	37.49	37.69
37.4	36.67	36.57	36.87	37.52	37.77	37.96	37.58	37	35.96	37.38	37.62
37.38	36.62	36.55	36.96	37.48	37.77	38.02	37.57	37.15	36.05	37.27	37.66
37.37	36.54	36.71	37.15	37.48	37.68	38.02	37.45	37.22	36.25	37.28	37.74
37.38	36.47	36.83	37.23	37.5	37.6	38.05	37.37	37.24	36.42	37.31	37.8
37.37	36.41	36.91	37.23	37.54	37.61	38.07	37.33	37.2	36.54	37.43	37.88
37.37	36.37	37.01	37.12	37.53	37.52	38	37.28	36.99	36.54	37.5	37.97
37.37	36.35	37.08	37.16	37.49	37.27	38.03	37.23	36.94	36.52	37.44	38.01
37.37	36.33	37.09	37.3	37.29	37.18	38.17	37.17	36.9	36.61	37.48	37.93
37.4	36.33	37.03	37.37	37.31	37.29	38.17	37.11	36.87	36.8	37.63	37.88
37.47	36.33	37.1	37.37	37.31	37.36	38.15	37.05	36.83	36.93	37.69	37.9
37.55	36.3	37.22	37.36	37.27	37.36	38.03	36.97	36.87	36.95	37.7	37.9
37.55	36.3	37.25	37.41	37.16	37.29	37.68	36.91	36.98	36.87	37.74	37.87
37.61	36.29	37.26	37.52	37.02	37.25	37.66	36.95	37.18	36.86	37.88	37.81
37.66	36.25	37.26	37.56	36.92	37.19	37.89	36.98	37.23	37.04	38.04	37.76
37.73	36.22	37.31	37.56	36.83	37.03	37.87	36.97	37.21	37.08	38.12	37.83
37.81	36.16	37.41	37.54	36.77	36.97	37.63	36.87	37.21	37.05	38.22	37.81
37.92	36.08	37.48	37.52	36.7	36.92	37.45	36.81	37.25	36.98	38.23	37.75
37.95	36.03	37.51	37.5	36.63	36.87	37.45	36.79	37.28	36.97	38.15	37.72
37.95	36.02	37.5	37.44	36.58	36.84	37.56	36.77	37.44	37.05	38.12	37.84
38.02	36.19	37.52	37.42	36.51	36.76	37.58	36.73	37.6	37.1	38.21	37.9
38.09	36.17	37.54	37.54	36.45	36.66	37.62	36.73	37.64	37.23	38.3	37.93
38.13	35.99	37.44	37.61	36.39	36.58	37.6	36.8	37.68	37.43	38.34	37.91
38.13	36.12	37.46	37.62	36.4	36.51	37.55	36.82	37.69	37.5	38.36	37.86
38.11	36.3	37.59	37.61	36.5	36.46	37.69	36.79	37.64	37.58	38.38	37.68
38.2	36.41	37.8	37.61	36.49	36.43	37.81	36.75	37.6	37.65	38.48	37.61
38.26	36.72	37.78	37.6	36.49	36.38	37.85	36.74	37.49	37.68	38.51	37.59
38.34	37.01	37.73	37.6	36.63	36.3	37.99	36.76	37.39	37.72	38.48	37.58
38.38	37.16	37.82	37.55	36.69	36.27	38.05	36.8	37.39	37.73	38.49	37.54
38.41	37.19	37.92	37.55	36.69	36.4	38.04	36.81	37.37	37.74	38.49	37.39
38.41	37.23	37.89	37.58	36.68	36.44	37.87	36.82	37.34	37.8	38.4	37.32
38.4	37.25	37.85	37.56	36.68	36.44	37.5	36.83	37.17	37.82	38.25	37.33
38.38	37.24	37.89	37.48	36.65	36.44	37.37	36.82	37.14	37.81	38.14	37.29
38.37	37.24	37.85	37.5	36.63	36.49	37.34	36.84	37.13	37.86	38.23	37.2
38.36	37.25	37.66	37.55	36.61	36.54	37.48	36.84	37.09	37.85	38.47	37.1
38.32	37.25	37.68	37.63	36.54	36.54	37.57	36.82	37.03	37.74	38.56	37.06
38.37	37.33	37.95	37.62	36.48	36.52	37.55	36.8	36.98	37.7	38.63	37.01
38.4	37.42	37.99	37.59	36.43	36.54	37.51	36.77	36.96	37.63	38.63	36.95
38.41	37.45	38.03	37.83	36.34	36.6	37.42	36.73	36.99	37.62	38.63	36.88
38.44	37.47	37.98	37.93	36.27	36.6	37.31	36.7	36.99	37.71	38.68	36.81
38.43	37.48	37.92	37.92	36.29	36.57	37.29	36.72	36.94	37.82	38.78	36.7
38.37	37.45	37.83	37.88	36.32	36.57	37.26	36.79	36.89	37.82	38.85	36.67
38.34	37.49	37.84	37.87	36.33	36.58	37.21	36.8	36.78	37.77	38.86	36.67
38.31	37.52	37.83	37.84	36.34	36.58	37.12	36.81	36.69	37.77	38.79	36.61
38.34	37.49	37.72	37.85	36.35	36.56	37.13	36.86	36.6	37.77	38.68	36.52
38.32	37.48	37.52	37.86	36.39	36.54	37.13	36.89	36.52	37.73	38.69	36.46
38.3	37.47	37.34	37.86	36.4	36.53	37.13	36.91	36.47	37.61	38.73	36.42
38.3	37.42	37.3	37.86	36.41	36.55	37.11	36.91	36.46	37.46	38.68	36.38
38.28	37.29	37.32	37.86	36.42	36.64	37.04	36.98	36.48	37.47	38.61	36.33
38.32	37.17	37.28	37.84	36.54	36.68	37	37.04	36.47	37.6	38.74	36.28
38.39	37.11	37.22	37.87	36.68	36.64	37.01	37.13	36.45	37.74	38.79	36.25
38.4	37.05	37.2	37.89	36.84	36.58	37.04	37.24	36.37	37.76	38.79	36.19
38.36	36.99	37.17	37.9	36.91	36.59	37.04	37.29	36.32	37.71	38.79	36.07
38.24	36.96	37.14	37.91	36.97	36.63	37.05	37.28	36.31	37.77	38.82	35.98
38.21	36.94	37.11	37.89	37.05	36.71	37.09	37.24	36.34	37.8	38.84	36.01
38.25	36.91	37.07	37.87	37.12	36.69	37.12	37.32	36.34	37.81	38.88	36.24
38.25	36.91	37.04	37.86	37.2	36.68	37.12	37.41	36.31	37.88	38.91	36.32
38.19	36.92	37	37.86	37.26	36.9	37.1	37.44	36.3	37.96	38.91	36.43
38.04	36.94	36.96	37.86	37.27	37.11	37.08	37.44	36.29	37.95	38.87	36.59
37.95	37	36.85	37.87	37.28	37.15	37.07	37.41	36.25	37.94	38.73	36.71
37.79	37.05	36.8	37.87	37.35	37.05	37.05	37.41	36.24	37.93	38.68	36.69
37.71	37.07	36.77	37.84	37.4	37	36.96	37.43	36.25	37.83	38.77	36.46
37.69	37.08	36.73	37.82	37.39	37.02	36.91	37.47	36.3	37.72	38.76	36.39
37.65	37.08	36.71	37.85	37.3	37.03	36.9	37.49	36.27	37.75	38.75	36.43
37.63	37.08	36.65	37.89	37.29	37.01	36.88	37.51	36.21	37.87	38.72	36.56
37.59	37.09	36.58	37.9	37.33	37	36.86	37.55	36.6	37.98	38.68	36.61
37.56	37.09	36.51	37.89	37.41	37.02	36.83	37.59	36.72	37.98	38.71	36.72
37.53	37.08	36.5	37.86	37.64	37	36.84	37.67	36.62	37.92	38.65	36.98
37.54	37.06	36.49	37.87	37.62	36.94	36.86	37.83	36.58	37.87	38.56	37.07
37.63	37.03	36.6	37.92	37.39	36.93	36.87	37.9	36.7	37.87	38.56	37.1
37.61	37.08	36.74	37.97	37.34	36.91	36.87	37.96	37	37.85	38.45	37.07
37.54	37.21	36.85	37.97	37.56	36.89	36.87	38.01	37.08	37.7	38.45	37.11
37.51	37.3	36.89	37.89	37.58	36.91	36.87	38.05	37.19	37.64	38.57	37.21
37.45	37.43	36.91	37.83	37.38	36.9	36.88	38.04	37.2	37.66	38.7	37.33
37.41	37.53	36.93	37.81	37.26	36.82	36.88	38.07	37.23	37.69	38.78	37.45
37.41	37.6	36.96	37.74	37.28	36.82	36.87	38.11	37.39	37.72	38.85	37.5
37.42	37.62	37.01	37.56	37.31	37.01	36.86	38.12	37.47	37.76	38.9	37.56
37.51	37.61	37.03	37.46	37.41	37.17	36.86	38.13	37.54	37.82	38.94	37.7
37.6	37.62	37.04	37.41	37.42	37.06	36.85	38.16	37.6	37.88	38.91	37.7
37.69	37.66	37.07	37.32	37.43	36.93	36.83	38.2	37.59	37.9	38.84	37.66
37.69	37.74	37.08	37.25	37.46	36.78	36.81	38.2	37.48	37.94	38.75	37.58
37.6	37.73	37.08	37.31	37.45	36.87	36.77	38.11	37.53	37.93	38.51	37.56
37.51	37.72	37.07	37.35	37.45	37.22	36.75	38.06	37.57	37.88	38.45	37.57
37.44	37.78	37.07	37.39	37.5	37.41	36.76	38.07	37.58	37.83	38.49	37.57
37.45	37.84	37.09	37.4	37.5	37.44	36.76	38.05	37.44	37.8	38.52	37.59
37.47	37.92	37.12	37.41	37.5	37.36	36.75	38.06	37.41	37.84	38.55	37.66
37.53	37.95	37.21	37.41	37.53	37.28	36.76	38.05	37.62	37.87	38.6	37.7
37.63	37.96	37.37	37.41	37.63	37.41	36.78	38.02	37.68	37.84	38.63	37.77
37.72	37.97	37.51	37.4	37.68	37.6	36.78	38.1	37.7	37.87	38.66	37.77
37.75	38	37.69	37.37	37.66	37.56	36.78	38.08	37.61	37.9	38.66	37.7
37.85	38.01	37.74	37.32	37.63	37.36	36.79	38.02	37.56	37.8	38.57	37.43
37.94	38.05	37.75	37.3	37.65	37.39	36.79	38.07	37.61	37.83	38.52	37.31
37.93	38.1	37.79	37.34	37.66	37.54	36.76	38.09	37.65	37.95	38.52	37.33
37.86	38.15	37.84	37.56	37.72	37.72	36.84	38.11	37.78	38	38.48	37.5
37.9	38.21	37.93	37.75	37.78	37.76	36.97	38.12	37.83	38	38.44	37.7
37.97	38.24	38.2	37.9	37.88	37.83	37.14	38.15	37.89	37.91	38.42	37.86
37.94	38.27	38.22	38.17	37.9	37.89	37.18	38.23	37.91	37.91	38.41	37.94
37.81	38.33	38.19	38.3	37.9	37.92	37.32	38.26	37.89	37.93	38.39	38.03
37.68	38.41	38.39	38.37	37.92	37.98	37.4	38.27	37.9	37.94	38.37	38.11
37.53	38.46	38.59	38.41	37.93	38.05	37.42	38.32	37.88	37.91	38.35	38.07
37.52	38.45	38.69	38.57	37.98	38.18	37.49	38.36	37.84	37.97	38.32	37.97
37.67	38.4	38.71	38.66	38.05	38.18	37.65	38.43	37.82	37.94	38.28	37.73
37.76	38.48	38.71	38.73	38.02	38.15	37.73	38.52	37.77	37.86	38.27	37.58
37.78	38.57	38.71	38.8	37.91	38.27	37.77	38.59	37.7	37.87	38.25	37.92
37.76	38.56	38.58	38.85	37.79	38.29	37.85	38.62	37.69	37.88	38.2	37.94
37.7	38.58	38.5	38.87	37.72	38.29	37.93	38.62	37.68	37.85	38.17	37.91
37.75	38.64	38.69	38.87	37.79	38.28	38.03	38.66	37.66	37.81	38.14	37.96
37.77	38.67	38.71	38.84	37.95	38.12	38.09	38.64	37.66	37.76	38.1	37.96
37.75	38.67	38.65	38.81	38.01	37.96	38.08	38.55	37.64	37.8	38.07	37.92
37.91	38.66	38.56	38.82	38.12	37.84	38.01	38.49	37.62	37.86	38.04	37.85
38.05	38.66	38.56	38.85	38.23	37.78	38.03	38.4	37.65	37.83	38.07	37.95
38.08	38.66	38.57	38.85	38.3	38.03	38.1	38.39	37.74	37.8	38.1	38.08
38.13	38.69	38.6	38.85	38.31	38.2	38.16	38.38	37.89	37.79	38.15	38.08
38.15	38.73	38.61	38.86	38.35	38.27	38.17	38.37	37.88	37.77	38.26	38.02
38.15	38.74	38.59	38.86	38.38	38.32	38.15	38.43	37.73	37.89	38.33	38.02
38.17	38.75	38.57	38.85	38.33	38.38	38.22	38.49	37.62	37.96	38.38	38.17
38.2	38.76	38.58	38.86	38.18	38.4	38.31	38.53	37.43	38.05	38.41	38.17
38.25	38.78	38.56	38.89	38.12	38.29	38.37	38.61	37.41	38.1	38.39	38.03
38.31	38.79	38.56	38.89	38.21	38.27	38.39	38.68	37.48	38.14	38.35	38.04
38.38	38.76	38.56	38.84	38.24	38.39	38.43	38.75	37.52	38.22	38.33	38.1
38.43	38.69	38.52	38.81	38.3	38.37	38.44	38.8	37.57	38.25	38.36	38.13
38.51	38.6	38.54	38.82	38.39	38.26	38.41	38.86	37.63	38.26	38.41	38.11
38.58	38.56	38.59	38.87	38.41	38.11	38.33	38.89	38.08	38.33	38.44	38.05
38.58	38.53	38.61	38.91	38.45	37.7	38.25	38.9	38.27	38.35	38.48	38.08
38.53	38.52	38.61	38.94	38.44	37.47	38.26	38.93	38.35	38.3	38.67	38.1
38.49	38.54	38.57	38.95	38.36	37.84	38.27	38.95	38.44	38.03	38.85	38.06
38.55	38.56	38.55	38.92	38.2	38.17	38.28	38.98	38.44	37.91	38.89	38.08
38.53	38.53	38.74	38.86	38.19	38.33	38.29	38.96	38.36	38.01	38.9	38.07
38.39	38.54	38.74	38.85	38.28	38.44	38.29	38.89	38.31	38.1	38.93	37.98
38.29	38.58	38.56	38.88	38.35	38.53	38.29	38.78	38.3	38.15	38.96	37.99
38.3	38.58	38.46	38.87	38.38	38.55	38.27	38.7	38.43	38.15	39.02	38.06
38.36	38.52	38.57	38.86	38.37	38.57	38.28	38.67	38.5	38.13	39.06	38.09
38.33	38.47	38.78	38.85	38.37	38.55	38.28	38.65	38.53	38.11	39.05	38.1
38.26	38.47	38.85	38.87	38.38	38.48	38.28	38.6	38.51	38.02	38.99	38.13
38.22	38.5	38.86	38.87	38.37	38.42	38.3	38.57	38.42	37.89	38.89	38.17
38.27	38.51	38.8	38.84	38.33	38.33	38.29	38.56	38.41	37.95	38.85	38.2
38.31	38.52	38.68	38.83	38.25	38.23	38.21	38.49	38.45	38.12	38.83	38.17
38.36	38.5	38.65	38.84	38.28	38.24	38.15	38.49	38.46	38.15	38.8	38.1
38.45	38.48	38.69	38.81	38.37	38.26	37.97	38.61	38.41	38.16	38.79	38.12
38.59	38.52	38.68	38.71	38.42	38.35	38.07	38.74	38.26	38.14	38.86	38.11
38.65	38.55	38.65	38.57	38.43	38.4	38.16	38.77	38.22	38.12	38.95	38.02
38.66	38.59	38.69	38.57	38.44	38.36	38.17	38.77	38.24	38.21	39.03	38.12
38.7	38.61	38.71	38.63	38.4	38.36	38.18	38.75	38.17	38.23	39.05	38.17
38.81	38.59	38.72	38.66	38.33	38.41	38.2	38.72	37.84	38.26	39.1	38.24
38.9	38.55	38.73	38.65	38.35	38.37	38.25	38.7	37.78	38.22	39.12	38.28
38.94	38.49	38.71	38.67	38.36	38.22	38.27	38.61	37.91	38.14	39.03	38.29
38.96	38.44	38.66	38.77	38.37	38.07	38.26	38.58	38.25	38.18	38.98	38.26
38.93	38.47	38.65	38.83	38.38	38.19	38.19	38.65	38.35	38.23	39.08	38.19
38.88	38.47	38.57	38.88	38.37	38.25	38.09	38.64	38.34	38.2	39.16	38.09
38.87	38.43	38.52	38.9	38.38	38.31	38.14	38.61	38.3	38.18	39.19	38.1
38.87	38.43	38.63	38.9	38.36	38.37	38.16	38.63	38.28	38.17	39.13	38.14
38.84	38.44	38.6	38.9	38.31	38.4	38.17	38.57	38.25	38.1	39.1	38.21
38.8	38.44	38.48	38.9	38.33	38.42	38.18	38.54	38.25	38.15	39.11	38.23
38.73	38.47	38.41	38.89	38.32	38.51	38.22	38.57	38.23	38.26	39.11	38.22
38.71	38.5	38.52	38.88	38.3	38.63	38.25	38.68	38.2	38.28	39.19	38.2
38.65	38.52	38.57	38.79	38.24	38.72	38.3	38.75	38.16	38.18	39.18	38.2
38.59	38.51	38.53	38.78	38.05	38.62	38.34	38.76	37.88	38.18	39.01	38.23
38.56	38.51	38.46	38.81	38.06	38.43	38.35	38.77	37.99	38.24	38.98	38.24
38.53	38.54	38.43	38.82	38.16	38.39	38.35	38.75	38.21	38.23	39.04	38.24
38.51	38.58	38.47	38.84	38.2	38.38	38.3	38.68	38.22	38.2	39.05	38.24
38.54	38.58	38.56	38.86	38.27	38.34	38.21	38.59	38.24	38.19	39.02	38.27
38.62	38.53	38.57	38.9	38.28	38.21	38.19	38.46	38.24	38.17	39.09	38.31
38.65	38.5	38.52	38.91	38.29	38.2	38.16	38.38	38.19	38.17	39.1	38.29
38.67	38.52	38.39	38.91	38.27	38.29	38.15	38.39	38.16	38.21	39.09	38.26
38.68	38.51	38.42	38.91	38.23	38.39	38.13	38.39	38.12	38.28	39.09	38.28
38.72	38.46	38.54	38.87	38.25	38.41	38.13	38.33	37.87	38.3	39.14	38.28
38.77	38.43	38.58	38.66	38.3	38.38	38.17	38.32	37.88	38.31	39.15	38.25
38.77	38.36	38.55	38.52	38.32	38.35	38.19	38.47	37.99	38.35	39.15	38.24
38.72	38.31	38.48	38.47	38.28	38.39	38.18	38.58	38.05	38.35	39.21	38.36
38.71	38.3	38.51	38.6	38.19	38.37	38.14	38.59	38.06	38.29	39.15	38.43
38.7	38.31	38.67	38.64	38.2	38.23	38.21	38.45	37.98	38.24	38.96	38.39
38.7	38.29	38.7	38.61	38.18	38.13	38.32	38.41	37.91	38.29	38.78	38.22
38.73	38.32	38.73	38.73	37.97	38.13	38.37	38.5	37.95	38.29	38.74	38.19
38.71	38.37	38.84	38.79	37.96	38.12	38.34	38.52	38.15	38.21	38.91	38.18
38.69	38.38	38.88	38.78	38.09	38.3	38.29	38.51	38.19	38.21	38.94	38.15
38.71	38.4	38.89	38.76	38.12	38.36	38.2	38.56	38.15	38.26	39.02	38.15
38.71	38.47	38.86	38.72	38.21	38.32	37.96	38.6	38.08	38.28	39.09	38.23
38.65	38.48	38.68	38.72	38.24	38.32	37.81	38.65	38.03	38.27	39.15	38.24
38.57	38.43	38.49	38.75	38.19	38.38	37.91	38.66	38.08	38.26	39.17	38.18
38.56	38.38	38.48	38.76	38.08	38.42	37.98	38.61	38.23	38.27	39.2	38.11
38.57	38.32	38.48	38.76	38.15	38.42	38.01	38.59	38.24	38.26	39.25	38.03
38.57	38.21	38.47	38.75	38.2	38.35	38.11	38.57	38.11	38.18	39.27	38.01
38.66	38.19	38.43	38.66	38.24	38.27	38.17	38.48	38.19	38.1	39.32	37.92
38.64	38.21	38.37	38.57	38.24	38.22	38.17	38.42	38.22	38.09	39.32	37.74
38.59	38.2	38.33	38.74	38.25	38.04	38.21	38.41	38.14	38.06	39.26	37.59
38.68	38.33	38.28	38.82	38.24	38.04	38.21	38.32	38.03	37.99	39.25	37.62
38.72	38.37	38.26	38.86	38.24	38.31	38.1	38.33	38	37.95	39.22	37.84
38.68	38.32	38.33	38.87	38.29	38.42	37.96	38.44	37.9	37.99	39.16	37.88
38.52	38.37	38.39	38.81	38.36	38.4	38.07	38.48	37.89	38.09	39.12	37.91
38.38	38.42	38.42	38.8	38.34	38.3	38.18	38.5	38	38.1	39.15	37.93
38.45	38.39	38.49	38.81	38.31	38.33	38.2	38.48	37.99	38.05	39.26	37.94
38.52	38.37	38.53	38.8	38.38	38.34	38.19	38.45	37.99	37.89	39.39	38.01
38.57	38.43	38.55	38.82	38.38	38.28	38.19	38.42	38.06	37.76	39.42	38.07
38.57	38.43	38.52	38.83	38.32	38.22	38.15	38.36	38.23	37.72	39.38	38.08
38.56	38.4	38.49	38.84	38.28	38.23	38.13	38.39	38.28	37.74	39.42	38.07
38.62	38.25	38.5	38.83	38.26	38.3	38.19	38.48	38.29	37.71	39.44	38.06
38.66	38.22	38.5	38.78	38.23	38.29	38.25	38.67	38.25	37.7	39.4	38.07
38.73	38.24	38.4	38.64	38.18	38.19	38.28	38.71	38.17	37.9	39.34	38.06
38.77	38.27	38.29	38.47	38.05	38.1	38.26	38.69	38.12	37.89	39.41	38
38.84	38.25	38.13	38.37	38.01	38.04	38.26	38.66	37.97	37.92	39.42	38.09
38.84	38.23	38.07	38.45	38.08	37.99	38.26	38.57	37.76	37.97	39.33	38.12
38.82	38.24	38.17	38.55	38.14	38.03	38.18	38.42	37.71	38.08	39.24	38.09
38.89	38.27	38.45	38.63	38.18	38.13	38.05	38.38	37.71	38.06	39.21	38.04
38.88	38.34	38.58	38.71	38.2	38.11	37.95	38.39	37.72	38.02	39.16	37.95
38.86	38.37	38.62	38.77	38.22	38.16	38.01	38.38	38.01	38.03	39.07	37.9
38.83	38.52	38.6	38.81	38.25	38.22	38.05	38.55	38.2	38.02	39.05	38.02
38.8	38.55	38.55	38.83	38.23	38.34	38.03	38.7	38.23	37.99	39.17	38.04
38.9	38.49	38.46	38.87	38.24	38.38	38.03	38.76	38.17	37.97	39.2	38.02
38.9	38.47	38.37	38.87	38.33	38.39	38.05	38.77	38.07	38.07	39.17	38.01
38.83	38.44	38.35	38.82	38.37	38.37	38.11	38.75	37.99	38.15	39.09	38.03
38.69	38.42	38.42	38.8	38.33	38.24	38.15	38.68	37.83	38.17	39.09	38.06
38.61	38.44	38.42	38.72	38.25	38.06	38.16	38.61	37.96	38.2	39.25	38.06
38.67	38.4	38.45	38.52	38.21	37.83	38.18	38.62	38.08	38.23	39.25	38.05
38.79	38.36	38.48	38.53	38.2	37.69	38.26	38.65	38.12	38.27	39.2	38.09
38.79	38.21	38.44	38.61	38.15	37.59	38.27	38.65	38.12	38.3	39.18	38.09
38.86	38.15	38.46	38.57	38.1	37.58	38.25	38.64	38.11	38.28	39.16	38.11
39	38.14	38.47	38.53	38.11	37.88	38.15	38.65	38.1	38.29	39.21	38.09
38.96	37.99	38.42	38.55	38.05	37.95	38.18	38.68	37.98	38.29	39.26	38.04
38.88	37.76	38.44	38.55	38.01	38.18	38.25	38.62	37.84	38.22	39.3	38.05
38.86	37.65	38.5	38.58	38.07	38.19	38.31	38.47	37.85	38.19	39.28	38
38.86	37.86	38.5	38.63	38.19	37.94	38.32	38.37	37.88	38.22	39.27	37.96
38.87	38.01	38.48	38.67	38.2	37.83	38.22	38.35	37.74	38.24	39.32	38.03
39	38.08	38.49	38.69	38.21	37.93	38.14	38.37	37.55	38.15	39.3	38.13
39.01	38.12	38.48	38.77	38.28	38.08	38.12	38.43	37.51	38	39.17	38.17
38.94	38.09	38.44	38.83	38.29	38.18	38.09	38.49	37.46	37.93	39.04	38.15
38.82	38.05	38.42	38.86	38.31	38.27	38.14	38.56	37.39	37.88	39.17	38.09
38.77	38.02	38.48	38.87	38.32	38.28	38.19	38.6	37.29	37.78	39.3	38.08
38.7	37.99	38.51	38.84	38.31	38.26	38.18	38.59	37.23	37.7	39.33	38.11
38.75	37.89	38.49	38.77	38.29	38.26	38.25	38.6	37.11	37.61	39.31	38.1
38.78	37.92	38.48	38.61	38.26	38.19	38.33	38.69	37.2	37.68	39.24	38.03
38.72	37.94	38.48	38.42	38.22	38.03	38.38	38.71	37.36	37.89	39.18	38.02
38.57	37.78	38.48	38.34	38.15	37.81	38.37	38.71	37.29	37.93	39.09	38.05
38.37	37.56	38.5	38.28	38.2	37.68	38.33	38.69	37.18	37.86	39.1	38.05
38.4	37.61	38.53	38.46	38.17	37.66	38.3	38.75	37.11	37.84	39.22	38.1
38.49	37.63	38.54	38.6	38.11	37.59	38.25	38.8	37.19	37.85	39.3	38.13
38.6	37.62	38.52	38.69	38.11	37.52	38.23	38.8	37.65	37.88	39.35	38.09
38.66	37.77	38.35	38.75	38.13	37.56	38.25	38.73	37.84	37.94	39.41	38.09
38.75	37.88	38.24	38.78	38.14	37.68	38.24	38.67	37.87	37.96	39.43	38.11
38.72	37.92	38.26	38.82	38.17	37.92	38.15	38.62	37.9	37.94	39.39	38.12
38.57	37.86	38.37	38.86	38.18	37.99	38.16	38.57	37.91	38	39.37	37.98
38.37	37.74	38.38	38.86	38.14	37.98	38.19	38.58	37.9	38.07	39.38	37.97
38.39	37.7	38.35	38.87	38.09	37.87	38.17	38.61	37.8	38.08	39.32	38.15
38.71	37.73	38.36	38.87	38.02	37.79	38.12	38.63	37.68	38.13	39.18	38.11
38.75	37.86	38.34	38.82	38.08	37.64	38.02	38.59	37.63	38.12	39.24	37.97
38.72	38.01	38.21	38.74	38.08	37.49	37.89	38.48	37.63	38.07	39.25	37.98
38.76	38.08	38.16	38.66	38.12	37.53	37.92	38.36	37.69	38.06	39.09	37.96
38.79	38.1	38.36	38.64	38.18	37.5	38.07	38.32	37.87	38.06	38.94	37.91
38.78	38.08	38.59	38.63	38.21	37.38	38.14	38.34	37.95	38.13	38.94	37.9
38.73	37.98	38.62	38.62	38.24	37.3	38.15	38.4	37.76	38.15	38.99	37.86
38.77	37.92	38.56	38.61	38.23	37.62	38.15	38.48	37.67	38.11	39.11	37.75
38.87	37.97	38.48	38.64	38.17	37.85	38.14	38.49	37.6	38.02	39.21	37.61
38.92	38.11	38.4	38.62	38.09	37.93	38.11	38.45	37.66	37.93	39.2	37.4
38.95	38.1	38.38	38.49	38.18	37.9	38.1	38.5	37.78	37.9	39.09	37.45
39.03	37.96	38.37	38.29	38.22	37.77	38.11	38.54	37.84	37.82	39.05	37.7
39.02	38.05	38.34	38.23	38.17	37.68	38.13	38.56	37.94	37.78	39.07	37.79
38.98	38.08	38.37	38.25	38.17	37.54	38.12	38.53	37.99	37.85	39.1	37.81
38.95	38.08	38.34	38.4	38.19	37.75	38.11	38.37	37.97	37.85	39.14	37.82
38.92	38.18	38.26	38.49	38.15	37.92	38.11	38.34	38.07	37.82	39.22	37.86
38.9	38.26	38.25	38.58	38.11	37.83	38.05	38.36	38.16	37.82	39.21	37.82
38.87	38.32	38.22	38.62	38.07	37.73	37.88	38.35	38.23	37.87	39.1	37.72
38.77	38.35	38.27	38.6	38.08	37.84	37.94	38.43	38.26	37.97	39.06	37.59
38.74	38.36	38.34	38.58	38.17	37.96	38.03	38.47	38.26	38.01	39.02	37.53
38.72	38.35	38.32	38.65	38.18	37.86	38.07	38.47	38.2	38.03	39.02	37.67
38.7	38.25	38.48	38.69	38.18	37.81	38.07	38.45	38.11	37.96	39.02	37.89
38.62	38.27	38.54	38.7	38.2	37.87	38.05	38.34	38.23	37.83	39.02	37.95
38.51	38.34	38.52	38.64	38.26	37.81	38.05	38.33	38.28	37.78	39.06	37.97
38.48	38.37	38.46	38.53	38.29	37.8	38.03	38.35	38.27	37.74	39.03	37.99
38.45	38.38	38.4	38.65	38.32	37.71	37.92	38.39	38.27	37.52	38.89	37.98
38.58	38.36	38.52	38.7	38.37	37.54	37.77	38.39	38.16	37.4	38.92	37.95
38.63	38.4	38.58	38.69	38.36	37.71	37.71	38.32	38.04	37.53	38.95	37.99
38.61	38.41	38.59	38.65	38.34	37.85	37.67	38.39	37.93	37.72	38.95	38.09
38.52	38.31	38.54	38.62	38.35	37.65	37.71	38.48	37.88	37.74	38.86	38.07
38.42	38.18	38.4	38.62	38.31	37.56	37.85	38.49	37.82	37.63	38.67	37.98
38.34	38.06	38.28	38.6	38.25	37.53	37.95	38.46	37.68	37.54	38.79	38
38.33	37.98	38.2	38.49	38.28	37.51	37.95	38.42	37.51	37.75	39.01	37.99
38.43	37.93	38.32	38.4	38.31	37.59	37.87	38.43	37.32	37.9	39.13	38.05
38.47	38.06	38.38	38.34	38.27	37.69	37.84	38.44	37.27	37.94	39.19	38.09
38.53	38.25	38.34	38.31	38.18	37.79	37.97	38.51	37.34	37.92	39.24	38.12
38.65	38.37	38.28	38.2	38.21	37.84	38.11	38.59	37.43	37.94	39.3	38.13
38.67	38.45	38.25	38.12	38.26	37.95	38.2	38.54	37.47	37.91	39.33	38.11
38.74	38.46	38.28	38.09	38.3	38.02	38.2	38.59	37.54	37.76	39.31	38.11
38.79	38.5	38.42	38.07	38.33	37.92	38.19	38.69	37.63	37.62	39.27	38.28
38.89	38.52	38.51	38.1	38.34	37.72	38.19	38.73	37.68	37.54	39.23	38.28
38.92	38.46	38.58	38.29	38.35	37.6	38.21	38.76	37.65	37.47	39.17	38.2
38.9	38.38	38.59	38.38	38.35	37.44	38.19	38.8	37.67	37.6	39.09	38.15
38.86	38.41	38.52	38.46	38.35	37.11	38.12	38.81	37.74	37.7	39.03	38.11
38.68	38.39	38.49	38.47	38.37	36.93	38.17	38.8	37.79	37.78	39.06	38.07
38.4	38.37	38.52	38.49	38.36	37.26	38.21	38.76	37.58	37.81	39.05	38.04
38.35	38.37	38.6	38.57	38.35	37.86	38.23	38.62	37.62	37.86	38.97	38.06
38.36	38.42	38.6	38.59	38.34	37.84	38.21	38.5	38.04	37.89	39.01	38.06
38.37	38.5	38.58	38.55	38.32	37.81	38.15	38.36	38.13	37.89	39.06	38.05
38.39	38.52	38.58	38.51	38.31	38.12	38.08	38.37	38.09	37.88	39.17	38.02
38.39	38.49	38.55	38.54	38.31	38.13	38.01	38.34	37.88	37.93	39.19	38.06
38.4	38.46	38.52	38.59	38.29	37.88	37.87	38.28	37.62	37.95	39.13	38.08
38.55	38.34	38.42	38.62	38.31	37.5	37.69	38.4	37.45	38.01	39	38.05
38.63	38.24	38.43	38.52	38.32	37.4	37.67	38.49	37.26	38.09	39.01	38.03
38.68	38.32	38.45	38.49	38.3	37.55	37.85	38.49	37.13	38.05	39.06	38
38.73	38.36	38.47	38.59	38.29	37.59	37.9	38.41	37.26	37.92	39.06	37.96
38.76	38.42	38.49	38.6	38.28	37.6	37.92	38.28	37.32	37.85	38.98	37.89
38.7	38.46	38.49	38.56	38.27	37.59	37.93	38.29	37.26	37.87	39.06	37.79
38.55	38.46	38.49	38.43	38.28	37.55	37.89	38.3	37.29	37.75	39.17	37.63
38.37	38.43	38.46	38.22	38.32	37.56	37.79	38.29	37.46	37.57	39.2	37.46
38.22	38.42	38.28	38.14	38.36	37.7	37.66	38.36	37.54	37.62	39.15	37.34
38.13	38.39	37.81	38.22	38.37	37.75	37.61	38.4	37.6	37.71	38.92	37.36
38.14	38.34	37.88	38.28	38.37	37.57	37.57	38.37	37.59	37.8	38.64	37.55
38.21	38.24	38.31	38.29	38.38	37.48	37.55	38.33	37.62	37.76	38.42	37.62
38.27	38.29	38.34	38.33	38.36	37.24	37.62	38.42	37.67	37.58	38.78	37.72
38.31	38.3	38.31	38.39	38.28	36.96	37.65	38.42	37.71	37.52	39.01	37.8
38.34	38.31	38.34	38.41	38.27	37.06	37.58	38.38	37.76	37.82	39.07	37.88
38.3	38.31	38.35	38.29	38.23	37.08	37.53	38.36	37.78	37.86	39.15	37.9
38.23	38.26	38.37	38.31	38.22	37.2	37.48	38.27	37.9	37.85	39.18	37.9
38.16	38.23	38.42	38.39	38.16	37.78	37.58	38.19	37.9	37.86	39.14	37.87
38.14	38.36	38.4	38.41	38.11	37.87	37.8	38.17	37.77	37.87	39.08	37.89
38.09	38.37	38.34	38.41	38.13	37.69	37.9	38.21	37.68	37.95	39.04	37.92
38	38.4	38.37	38.39	38.16	37.67	37.94	38.22	37.56	38.04	38.88	37.92
37.94	38.52	38.42	38.34	38.23	37.7	38.01	38.2	37.75	38	38.76	37.93
37.95	38.57	38.51	38.32	38.24	37.66	38.06	38.2	37.92	37.94	38.9	37.91
38.03	38.59	38.52	38.33	38.19	37.61	38.06	38.28	37.97	38.01	38.96	37.91
38.04	38.58	38.5	38.44	38.19	37.56	38.05	38.28	37.95	38.08	38.92	37.96
38.02	38.51	38.44	38.51	38.23	37.41	38.03	38.14	38.03	38.06	38.91	38.02
37.96	38.42	38.41	38.53	38.27	37.31	38.05	38.12	38.05	38	38.98	38.02
37.87	38.34	38.45	38.49	38.29	37.17	38.08	38.11	37.97	37.91	39.02	38.02
37.85	38.3	38.59	38.46	38.3	37.11	38.06	38.1	37.95	37.85	39	38.1
37.81	38.29	38.56	38.43	38.27	37.07	37.99	38.09	37.93	37.87	38.99	38.13
37.69	38.23	38.47	38.36	38.17	37.13	37.87	38.06	37.84	37.89	39.11	38.1
37.65	38.1	38.47	38.27	38.23	37.24	37.81	38.11	37.8	37.89	39.14	38.06
37.68	38.1	38.43	38.24	38.33	37.56	37.7	38.21	37.73	37.91	39.11	38.09
37.68	38.21	38.33	38.26	38.33	37.72	37.6	38.31	37.53	37.89	39.15	38.1
37.68	38.23	38.26	38.26	38.32	37.74	37.6	38.27	37.16	37.74	39.21	38.03
37.74	38.14	38.09	38.22	38.32	37.72	37.68	38.17	36.96	37.67	39.23	37.96
37.75	37.99	38.04	38.23	38.35	37.68	37.67	38.19	36.94	37.67	39.25	37.91
37.66	37.9	38.21	38.25	38.36	37.6	37.64	38.24	37.01	37.6	39.24	37.93
37.57	37.85	38.28	38.23	38.34	37.38	37.6	38.25	37.03	37.66	39.21	37.98
37.57	37.85	38.24	38.24	38.29	37.31	37.55	38.24	37.03	37.79	39.21	38.02
37.56	37.82	38.19	38.26	38.27	37.43	37.58	38.28	37	37.81	39.25	38.03
37.63	37.88	38.16	38.24	38.27	37.7	37.77	38.41	36.98	37.79	39.24	38.04
37.76	37.97	38.23	38.25	38.27	37.71	37.81	38.42	36.96	37.82	39.12	38.15
37.82	37.98	38.35	38.28	38.24	37.42	37.81	38.37	36.87	38	39.08	38.21
37.87	37.98	38.54	38.29	38.2	37.39	37.79	38.4	36.81	38	39.07	38.09
37.89	38.08	38.57	38.26	38.21	37.78	37.75	38.39	36.76	37.99	39.07	37.95
38.01	38.17	38.53	38.24	38.23	37.88	37.72	38.33	36.71	38.03	39.12	37.66
38.15	38.17	38.51	38.36	38.24	37.58	37.66	38.29	36.69	38.04	39.18	37.64
38.19	38.09	38.44	38.38	38.22	37.33	37.62	38.31	36.68	38.05	39.27	37.68
38.19	38.11	38.28	38.33	38.21	37.39	37.59	38.32	36.66	38.01	39.25	37.78
38.15	38.22	38.18	38.26	38.24	37.74	37.54	38.28	36.61	37.89	39.11	37.9
38	38.16	38.18	38.23	38.24	37.94	37.52	38.25	36.53	37.86	39.13	37.95
37.85	38.02	38.28	38.24	38.18	38	37.53	38.3	36.48	37.82	39.13	37.94
37.78	38.04	38.36	38.23	38.18	37.91	37.6	38.36	36.5	37.83	39.11	37.91
37.79	38.16	38.4	38.14	38.24	37.65	37.63	38.38	36.53	37.81	39.1	37.95
37.87	38.19	38.43	38.03	38.2	37.47	37.67	38.32	36.6	37.8	39.15	38.03
37.87	38.22	38.43	38.07	38.07	37.41	37.9	38.33	36.62	37.8	39.18	38.04
37.86	38.25	38.38	38.1	38.14	37.28	37.98	38.34	36.59	37.79	39.17	38.01
37.88	38.23	38.35	38.1	38.24	37.1	37.92	38.32	36.54	37.67	39.04	38.01
37.97	38.2	38.3	38.11	38.32	37.05	37.76	38.28	36.52	37.5	39.05	38.01
38.01	38.25	38.22	38.12	38.38	37.41	37.73	38.27	36.56	37.34	39.15	37.93
38.07	38.37	38.17	38.19	38.43	37.45	37.71	38.27	36.61	37.26	39.25	37.88
38.19	38.39	38.07	38.19	38.45	37.59	37.71	38.34	36.61	37.28	39.35	38.01
38.29	38.27	38.11	38.22	38.45	37.88	37.84	38.32	36.58	37.3	39.39	38.02
38.39	38.09	38.28	38.27	38.41	37.81	37.89	38.25	36.53	37.25	39.36	37.98
38.52	37.93	38.32	38.3	38.38	37.62	37.91	38.28	36.49	37.08	39.23	37.89
38.6	37.81	38.37	38.31	38.38	37.77	37.83	38.3	36.46	36.94	39.13	37.98
38.62	37.8	38.38	38.37	38.4	37.76	37.81	38.25	36.67	36.84	39.1	38.04
38.68	37.94	38.37	38.41	38.41	37.64	37.87	38.19	36.78	36.77	39.09	38.03
38.81	38.09	38.35	38.39	38.39	37.67	37.95	38.16	36.79	36.74	39.04	38.02
38.84	38.18	38.34	38.33	38.38	37.68	37.97	38.16	36.78	36.72	38.94	38.02
38.85	38.2	38.3	38.38	38.39	37.64	37.91	38.17	36.74	36.71	38.92	38.11
38.85	38.17	38.28	38.47	38.36	37.69	37.78	38.15	36.61	36.67	38.99	38.11
38.87	38.07	38.26	38.51	38.32	37.71	37.59	38.15	36.53	36.63	39.05	38.07
38.88	38.06	38.14	38.53	38.21	37.59	37.51	38.22	36.48	36.6	39.11	38.07
38.83	38.06	38.11	38.58	38.15	37.45	37.48	38.3	36.4	36.58	39.06	38.05
38.81	38.07	38.19	38.59	38.21	37.51	37.46	38.35	36.42	36.59	39.02	38.09
38.85	38.14	38.31	38.55	38.29	37.67	37.66	38.3	36.42	36.6	39.1	38.12
38.84	38.22	38.39	38.49	38.34	37.76	37.8	38.27	36.4	36.6	39.08	38.12
38.74	38.27	38.38	38.44	38.34	37.84	37.81	38.29	36.36	36.6	38.98	38.12
38.69	38.27	38.31	38.33	38.37	38.02	37.79	38.29	36.34	36.69	38.95	38.11
38.67	38.27	38.3	38.25	38.4	38.03	37.7	38.31	36.36	36.7	39.05	38.11
38.69	38.27	38.32	38.25	38.41	37.93	37.62	38.31	36.4	36.68	39.11	38.07
38.77	38.27	38.32	38.26	38.38	37.87	37.5	38.33	36.41	36.65	39.11	38
38.83	38.3	38.23	38.25	38.18	37.83	37.47	38.32	36.48	36.57	39.02	38.03
38.85	38.32	38.05	38.21	38.2	37.71	37.49	38.29	36.51	36.47	38.95	38.11
38.84	38.3	38.15	38.18	38.26	37.64	37.55	38.27	36.5	36.43	38.91	38.12
38.84	38.3	38.3	38.15	38.27	37.54	37.6	38.28	36.47	36.41	38.8	38.06
38.85	38.28	38.39	38.1	38.3	37.52	37.63	38.31	36.46	36.4	38.77	38.02
38.8	38.21	38.42	38.03	38.31	37.49	37.65	38.32	36.45	36.36	38.73	38.05
38.75	38.13	38.41	37.94	38.31	37.37	37.69	38.3	36.4	36.33	38.66	38
38.75	38.13	38.39	37.88	38.33	37.26	37.71	38.32	36.39	36.37	38.68	38.02
38.82	38.27	38.36	37.89	38.33	37.18	37.7	38.37	36.42	36.39	38.72	38.09
38.82	38.3	38.32	37.94	38.37	37.22	37.67	38.41	36.44	36.39	38.79	38.09
38.71	38.22	38.34	38.06	38.37	37.29	37.67	38.4	36.44	36.36	38.9	37.98
38.64	38.09	38.4	38.11	38.3	37.38	37.71	38.3	36.4	36.34	39	37.94
38.64	38.19	38.45	38.14	38.26	37.43	37.77	38.22	36.28	36.29	39.01	37.84
38.61	38.34	38.39	38.17	38.2	37.51	37.86	38.2	36.23	36.3	39.04	37.87
38.63	38.38	38.27	38.21	38.13	37.48	37.89	38.18	36.25	36.3	39.13	37.94
38.7	38.34	38.21	38.2	38.1	37.37	37.87	38.2	36.29	36.19	39.15	37.99
38.7	38.3	38.04	38.13	38.15	37.38	37.88	38.26	36.35	36.12	39.17	38.02
38.63	38.25	38.19	38.1	38.2	37.41	37.89	38.28	36.46	36.05	39.2	38.11
38.66	38.19	38.31	38.07	38.23	37.28	37.89	38.26	36.52	35.98	39.2	38.16
38.73	38.19	38.29	37.99	38.21	37.44	37.89	38.2	36.57	35.98	39.19	38.11
38.76	38.29	38.15	37.91	38.21	37.7	37.8	38.17	36.66	35.93	39.26	38.01
38.78	38.34	38.05	37.89	38.23	37.95	37.64	38.14	36.65	35.91	39.23	37.95
38.78	38.31	37.97	37.91	38.24	38.02	37.55	38.14	36.66	35.99	39.2	37.89
38.89	38.17	37.91	37.9	38.29	37.94	37.47	38.16	36.66	35.99	39.21	37.88
38.94	37.91	37.92	37.91	38.31	37.69	37.45	38.16	36.59	35.99	39.17	37.88
38.96	37.84	37.89	37.97	38.31	37.52	37.48	38.14	36.6	35.98	39.16	37.94
38.99	37.88	37.92	38.01	38.33	37.69	37.58	38.15	36.7	36.16	39.14	38.02
38.95	37.94	38.06	38.02	38.34	37.77	37.7	38.15	36.68	36.29	39.06	38.06
38.85	38.13	38.3	38.02	38.35	37.79	37.78	38.14	36.61	36.31	38.97	38.07
38.83	38.27	38.38	38.01	38.36	37.76	37.91	38.12	36.55	36.3	38.99	38.11
38.76	38.36	38.38	38.01	38.37	37.69	37.99	38.13	36.46	36.29	39.02	38.13
38.69	38.39	38.36	37.97	38.35	37.73	38.06	38.17	36.43	36.28	39.07	38.18
38.69	38.31	38.29	37.91	38.28	37.8	37.94	38.16	36.4	36.23	39.11	38.17
38.63	38.2	38.21	37.89	38.23	37.85	37.88	38.06	36.38	36.19	39.1	38.12
38.53	38.14	38.18	37.84	38.17	37.85	37.96	37.96	36.38	36.21	39.09	38.13
38.49	38.1	38.1	37.82	38.06	37.81	38.01	37.9	36.42	36.21	39.09	38.16
38.44	38.05	37.96	37.79	38.07	37.8	38.04	37.84	36.48	36.23	39.06	38.18
38.38	38.13	37.87	37.76	38.2	37.84	38.07	37.81	36.47	36.24	39.11	38.15
38.34	38.31	37.9	37.75	38.23	37.85	38.12	37.81	36.38	36.21	39.14	38.12
38.27	38.44	37.93	37.72	38.29	37.77	38.21	37.8	36.53	36.19	39.19	38.16
38.34	38.49	37.99	37.68	38.35	37.62	38.31	37.8	36.76	36.15	39.18	38.17
38.42	38.51	37.99	37.65	38.38	37.52	38.32	37.8	37.1	36.1	38.99	38.18
38.5	38.52	37.96	37.65	38.39	37.43	38.29	37.84	37.33	36.09	38.86	38.2
38.53	38.49	37.99	37.63	38.42	37.6	38.29	37.94	37.45	36.13	38.69	38.21
38.42	38.42	38.13	37.57	38.47	37.66	38.3	37.96	37.51	36.16	38.72	38.2
38.36	38.34	38.13	37.6	38.47	37.73	38.29	37.94	37.51	36.15	38.86	38.17
38.37	38.34	38.08	37.65	38.44	37.75	38.27	37.98	37.48	36.14	38.88	38.19
38.43	38.35	38.06	37.67	38.42	37.75	38.28	38.04	37.34	36.16	38.9	38.16
38.49	38.36	38.12	37.65	38.43	37.73	38.28	38.04	37.33	36.21	38.99	38.22
38.54	38.39	38.29	37.61	38.42	37.65	38.27	38.06	37.32	36.25	39.09	38.27
38.61	38.39	38.29	37.59	38.39	37.57	38.26	38.07	37.25	36.34	39.05	38.17
38.66	38.42	38.26	37.58	38.38	37.43	38.24	38.04	37.2	36.4	39.01	38.11
38.66	38.41	38.26	37.42	38.38	37.25	38.19	37.99	37.09	36.43	38.96	38.09
38.73	38.27	38.24	37.11	38.37	37.16	38.15	37.96	37.02	36.37	38.89	38.07
38.76	38.29	38.3	37.03	38.37	37.34	38.07	38.09	37.14	36.34	38.88	38.09
38.75	38.29	38.35	36.99	38.38	37.61	38.05	38.11	37.36	36.42	38.87	38.13
38.71	38.25	38.24	36.96	38.36	37.83	38.05	38.07	37.44	36.68	38.91	38.16
38.64	38.16	38.09	36.96	38.25	37.84	38.04	38.04	37.45	36.87	38.94	38.19
38.65	38.01	38.05	36.97	38.27	37.77	37.93	38	37.41	36.9	38.99	38.19
38.73	38.01	38.17	36.93	38.29	37.79	37.9	37.97	37.36	36.87	39	38.24
38.81	38.22	38.2	36.81	38.29	37.8	37.94	37.93	37.3	36.88	39.01	38.26
38.8	38.26	38.15	36.73	38.28	37.84	37.95	37.88	37.25	37.03	39.03	38.2
38.79	38.23	38.12	36.49	38.28	37.92	37.96	37.88	37.24	37.14	39.09	38.14
38.77	38.15	38.09	36.28	38.28	37.93	37.96	37.9	37.27	37.17	39.16	38.08
38.63	38.13	38.04	36.2	38.23	37.91	37.93	37.85	37.27	37.17	39.21	38.11
38.43	38.09	38.25	36.15	38.27	37.87	37.96	37.76	37.26	37.18	39.23	38.11
38.37	37.96	38.31	36.12	38.27	37.78	38.06	37.69	37.26	37.33	39.26	37.92
38.36	38.03	38.15	36.11	38.14	37.51	38.09	37.65	37.28	37.36	39.24	37.78
38.49	38.18	38.09	36.29	38.15	37.41	38.06	37.6	37.29	37.24	39.15	37.7
38.58	38.27	38.09	36.37	38.18	37.29	37.97	37.58	37.24	37.11	39.15	37.65
38.63	38.31	38.01	36.41	38.13	37.36	37.94	37.63	37.18	37.12	39.18	37.61
38.66	38.22	37.93	36.42	38.2	37.61	37.97	37.63	37.1	37.17	39.16	37.59
38.64	38.12	37.91	36.42	38.29	37.65	38.01	37.62	37.08	37.31	39.12	37.61
38.6	38.11	37.99	36.47	38.31	37.66	38.03	37.6	37.12	37.46	39.13	37.65
38.61	38.15	38.04	36.59	38.32	37.61	38.04	37.58	37.12	37.62	39.14	37.69
38.57	38.23	38.04	36.65	38.33	37.57	38.05	37.64	37.11	37.72	39.09	37.74
38.44	38.19	38.05	36.69	38.35	37.51	38.05	37.69	37.08	37.75	39	37.79
38.34	38.14	38.1	36.73	38.37	37.36	38.02	37.74	37.04	37.73	38.92	37.79
38.32	38.25	38.16	36.73	38.43	37.48	37.94	37.85	36.95	37.76	38.91	37.82
38.28	38.31	38.24	36.71	38.46	37.57	37.92	37.89	36.93	37.73	38.95	37.85
38.33	38.29	38.21	36.71	38.4	37.64	37.93	37.9	37	37.71	38.96	37.83
38.34	38.28	38.1	36.76	38.33	37.66	37.92	37.82	37.02	37.72	38.95	37.78
38.37	38.4	38.03	36.79	38.39	37.6	37.92	37.73	37.05	37.79	38.96	37.78
38.35	38.39	37.98	36.83	38.42	37.47	37.96	37.7	37.07	37.8	38.97	37.78
38.19	38.31	37.9	36.81	38.42	37.4	37.98	37.7	37.08	37.82	38.97	37.73
38.1	38.22	37.79	36.68	38.37	37.53	37.98	37.73	37.03	37.88	38.97	37.68
38.14	38.22	37.76	36.54	38.28	37.61	37.97	37.78	36.98	37.91	38.98	37.78
38.25	38.3	37.81	36.46	38.3	37.78	37.97	37.79	37.04	37.94	38.98	37.79
38.3	38.29	37.87	36.42	38.35	37.68	37.93	37.8	37.05	37.95	38.89	37.74
38.27	38.19	37.95	36.4	38.33	37.29	37.89	37.78	37.08	37.82	38.72	37.73
38.22	38.13	37.97	36.39	38.32	37.25	37.86	37.72	37.09	37.57	38.72	37.68
38.16	38.23	37.92	36.38	38.33	37.5	37.87	37.7	37.1	37.38	38.72	37.71
38.01	38.3	37.79	36.36	38.35	37.61	37.89	37.62	37.06	37.33	38.66	37.81
38	38.38	37.59	36.27	38.33	37.7	37.9	37.61	36.91	37.4	38.68	37.81
38.09	38.37	37.65	36.22	38.32	37.72	37.94	37.71	36.9	37.45	38.65	37.66
38.11	38.36	37.66	36.17	38.36	37.67	37.97	37.72	36.85	37.57	38.49	37.58
38.06	38.36	37.66	36.14	38.37	37.77	38.01	37.75	36.78	37.58	38.61	37.58
38.01	38.27	37.7	36.13	38.36	37.74	38.05	37.77	36.94	37.55	38.73	37.53
38	38.22	37.72	36.09	38.35	37.61	38.07	37.74	37.03	37.6	38.78	37.44
37.91	38.2	37.71	36.15	38.34	37.57	38.11	37.65	37.03	37.66	38.76	37.14
37.85	38.07	37.65	36.33	38.33	37.57	38.16	37.56	36.99	37.82	38.65	37.03
37.83	38.1	37.57	36.39	38.33	37.55	38.17	37.49	37.15	37.89	38.56	36.99
37.81	38.26	37.44	36.41	38.35	37.51	38.13	37.47	37.46	37.92	38.7	36.96
37.77	38.34	37.48	36.37	38.36	37.54	38.16	37.49	37.64	37.95	38.85	36.93
37.69	38.39	37.55	36.29	38.36	37.57	38.17	37.51	37.71	37.96	38.86	36.99
37.65	38.39	37.57	36.27	38.33	37.5	38.13	37.54	37.73	37.98	38.77	37.15
37.63	38.44	37.73	36.28	38.29	37.4	38.12	37.62	37.71	37.98	38.77	37.13
37.62	38.5	37.83	36.28	38.3	37.41	38.17	37.63	37.67	37.95	38.82	37.06
37.61	38.52	37.79	36.28	38.3	37.39	38.23	37.63	37.49	37.92	38.82	37.04
37.59	38.52	37.78	36.26	38.29	37.28	38.23	37.63	37.27	37.93	38.81	36.99
37.57	38.46	37.8	36.21	38.3	37.21	38.22	37.6	37.2	37.9	38.77	36.94
37.47	38.39	37.8	36.28	38.31	37.13	38.18	37.55	37.19	37.79	38.6	36.97
37.47	38.43	37.85	36.43	38.3	37.17	38.06	37.54	37.31	37.68	38.39	36.96
37.51	38.47	37.94	36.42	38.29	37.2	37.99	37.54	37.71	37.55	38.16	36.89
37.51	38.45	37.93	36.4	38.32	37.13	37.92	37.63	37.8	37.53	38.28	36.81
37.54	38.27	37.87	36.41	38.35	37.07	37.89	37.66	37.78	37.64	38.48	36.74
37.64	38.12	37.8	36.69	38.38	37.06	37.96	37.64	37.63	37.73	38.47	36.66
37.67	38.07	37.71	36.71	38.38	37.06	37.97	37.62	37.6	37.75	38.3	36.6
37.68	38.03	37.6	36.63	38.38	37.06	37.94	37.63	37.69	37.79	38.21	36.56
37.77	38.1	37.6	36.56	38.4	37.05	37.93	37.65	37.96	37.84	38.23	36.53
37.79	38.2	37.69	36.7	38.41	37.04	37.87	37.66	38.08	37.84	38.35	36.51
37.76	38.31	37.81	36.77	38.38	36.98	37.83	37.66	38.09	37.83	38.37	36.5
37.72	38.33	37.92	36.79	38.33	36.85	37.8	37.65	38.04	37.85	38.44	36.49
37.74	38.31	37.94	36.78	38.33	36.68	37.74	37.64	38.15	37.87	38.55	36.53
37.8	38.31	37.91	36.8	38.32	36.55	37.66	37.61	38.28	37.89	38.64	36.59
37.8	38.38	37.87	36.81	38.24	36.47	37.62	37.56	38.32	37.89	38.64	36.59
37.76	38.41	37.9	36.75	38.17	36.41	37.6	37.58	38.3	37.87	38.62	36.56
37.72	38.44	37.89	37.08	38.14	36.36	37.58	37.56	38.36	37.86	38.63	36.54
37.7	38.43	37.75	37.61	38.17	36.31	37.51	37.47	38.46	37.86	38.64	36.51
37.66	38.39	37.62	37.66	38.21	36.3	37.49	37.4	38.55	37.83	38.74	36.51
37.82	38.22	37.51	37.66	38.24	36.3	37.5	37.32	38.57	37.79	38.8	36.51
37.98	38.16	37.46	37.74	38.25	36.3	37.45	37.26	38.52	37.78	38.85	36.51
38.1	38.13	37.68	37.79	38.31	36.29	37.36	37.2	38.46	37.7	38.86	36.51
38.16	38.13	37.86	37.77	38.36	36.29	37.12	37.12	38.47	37.67	38.84	36.47
38.18	38.2	37.94	37.66	38.36	36.29	36.88	37.03	38.49	37.63	38.78	36.4
38.17	38.24	37.95	37.59	38.38	36.28	36.7	36.94	38.46	37.58	38.75	36.39
38.25	38.23	37.96	37.6	38.41	36.28	36.67	36.84	38.38	37.55	38.72	36.39
38.3	38.24	37.86	37.65	38.39	36.3	36.82	36.78	38.34	37.55	38.57	36.39
38.28	38.27	37.68	37.71	38.35	36.31	37.06	36.78	38.32	37.61	38.41	36.39
38.25	38.24	37.6	37.72	38.3	36.31	37.12	36.76	38.19	37.62	38.36	36.39
38.28	38.18	37.67	37.78	38.3	36.3	37.13	36.74	38.24	37.59	38.35	36.4
38.35	38.16	37.81	37.87	38.31	36.3	37.11	36.73	38.32	37.69	38.35	36.4
38.33	38.07	37.95	37.9	38.34	36.3	37.08	36.69	38.3	37.82	38.35	36.4
38.24	38.03	38.08	37.9	38.36	36.31	37.05	36.64	38.28	37.8	38.34	36.4
38.12	38.03	38.15	37.87	38.32	36.36	37	36.63	38.29	37.64	38.32	36.36
38	38.05	38.21	37.84	38.29	36.38	36.88	36.6	38.27	37.58	38.28	36.34
37.99	38.04	38.22	37.83	38.31	36.39	36.84	36.58	38.27	37.61	38.16	36.32
37.91	38.15	38.11	37.77	38.31	36.4	36.79	36.54	38.26	37.66	38.09	36.32
37.86	38.24	37.97	37.7	38.3	36.42	36.77	36.51	38.13	37.66	38.02	36.33
37.85	38.23	37.9	37.58	38.3	36.42	36.76	36.49	38	37.65	37.94	36.34
37.8	38.16	38.08	37.47	38.21	36.41	36.74	36.48	38	37.65	37.85	36.34
37.76	38.08	38.13	37.45	38.14	36.38	36.71	36.49	38.06	37.7	37.81	36.33
37.76	38.1	38.1	37.41	38.22	36.32	36.76	36.55	38.1	37.75	37.79	36.31
37.84	38.11	38.09	37.37	38.26	36.31	36.81	36.59	38.19	37.8	37.74	36.28
38.03	38.13	38.06	37.33	38.24	36.32	36.82	36.58	38.22	37.83	37.71	36.26
38.14	38.15	38.03	37.26	38.21	36.33	36.82	36.56	38.06	37.83	37.71	36.37
38.15	38.21	38.02	37.18	38.18	36.32	36.86	36.54	38.03	37.73	37.72	36.42
38.11	38.21	38.01	37.15	38.18	36.3	36.95	36.54	38.06	37.68	37.76	36.43
38.02	38.13	38	37.11	38.19	36.29	36.96	36.56	38.05	37.7	37.82	36.45
37.93	38.08	38.02	37.12	38.21	36.27	36.93	36.58	37.96	37.8	37.85	36.45
37.92	37.99	38.02	37.17	38.23	36.27	36.89	36.58	37.87	37.82	37.9	36.42
37.91	37.79	37.96	37.24	38.22	36.3	36.84	36.59	37.76	37.79	37.94	36.39
37.88	37.76	37.92	37.26	38.2	36.36	36.74	36.58	37.7	37.7	37.93	36.35
37.87	37.85	37.97	37.23	38.22	36.39	36.66	36.58	37.93	37.6	37.94	36.33
37.84	37.91	38.05	37.15	38.29	36.4	36.63	36.57	38.11	37.57	37.96	36.3
37.8	37.97	38.06	37.08	38.29	36.39	36.62	36.55	38.17	37.53	37.97	36.31
37.78	38.01	38.18	37.01	38.25	36.34	36.6	36.52	38.2	37.51	37.97	36.34
37.75	38.03	38.24	36.93	38.22	36.32	36.61	36.54	38.25	37.52	37.97	36.36
37.75	38.15	38.24	36.84	38.19	36.31	36.61	36.55	38.28	37.51	37.96	36.36
37.75	38.25	38.31	36.76	38.14	36.42	36.62	36.54	38.28	37.47	38.01	36.35
37.74	38.27	38.35	36.72	38.12	36.48	36.62	36.52	38.18	37.39	38.08	36.36
37.8	38.21	38.31	36.7	38.12	36.46	36.64	36.5	38.03	37.29	38.1	36.37
37.86	38.08	38.29	36.7	38.16	36.43	36.64	36.48	37.95	37.19	38.09	36.35
37.88	38.02	38.32	36.66	38.25	36.41	36.64	36.47	37.92	37.12	38.01	36.34
37.84	38.02	38.31	36.56	38.24	36.36	36.62	36.46	37.91	37.05	37.88	36.36
37.74	37.98	38.27	36.47	38.24	36.33	36.63	36.48	38.07	36.95	37.79	36.35
37.56	37.93	38.11	36.43	38.25	36.5	36.69	36.52	38.18	36.91	37.7	36.35
37.41	37.82	38.04	36.4	38.3	36.6	36.71	36.54	38.2	36.84	37.58	36.37
37.37	37.78	38.11	36.36	38.3	36.57	36.72	36.62	38.23	36.76	37.48	36.48
37.35	37.82	38.15	36.32	38.21	36.55	36.69	36.66	38.3	36.7	37.44	36.54
37.35	37.89	38.12	36.29	38.11	36.6	36.65	36.68	38.32	36.66	37.56	36.55
37.41	38.03	38.1	36.37	38.04	36.46	36.62	36.71	38.31	36.66	37.61	36.56
37.48	38.12	38.07	36.38	38.05	36.4	36.6	36.72	38.32	36.72	37.63	36.63
37.52	38.13	38.06	36.33	38.01	36.64	36.6	36.69	38.22	36.72	37.65	36.65
37.52	38.17	38.07	36.28	37.96	36.77	36.63	36.68	37.89	36.68	37.65	36.63
37.55	38.21	38.11	36.26	37.95	36.82	36.71	36.67	37.7	36.62	37.66	36.57
37.57	38.23	38.18	36.23	37.9	36.83	36.74	36.65	37.73	36.56	37.67	36.58
37.57	38.22	38.22	36.25	37.91	36.6	36.74	36.63	38.2	36.52	37.67	36.6
37.57	38.19	38.22	36.26	37.94	36.45	36.73	36.61	38.31	36.51	37.64	36.64
37.56	38.2	38.23	36.27	37.93	36.71	36.71	36.61	38.27	36.5	37.61	36.69
37.55	38.18	38.23	36.27	37.88	36.76	36.71	36.61	38.12	36.49	37.58	36.71
37.53	38.1	38.28	36.23	37.79	36.71	36.71	36.64	37.97	36.48	37.58	36.73
37.55	38.15	38.25	36.2	37.67	36.58	36.72	36.68	37.87	36.48	37.65	36.73
37.58	38.16	38.17	36.2	37.67	36.56	36.72	36.71	37.9	36.49	37.68	36.72
37.58	38.08	38.04	36.32	37.72	36.44	36.73	36.76	37.91	36.49	37.69	36.63
37.57	37.99	37.86	36.41	37.71	36.37	36.72	36.72	38.14	36.47	37.68	36.41
37.56	37.94	37.97	36.47	37.6	36.46	36.69	36.75	38.31	36.44	37.67	36.21
37.61	37.92	38.04	36.48	37.6	36.54	36.67	36.88	38.3	36.43	37.64	36.12
37.76	37.92	38.1	36.48	37.59	36.74	36.64	36.94	38.19	36.42	37.62	36.08
37.88	37.89	38.1	36.48	37.52	36.9	36.61	37.01	38.02	36.4	37.6	36.07
37.91	37.84	38.09	36.46	37.43	36.86	36.57	37.01	37.79	36.4	37.53	36.07
37.88	37.96	38.1	36.44	37.42	36.6	36.51	36.97	37.6	36.34	37.5	36.14
37.85	38.1	38.1	36.43	37.44	36.39	36.5	36.95	37.59	36.25	37.4	36.4
37.96	38.18	38.09	36.42	37.43	36.41	36.52	36.91	37.58	36.18	37.31	36.5
38.05	38.23	38.1	36.39	37.34	36.68	36.53	36.79	37.5	36.13	37.26	36.58
38.04	38.2	38.2	36.34	37.25	36.88	36.55	36.69	37.38	36.08	37.3	36.7
37.88	38.15	38.31	36.29	37.18	36.97	36.54	36.62	37.42	36.04	37.47	36.68
37.73	38.14	38.44	36.26	37.03	37.07	36.5	36.55	37.57	36.01	37.54	36.59
37.87	38.14	38.43	36.23	37.05	37.07	36.47	36.5	37.74	35.98	37.55	36.73
37.93	38.13	38.39	36.22	37.05	37.02	36.45	36.49	37.72	35.95	37.55	36.79
37.91	38.01	38.34	36.21	37.04	36.92	36.44	36.53	37.56	36.1	37.56	36.88
37.94	38.02	38.22	36.23	37.1	36.85	36.44	36.55	37.78	36.13	37.55	36.98
38.08	38.15	38.01	36.33	37.12	36.95	36.42	36.6	37.85	36.1	37.51	37.19
38.14	38.17	37.84	36.39	37.05	36.98	36.44	36.64	37.71	36.02	37.45	37.37
38.14	38.06	37.73	36.44	36.89	36.98	36.55	36.66	37.69	35.99	37.42	37.45
38.11	38.03	37.61	36.47	36.87	37.03	36.7	36.65	37.97	35.98	37.48	37.49
38.05	38.06	37.55	36.48	36.86	37.06	36.73	36.6	38.16	35.96	37.55	37.58
37.96	38.02	37.48	36.47	36.85	37.04	36.76	36.59	38.3	35.94	37.63	37.61
37.97	37.92	37.4	36.44	36.83	37.02	36.83	36.59	38.34	35.96	37.63	37.62
38	37.77	37.23	36.44	36.8	36.9	36.89	36.58	38.32	36	37.57	37.61
37.98	37.64	37.06	36.41	36.74	36.66	36.87	36.56	38.24	36.04	37.5	37.57
[truncated: 48,401 more rows]

## Sheet: failed, temp, pre
1	2	3	4	5	6	7	8	9	10	11	12
38.17	37.45	37.74	37.66	37.04	37.34	37.13	37.19	37.39	37.38	36.17	36.59
38.13	37.44	37.72	37.71	37.08	37.33	37.13	37.17	37.36	37.46	36.19	36.64
37.98	37.38	37.71	37.78	37.1	37.37	37.05	37.28	37.36	37.46	36.18	36.84
37.89	37.35	37.61	37.82	37.18	37.45	37.04	37.29	37.38	37.48	36.16	37.01
37.9	37.27	37.5	37.87	37.33	37.48	37.12	37.08	37.38	37.51	36.16	37.12
37.92	37.21	37.64	37.94	37.46	37.47	37.14	36.86	37.39	37.61	36.16	37.16
37.99	37.17	37.77	37.96	37.49	37.52	37.12	36.88	37.44	37.65	36.16	37.2
38.05	37.19	37.76	37.93	37.49	37.65	37.11	37.16	37.45	37.6	36.17	37.26
38.04	37.28	37.78	37.91	37.43	37.67	37.07	37.21	37.44	37.51	36.18	37.48
38.06	37.32	37.83	37.9	37.4	37.61	37.06	37.18	37.46	37.54	36.16	37.63
38.22	37.37	37.89	37.87	37.7	37.56	37.17	37.34	37.42	37.62	36.15	37.76
38.29	37.48	37.9	37.81	37.87	37.52	37.23	37.37	37.34	37.64	36.22	37.79
38.25	37.58	37.83	37.87	37.89	37.46	37.24	37.36	37.39	37.62	36.24	37.78
38.2	37.57	37.83	37.89	37.88	37.42	37.2	37.43	37.42	37.6	36.22	37.84
38.17	37.56	37.94	37.86	37.85	37.39	37.14	37.53	37.42	37.59	36.2	37.85
38.2	37.51	37.94	37.81	37.82	37.31	37.09	37.5	37.39	37.7	36.21	37.85
38.24	37.43	37.86	37.82	37.83	37.1	37.01	37.45	37.36	37.74	36.28	37.94
38.26	37.36	37.73	37.88	37.89	37.06	36.97	37.46	37.36	37.75	36.32	37.99
38.3	37.32	37.69	37.88	37.93	37.07	36.96	37.47	37.31	37.75	36.31	38.08
38.37	37.34	37.74	37.89	37.96	37.06	36.93	37.48	37.25	37.77	36.34	38.15
38.42	37.43	37.78	37.94	37.95	37.07	36.86	37.48	37.2	37.79	36.48	38.16
38.46	37.56	37.72	37.95	37.98	37.06	36.79	37.48	37.17	37.85	36.76	38.14
38.45	37.66	37.55	37.95	38.05	36.98	36.79	37.45	37.13	37.92	36.92	38.13
38.41	37.85	37.47	37.98	38.07	36.94	36.82	37.53	37.07	37.98	37.07	38.13
38.46	37.92	37.33	38.03	38.07	36.88	36.85	37.56	37.01	37.98	37.19	38.11
38.5	37.98	37.27	38.02	38.04	36.8	36.94	37.57	37.05	37.93	37.21	38.08
38.5	37.99	37.14	37.95	38.03	36.76	36.98	37.55	37.07	37.78	37.2	38.03
38.47	37.99	37.11	37.94	38.05	36.73	36.98	37.57	37.03	37.75	37.18	37.94
38.52	38	37.3	37.95	38.05	36.7	36.9	37.6	36.97	37.75	37.21	37.9
38.64	38.01	37.4	37.99	38.03	36.68	36.85	37.69	36.93	37.72	37.3	37.91
38.67	38.06	37.54	38.02	38.06	36.67	36.79	37.8	36.96	37.67	37.34	37.96
38.64	38.11	37.65	38.05	38.1	36.75	36.79	37.84	37.09	37.58	37.37	37.96
38.58	38.1	37.67	38.07	38.07	36.76	36.8	37.85	37.16	37.51	37.39	37.95
38.56	38.06	37.69	38.11	38.01	36.75	36.79	37.84	37.15	37.47	37.4	37.95
38.51	38.1	37.76	38.15	38.03	36.72	36.8	37.85	37.15	37.46	37.43	37.96
38.55	38.24	37.73	38.16	38.04	36.7	36.79	37.88	37.15	37.49	37.45	37.96
38.56	38.41	37.74	38.2	38.05	36.7	36.86	37.89	37.13	37.49	37.46	37.92
38.54	38.49	37.76	38.22	38.12	36.73	36.94	37.88	37.09	37.51	37.49	37.91
38.56	38.5	37.76	38.22	38.15	36.83	36.99	37.86	37.03	37.51	37.55	37.92
38.58	38.41	37.79	38.15	38.15	37.09	37	37.86	36.91	37.5	37.63	37.92
38.6	38.54	37.79	38.13	38.14	37.18	37.02	37.85	36.82	37.47	37.7	37.89
38.59	38.59	37.71	38.11	38.13	37.26	37.16	37.8	36.82	37.44	37.68	37.89
38.52	38.6	37.76	38.11	38.12	37.28	37.25	37.73	36.8	37.42	37.63	37.76
38.44	38.62	37.82	38.15	38.11	37.28	37.28	37.71	36.76	37.42	37.59	37.69
38.45	38.58	37.79	38.17	38.13	37.35	37.24	37.69	36.73	37.38	37.55	37.59
38.59	38.52	37.8	38.15	38.12	37.35	37.35	37.66	36.69	37.32	37.55	37.48
38.71	38.5	37.87	38.12	38.08	37.38	37.4	37.58	36.64	37.27	37.53	37.4
38.72	38.42	37.93	38.05	38.07	37.52	37.43	37.58	36.57	37.25	37.54	37.35
38.72	38.4	37.93	38.06	38.1	37.58	37.55	37.69	36.54	37.23	37.67	37.34
38.74	38.34	37.9	38.18	38.09	37.57	37.54	37.73	36.59	37.22	37.69	37.35
38.78	38.37	37.91	38.24	38.03	37.52	37.46	37.88	36.6	37.25	37.68	37.33
38.82	38.54	37.97	38.31	37.99	37.55	37.42	37.88	36.57	37.28	37.71	37.27
38.83	38.55	38.05	38.37	38.05	37.58	37.38	37.84	36.53	37.28	37.69	37.23
38.82	38.51	38.09	38.41	38.09	37.61	37.31	37.83	36.5	37.26	37.62	37.22
38.78	38.52	38.09	38.49	38.1	37.63	37.26	37.79	36.52	37.24	37.63	37.28
38.71	38.58	38.1	38.52	38.11	37.58	37.22	37.75	36.59	37.25	37.69	37.29
38.68	38.59	38.18	38.54	38.14	37.53	37.29	37.74	36.6	37.27	37.7	37.24
38.79	38.56	38.23	38.54	38.15	37.64	37.4	37.63	36.65	37.27	37.67	37.13
38.85	38.44	38.24	38.49	38.13	37.72	37.51	37.66	36.71	37.26	37.61	37.02
38.87	38.42	38.19	38.37	38.09	37.76	37.58	37.67	36.73	37.23	37.51	36.95
38.85	38.4	38.07	38.34	38.08	37.83	37.55	37.67	36.74	37.22	37.46	36.9
38.79	38.37	38.03	38.37	38.06	37.86	37.53	37.83	36.74	37.22	37.46	36.85
38.77	38.36	38.04	38.4	37.96	37.88	37.61	37.98	36.76	37.25	37.45	36.8
38.79	38.32	38.21	38.47	37.95	37.91	37.66	38.19	36.75	37.27	37.55	36.79
38.78	38.23	38.33	38.55	37.94	38.01	37.68	38.24	36.73	37.24	37.57	36.78
38.75	38.26	38.42	38.61	37.87	38.1	37.69	38.29	36.72	37.21	37.56	36.77
38.78	38.25	38.44	38.67	37.9	38.14	37.73	38.43	36.71	37.21	37.55	36.77
38.78	38.18	38.46	38.7	37.98	38.15	37.72	38.57	36.74	37.19	37.56	36.74
38.75	38.44	38.46	38.75	37.97	38.16	37.66	38.65	36.77	37.13	37.55	36.72
38.76	38.55	38.5	38.77	37.94	38.14	37.7	38.66	36.77	37.06	37.5	36.73
38.79	38.56	38.59	38.77	37.97	38.09	37.72	38.64	36.75	37.01	37.47	36.71
38.81	38.52	38.61	38.77	37.98	38.19	37.73	38.61	36.75	36.99	37.43	36.7
38.77	38.44	38.61	38.75	37.97	38.24	37.88	38.57	36.76	36.99	37.35	36.71
38.75	38.42	38.64	38.69	37.99	38.23	38.1	38.53	36.77	36.99	37.25	36.71
38.85	38.38	38.7	38.69	37.98	38.22	38.27	38.45	36.8	36.98	37.18	36.73
38.9	38.34	38.71	38.69	37.89	38.3	38.41	38.38	36.79	36.97	37.14	36.73
38.92	38.28	38.68	38.7	37.81	38.29	38.4	38.28	36.76	36.99	37.08	36.67
38.92	38.3	38.51	38.73	37.74	38.27	38.44	38.3	36.73	37.01	37.04	36.57
38.9	38.41	38.39	38.8	37.54	38.34	38.5	38.42	36.81	36.98	37.01	36.55
38.88	38.43	38.44	38.82	37.5	38.37	38.6	38.48	37.03	36.95	37.02	36.64
38.91	38.43	38.7	38.85	37.49	38.37	38.61	38.43	37.17	37.02	37.05	36.64
38.91	38.42	38.77	38.85	37.47	38.35	38.61	38.37	37.22	37.08	37.05	36.57
38.83	38.39	38.81	38.82	37.46	38.3	38.61	38.4	37.31	37.12	37.03	36.52
38.82	38.35	38.8	38.79	37.51	38.2	38.56	38.41	37.33	37.14	37	36.49
38.82	38.3	38.79	38.77	37.51	38.29	38.54	38.37	37.41	37.14	36.93	36.47
38.8	38.3	38.78	38.76	37.46	38.29	38.54	38.34	37.48	37.12	36.87	36.44
38.82	38.26	38.74	38.76	37.4	38.28	38.51	38.3	37.59	37.09	36.86	36.45
38.84	38.16	38.71	38.77	37.34	38.3	38.45	38.26	37.6	37.08	36.82	36.45
38.86	38.11	38.69	38.79	37.28	38.3	38.44	38.29	37.58	37.13	36.78	36.61
38.84	38.13	38.68	38.8	37.25	38.28	38.46	38.3	37.52	37.17	36.76	36.61
38.84	38.1	38.65	38.8	37.24	38.24	38.43	38.25	37.38	37.22	36.74	36.58
38.87	38.17	38.63	38.81	37.25	38.24	38.41	38.07	37.45	37.23	36.73	36.72
38.82	38.28	38.68	38.8	37.25	38.3	38.39	37.98	37.53	37.22	36.73	36.79
38.81	38.35	38.69	38.77	37.24	38.35	38.31	38.2	37.54	37.22	36.73	36.83
38.81	38.43	38.69	38.71	37.2	38.37	38.15	38.39	37.56	37.23	36.74	36.85
38.85	38.42	38.66	38.58	37.19	38.36	38.14	38.43	37.59	37.21	36.74	36.85
38.84	38.33	38.6	38.55	37.21	38.31	38.18	38.4	37.56	37.16	36.74	36.83
38.81	38.34	38.54	38.55	37.24	38.3	38.31	38.38	37.36	37.13	36.77	36.84
38.75	38.38	38.46	38.63	37.25	38.38	38.43	38.38	37.11	37.09	36.85	36.87
38.73	38.37	38.39	38.68	37.25	38.4	38.48	38.34	37.22	37.07	36.86	36.89
38.73	38.27	38.22	38.74	37.25	38.38	38.48	38.27	37.26	37.04	36.84	36.89
38.77	38.24	38.27	38.74	37.27	38.32	38.45	38.22	37.21	37.03	36.81	36.87
38.82	38.25	38.52	38.74	37.29	38.24	38.43	38.19	37.36	37.03	36.78	36.87
38.83	38.3	38.57	38.74	37.29	38.21	38.41	38.08	37.45	37.06	36.75	36.87
38.85	38.33	38.56	38.74	37.28	38.17	38.33	37.92	37.48	37.06	36.73	36.91
38.89	38.32	38.56	38.74	37.35	38.16	38.27	37.83	37.48	37.03	36.71	37
38.92	38.25	38.55	38.69	37.38	38.18	38.17	37.83	37.48	37.02	36.72	37.1
38.93	38.13	38.46	38.67	37.3	38.15	38.17	37.8	37.44	36.98	36.73	37.16
38.84	38.17	38.3	38.67	37.36	38.17	38.25	37.76	37.35	36.96	36.72	37.16
38.84	38.2	38.2	38.66	37.43	38.18	38.3	37.68	37.33	36.99	36.66	37.12
38.85	38.18	38.47	38.64	37.47	38.12	38.27	37.51	37.44	37.01	36.65	37.14
38.77	38.16	38.57	38.58	37.56	38.08	38.22	37.38	37.49	37	36.66	37.23
38.72	38.18	38.55	38.57	37.58	38.12	38.18	37.16	37.45	36.98	36.65	37.34
38.63	38.19	38.54	38.57	37.64	38.18	38.16	37.08	37.37	36.98	36.63	37.53
38.61	38.24	38.55	38.56	37.76	38.33	38.21	37.35	37.4	37.09	36.62	37.68
38.66	38.3	38.51	38.57	37.83	38.43	38.29	37.84	37.41	37.13	36.64	37.76
38.73	38.31	38.4	38.6	37.9	38.45	38.41	38.01	37.46	37.13	36.65	37.79
38.76	38.31	38.26	38.64	37.99	38.47	38.46	38.11	37.5	37.09	36.63	37.86
38.77	38.3	38.23	38.69	38.09	38.48	38.46	38.16	37.53	37.1	36.64	37.98
38.72	38.24	38.37	38.74	38.11	38.42	38.41	38.17	37.62	37.11	36.65	38.04
38.65	38.22	38.38	38.75	38.13	38.18	38.41	38.2	37.73	37.09	36.62	38.08
38.62	38.25	38.33	38.7	38.12	38.18	38.47	38.2	37.77	37.08	36.6	38.07
38.67	38.23	38.31	38.59	38.15	38.24	38.51	38.17	37.77	37.06	36.63	38.01
38.73	38.17	38.32	38.52	38.22	38.31	38.47	38.18	37.78	37.2	36.68	37.97
38.73	38.13	38.32	38.41	38.25	38.36	38.33	38.17	37.79	37.31	36.72	38.02
38.81	38.14	38.34	38.26	38.25	38.38	38.29	38.15	37.68	37.34	36.72	38.03
38.92	38.16	38.41	38.29	38.27	38.43	38.23	38.05	37.71	37.37	36.73	38.07
38.93	38.21	38.45	38.32	38.28	38.43	38.16	38.13	37.82	37.38	36.73	38.19
38.87	38.19	38.46	38.32	38.3	38.34	38.13	38.36	37.84	37.34	36.73	38.21
38.73	38.2	38.44	38.29	38.34	38.3	38.12	38.4	37.82	37.35	36.72	38.12
38.71	38.23	38.42	38.24	38.34	38.29	38.13	38.45	37.81	37.38	36.68	38.06
38.76	38.22	38.48	38.25	38.32	38.27	38.14	38.46	37.86	37.37	36.68	38.02
38.76	38.18	38.49	38.25	38.33	38.29	38.2	38.45	37.92	37.36	36.74	37.87
38.73	38.12	38.45	38.32	38.33	38.3	38.23	38.42	37.97	37.36	36.74	37.89
38.63	38.02	38.37	38.42	38.35	38.32	38.19	38.38	38.12	37.35	36.73	37.98
38.61	38.04	38.4	38.52	38.37	38.37	38.18	38.37	38.18	37.32	36.73	38.12
38.63	38.21	38.5	38.6	38.4	38.34	38.18	38.28	38.17	37.32	36.71	38.16
38.7	38.28	38.51	38.64	38.43	38.23	38.19	38.23	38.11	37.41	36.66	38.16
38.7	38.34	38.47	38.69	38.42	38.18	38.18	38.17	38.14	37.47	36.58	38.16
38.68	38.39	38.48	38.71	38.4	38.18	38.11	38.11	38.14	37.55	36.55	38.2
38.65	38.4	38.45	38.67	38.39	38.3	38	38.04	38.07	37.6	36.56	38.19
38.75	38.38	38.41	38.62	38.38	38.37	37.96	38.07	37.9	37.63	36.54	38.21
38.82	38.36	38.44	38.61	38.38	38.39	37.96	38.05	37.99	37.58	36.54	38.28
38.83	38.33	38.43	38.63	38.42	38.36	37.93	38	38.09	37.5	36.57	38.31
38.84	38.22	38.34	38.64	38.45	38.34	37.92	37.93	38.12	37.5	36.56	38.31
38.81	38.15	38.32	38.72	38.43	38.28	38.06	37.87	38.11	37.52	36.6	38.25
38.83	38.11	38.42	38.74	38.4	38.22	38.15	37.85	38.03	37.5	36.61	38.21
38.85	38.13	38.42	38.74	38.42	38.19	38.11	37.91	38.03	37.48	36.55	38.16
38.85	38.16	38.4	38.72	38.43	38.13	38.01	38.05	38.06	37.49	36.55	38.15
38.82	38.24	38.42	38.68	38.41	38.03	37.96	38.19	38.09	37.55	36.6	38.12
38.79	38.27	38.46	38.61	38.35	38.03	37.92	38.31	38.14	37.59	36.65	38.14
38.79	38.27	38.55	38.56	38.28	38.11	37.86	38.32	38.14	37.78	36.73	38.22
38.71	38.26	38.55	38.48	38.27	38.21	37.77	38.28	38.05	37.86	36.79	38.22
38.71	38.28	38.51	38.35	38.32	38.22	37.86	38.23	37.96	37.9	36.92	38.18
38.7	38.28	38.55	38.21	38.33	38.21	38.09	38.16	37.95	37.89	37.05	38.22
38.65	38.31	38.56	38.06	38.33	38.17	38.18	38	37.95	37.87	37.1	38.19
38.6	38.39	38.53	37.97	38.32	38.22	38.26	37.89	38.04	37.85	37.08	38.1
38.53	38.45	38.51	37.98	38.31	38.31	38.24	38	38.08	37.74	37.07	38.05
38.69	38.5	38.48	38.12	38.36	38.34	38.25	38.2	38.1	37.65	37.13	37.94
38.7	38.51	38.49	38.18	38.44	38.32	38.21	38.27	38.16	37.66	37.23	37.75
38.65	38.49	38.56	38.22	38.46	38.26	38.15	38.31	38.16	37.73	37.3	37.6
38.6	38.47	38.56	38.31	38.47	38.26	38.18	38.42	38.18	37.88	37.42	37.67
38.62	38.47	38.54	38.41	38.46	38.29	38.31	38.43	38.21	37.88	37.52	37.97
38.68	38.48	38.53	38.47	38.45	38.3	38.3	38.5	38.2	37.91	37.52	38.01
38.67	38.47	38.52	38.55	38.43	38.26	38.18	38.51	38.2	37.97	37.52	38.02
38.68	38.33	38.49	38.63	38.43	38.21	38.15	38.43	38.24	37.97	37.53	38.04
38.76	38.18	38.52	38.64	38.46	38.24	38.15	38.32	38.24	37.97	37.53	38.05
38.77	38.29	38.55	38.64	38.47	38.28	38.08	38.23	38.19	37.98	37.61	38.09
38.77	38.34	38.52	38.66	38.49	38.26	37.97	38.21	38.04	38.02	37.62	38.22
38.72	38.32	38.41	38.65	38.51	38.18	37.87	38.15	38.03	38.02	37.67	38.24
38.64	38.36	38.31	38.56	38.46	38.15	37.78	38.1	38.07	38	37.72	38.32
38.64	38.39	38.27	38.51	38.44	38.17	37.77	38.12	38.02	38.01	37.73	38.4
38.68	38.37	38.39	38.52	38.43	38.2	37.76	38.12	37.96	38.1	37.72	38.41
38.64	38.27	38.52	38.52	38.35	38.25	37.76	38.11	37.93	38.13	37.67	38.38
38.61	38.04	38.56	38.49	38.34	38.24	37.84	38.1	37.97	38.15	37.73	38.36
38.6	37.97	38.59	38.39	38.36	38.2	37.85	38.07	38.05	38.18	37.82	38.35
38.58	38.03	38.59	38.23	38.36	38.1	37.88	37.96	38.07	38.15	37.87	38.26
38.54	38.22	38.55	38.07	38.36	38	37.96	37.79	38.08	38.13	37.87	38.06
38.6	38.24	38.5	38.05	38.39	38.02	37.94	37.7	38.19	38.1	37.87	38.02
38.65	38.25	38.5	38.06	38.47	38.07	37.88	37.68	38.24	38.02	37.87	38.07
38.68	38.27	38.49	38.03	38.5	38.12	37.77	37.69	38.13	37.97	37.86	38.08
38.63	38.19	38.5	38.05	38.5	38.14	37.71	37.77	37.84	38.02	37.86	38.2
38.57	38.05	38.53	38.22	38.51	38.15	37.8	37.82	37.77	38.01	37.85	38.36
38.51	38.27	38.56	38.36	38.52	38.17	37.8	37.83	37.79	37.94	37.81	38.39
38.58	38.37	38.58	38.43	38.56	38.18	37.75	37.83	37.87	37.93	37.83	38.37
38.68	38.39	38.59	38.43	38.58	38.18	37.75	37.79	37.89	37.92	37.92	38.4
38.68	38.38	38.59	38.39	38.57	38.13	37.81	37.68	37.86	37.9	37.97	38.44
38.71	38.34	38.59	38.28	38.55	38.07	37.82	37.64	37.88	37.9	37.99	38.41
38.72	38.3	38.59	38.22	38.53	38.07	37.79	37.58	37.88	37.85	38.01	38.36
38.69	38.26	38.59	38.24	38.52	38.03	37.87	37.54	37.83	37.75	38.04	38.38
38.64	38.31	38.57	38.35	38.53	37.95	38.04	37.53	37.82	37.63	38.06	38.4
38.6	38.28	38.52	38.48	38.63	37.95	38.07	37.53	37.98	37.63	38.13	38.37
38.63	38.22	38.5	38.59	38.65	37.97	38.07	37.5	38.05	37.65	38.14	38.32
38.68	38.26	38.52	38.64	38.64	37.98	38	37.39	37.97	37.63	38.05	38.28
38.73	38.28	38.5	38.7	38.61	37.97	37.97	37.34	37.83	37.61	38.02	38.3
38.75	38.28	38.42	38.68	38.56	37.94	38.06	37.36	37.82	37.58	38.05	38.31
38.74	38.26	38.41	38.57	38.56	37.93	38.06	37.37	37.84	37.48	38.02	38.29
38.7	38.21	38.4	38.44	38.54	37.99	37.92	37.47	37.84	37.43	37.91	38.27
38.68	38.13	38.32	38.36	38.55	38.08	37.88	37.64	37.79	37.43	37.9	38.25
38.73	38.05	38.22	38.24	38.57	38.15	38	37.76	37.79	37.42	37.98	38.25
38.73	38.11	38.42	38.13	38.58	38.18	38.06	37.81	37.88	37.4	38.06	38.27
38.69	38.2	38.52	38.03	38.58	38.19	37.95	37.84	37.95	37.39	38.06	38.26
38.64	38.17	38.53	37.98	38.59	38.19	37.92	37.86	38.01	37.45	38.02	38.22
38.55	38.14	38.51	37.93	38.65	38.2	37.91	37.84	38.02	37.46	38.01	38.22
38.52	38.21	38.55	37.96	38.66	38.19	37.79	37.86	37.99	37.43	37.97	38.3
38.54	38.25	38.57	38.01	38.63	38.13	37.81	37.91	38.03	37.38	37.94	38.33
38.61	38.23	38.53	38.03	38.56	37.95	37.97	37.97	38.04	37.35	38.03	38.36
38.66	38.1	38.49	38.09	38.47	37.97	38.09	38.04	38.03	37.33	38.03	38.35
38.69	37.99	38.53	38.19	38.44	38	38.06	38.04	38	37.32	37.93	38.25
38.67	38	38.6	38.26	38.42	37.95	37.86	38.12	37.84	37.31	37.89	38.2
38.61	38.02	38.67	38.25	38.44	37.9	37.81	38.15	37.77	37.24	37.88	38.25
38.54	38.04	38.7	38.21	38.52	37.9	37.91	38.12	37.75	37.22	37.89	38.22
38.48	38.12	38.71	38.14	38.54	37.99	37.9	38.05	37.76	37.22	37.9	38.16
38.45	38.23	38.71	38.1	38.52	38.02	37.85	38.13	37.83	37.21	37.84	38.12
38.41	38.24	38.69	38.09	38.51	38.01	37.86	38.18	37.88	37.22	37.74	38.17
38.44	38.19	38.61	38.04	38.52	37.99	37.85	38.16	37.97	37.22	37.68	38.19
38.56	38.06	38.53	37.93	38.52	37.97	37.79	38.08	37.96	37.23	37.75	38.12
38.61	37.97	38.49	37.89	38.48	37.86	37.72	37.97	37.97	37.28	37.81	37.96
38.6	37.97	38.4	37.86	38.46	37.91	37.76	37.82	37.96	37.36	37.91	38.1
38.59	38.04	38.24	37.81	38.53	38.01	37.89	37.7	37.89	37.4	38	38.25
38.59	38	38.25	37.78	38.55	38.01	38	37.74	37.92	37.58	38.05	38.25
38.64	37.92	38.26	37.71	38.52	38.05	38	37.72	38	37.71	38.05	38.25
38.66	37.89	38.25	37.68	38.48	38.14	37.92	37.72	38.05	37.75	38.06	38.26
38.68	37.89	38.33	37.66	38.44	38.05	38.12	37.9	38.05	37.71	38.09	38.25
38.64	37.8	38.36	37.61	38.4	37.89	38.13	37.93	38.03	37.65	38.12	38.29
38.58	37.8	38.42	37.57	38.35	37.94	38.1	37.86	38	37.69	38.12	38.33
38.49	37.89	38.48	37.56	38.31	38.05	38.13	37.73	37.96	37.7	38.1	38.31
38.47	37.95	38.48	37.54	38.36	38.07	38	37.53	37.84	37.73	38.07	38.22
38.48	37.98	38.46	37.52	38.43	38	37.73	37.51	37.76	37.82	38.04	38.09
38.46	38.09	38.47	37.48	38.46	37.94	37.66	37.63	37.71	37.91	37.97	37.91
38.52	38.11	38.39	37.46	38.49	37.88	37.7	37.84	37.71	37.93	37.86	37.72
38.59	38.07	38.35	37.44	38.52	37.79	37.89	37.86	37.75	37.89	37.96	37.98
38.58	38	38.31	37.43	38.55	37.74	37.98	37.82	37.77	37.98	38.05	38.07
38.52	37.87	38.21	37.41	38.59	37.82	38.01	37.67	37.76	38.01	38.13	38.13
38.53	37.85	38.23	37.36	38.61	37.91	38	37.66	37.72	38.01	38.17	38.2
38.66	37.85	38.28	37.35	38.56	37.97	37.97	37.97	37.65	38.01	38.18	38.26
38.64	37.82	38.31	37.29	38.52	38	38.01	38.14	37.59	38.03	38.16	38.35
38.52	37.87	38.39	37.12	38.51	37.99	38.01	38.16	37.41	38.04	38.1	38.39
38.48	37.99	38.4	37.02	38.43	37.93	38.03	38.12	37.46	38.04	37.98	38.42
38.49	38.05	38.34	37.01	38.35	37.92	38.06	38.08	37.53	37.99	37.78	38.44
38.55	38.03	38.31	37.04	38.45	38	37.97	38.06	37.49	37.96	37.71	38.38
38.59	37.95	38.28	37.01	38.47	38.03	37.91	38.07	37.4	38.01	37.79	38.38
38.62	37.99	38.41	36.87	38.5	38	37.88	38.08	37.47	38.1	37.95	38.4
38.6	38.13	38.46	36.74	38.54	37.91	37.84	38.16	37.54	38.21	37.99	38.34
38.53	38.17	38.47	36.66	38.58	37.78	37.86	38.29	37.59	38.25	38.02	38.31
38.53	38.16	38.41	36.59	38.63	37.8	37.84	38.28	37.64	38.26	38.15	38.26
38.55	38.14	38.35	36.51	38.62	37.86	37.78	38.17	37.66	38.26	38.18	38.3
38.55	38.11	38.41	36.44	38.6	37.85	37.74	38.28	37.7	38.24	38.18	38.4
38.6	38	38.36	36.37	38.59	37.84	37.75	38.31	37.76	38.25	38.17	38.48
38.63	37.93	38.19	36.32	38.56	37.86	37.78	38.3	37.73	38.25	38.2	38.54
38.66	37.9	38.04	36.28	38.57	37.9	37.75	38.32	37.68	38.23	38.26	38.59
38.78	37.96	37.97	36.26	38.59	37.97	37.67	38.35	37.69	38.22	38.31	38.7
38.8	38.08	37.91	36.28	38.59	37.98	37.73	38.36	37.78	38.22	38.31	38.75
38.8	38.18	37.83	36.39	38.54	37.99	37.81	38.33	37.83	38.14	38.27	38.77
38.81	38.23	37.86	36.59	38.53	38.13	37.89	38.23	37.96	38.12	38.22	38.74
38.78	38.29	37.76	36.78	38.49	38.16	38.13	38.07	38.03	38.14	38.19	38.73
38.77	38.28	37.64	36.81	38.43	38.11	38.21	38.25	38.09	38.15	38.17	38.68
38.78	38.21	38.05	36.79	38.39	38.15	38.21	38.35	38.18	38.19	38.15	38.66
38.73	38.21	38.27	36.75	38.37	38.23	38.1	38.39	38.2	38.22	38.14	38.6
38.6	38.24	38.3	36.72	38.34	38.22	37.99	38.41	38.15	38.2	38.09	38.54
38.55	38.24	38.29	36.71	38.26	38.18	37.9	38.36	38.1	38.19	37.97	38.53
38.51	38.17	38.38	36.72	38.23	38.22	37.89	38.24	38.11	38.2	38.01	38.53
38.45	38.01	38.44	36.75	38.24	38.21	37.88	38.14	38.08	38.22	38.1	38.52
38.43	37.93	38.53	36.79	38.36	38.17	37.79	38.07	37.97	38.2	38.11	38.49
38.49	37.97	38.58	36.84	38.4	38.16	37.72	38	37.89	38.17	38.1	38.41
38.6	38.11	38.61	36.87	38.44	38.05	37.73	37.91	37.81	38.18	38.12	38.26
38.6	38.2	38.6	36.93	38.49	38.04	37.72	37.85	37.68	38.16	38.19	38.22
38.65	38.21	38.58	36.99	38.55	38.06	37.66	37.86	37.67	38.14	38.28	38.46
38.72	38.19	38.55	37.02	38.6	38.07	37.67	37.85	37.62	38.16	38.3	38.53
38.66	38.14	38.5	37.11	38.6	38.1	37.68	37.81	37.48	38.17	38.27	38.57
38.6	38.03	38.48	37.19	38.59	38.11	37.7	37.84	37.41	38.17	38.22	38.58
38.61	38.02	38.48	37.22	38.59	38.14	37.73	37.91	37.4	38.17	38.37	38.62
38.64	37.94	38.51	37.31	38.57	38.2	37.69	37.99	37.46	38.16	38.43	38.63
38.64	37.82	38.52	37.35	38.56	38.23	37.63	38.04	37.58	38.13	38.41	38.63
38.6	37.7	38.51	37.42	38.6	38.22	37.59	38.04	37.6	38.05	38.39	38.62
38.52	37.56	38.5	37.44	38.63	38.14	37.69	38.01	37.6	38.06	38.32	38.57
38.5	37.48	38.46	37.47	38.63	38.1	37.81	38.07	37.61	38.11	38.3	38.54
38.49	37.33	38.31	37.54	38.64	38.14	37.8	38.17	37.6	38.1	38.36	38.53
38.48	37.33	38.32	37.7	38.65	38.19	37.69	38.2	37.54	38.05	38.41	38.49
38.51	37.44	38.41	37.75	38.65	38.23	37.6	38.09	37.44	38.12	38.4	38.33
38.5	37.51	38.44	37.79	38.63	38.22	37.61	38.11	37.31	38.17	38.38	38.23
38.45	37.56	38.46	37.85	38.61	38.16	37.65	38.4	37.23	38.17	38.37	38.14
38.44	37.6	38.47	37.89	38.58	38.17	37.71	38.47	37.24	38.14	38.38	38.32
38.42	37.62	38.45	37.89	38.55	38.17	37.78	38.5	37.28	38.14	38.4	38.44
38.26	37.63	38.39	37.79	38.53	38.14	37.91	38.52	37.28	38.1	38.39	38.59
38.12	37.62	38.33	37.6	38.48	38.12	37.94	38.51	37.27	38.08	38.35	38.64
38.06	37.59	38.24	37.52	38.42	38.17	37.92	38.51	37.25	38.07	38.3	38.64
38.01	37.62	38.31	37.48	38.44	38.24	37.92	38.5	37.23	38.09	38.32	38.66
37.96	37.61	38.38	37.48	38.5	38.25	37.82	38.43	37.17	38.07	38.35	38.67
37.95	37.57	38.39	37.51	38.5	38.26	37.76	38.28	37.1	38.03	38.39	38.62
37.94	37.57	38.44	37.51	38.5	38.26	37.74	38.17	37.06	38.08	38.36	38.55
37.92	37.66	38.46	37.51	38.49	38.26	37.76	38.24	37.02	38.11	38.31	38.44
37.88	37.67	38.4	37.5	38.5	38.28	37.79	38.23	36.97	38.1	38.29	38.39
37.84	37.63	38.37	37.53	38.55	38.29	37.85	38.15	36.94	38.09	38.22	38.38
37.76	37.65	38.37	37.7	38.52	38.23	37.86	38.05	36.95	38.11	38.1	38.4
37.69	37.63	38.35	37.79	38.46	38.18	37.76	37.82	36.99	38.09	38.11	38.32
37.61	37.65	38.37	37.81	38.44	38.11	37.59	37.86	36.99	38.11	38.19	38.26
37.58	37.66	38.32	37.81	38.43	38.12	37.63	37.95	36.98	38.14	38.23	38.34
37.56	37.76	38.17	37.83	38.43	38.26	37.71	38.02	37.02	38.12	38.28	38.38
37.53	37.88	38.1	37.85	38.45	38.3	37.75	38.17	37.06	38.1	38.28	38.38
37.45	37.97	38.1	37.89	38.47	38.29	37.79	38.22	37.12	38.07	38.29	38.34
37.36	37.98	38.16	37.89	38.51	38.28	37.9	38.28	37.21	38.12	38.34	38.35
37.29	37.96	38.21	37.91	38.54	38.25	37.9	38.39	37.21	38.2	38.37	38.39
37.25	37.94	38.27	37.93	38.55	38.17	37.81	38.41	37.17	38.16	38.36	38.41
37.21	37.84	38.32	37.87	38.56	38.15	37.75	38.39	37.18	38.12	38.36	38.5
37.23	37.77	38.3	37.76	38.55	38.2	37.72	38.47	37.17	38.14	38.34	38.56
37.26	37.63	38.19	37.73	38.45	38.19	37.6	38.47	37.15	38.13	38.31	38.61
37.25	37.57	38.2	37.7	38.38	38.14	37.55	38.39	37.11	38.09	38.25	38.54
37.2	37.56	38.29	37.64	38.37	38.27	37.73	38.37	37.12	38.05	38.21	38.31
37.17	37.47	38.34	37.59	38.41	38.3	37.74	38.32	37.13	38.05	38.14	38.14
37.15	37.48	38.31	37.53	38.38	38.22	37.82	38.2	37.13	38.12	38.11	38.04
37.14	37.78	38.21	37.53	38.39	38.19	37.85	38.07	37.14	38.17	38.15	38.09
37.15	37.91	38.26	37.65	38.45	38.19	37.82	38.06	37.15	38.18	38.22	38.18
37.16	37.94	38.29	37.81	38.5	38.17	37.92	38.26	37.14	38.15	38.25	38.36
37.17	37.94	38.31	37.88	38.53	38.2	37.9	38.4	37.12	38.14	38.3	38.51
37.19	38.04	38.35	37.89	38.53	38.2	37.81	38.38	37.07	38.12	38.31	38.51
37.19	38.14	38.35	37.84	38.51	38.15	37.69	38.35	37.02	38.1	38.26	38.44
37.13	38.12	38.33	37.76	38.42	38.11	37.77	38.34	36.97	38.06	38.24	38.4
37.08	38.04	38.26	37.77	38.38	38.1	37.83	38.3	36.98	38.02	38.25	38.34
37.06	37.99	38.23	37.85	38.45	38.07	37.83	38.33	37.02	37.99	38.25	38.24
37.04	37.96	38.22	37.91	38.42	38.14	37.78	38.33	36.96	38.06	38.24	38.37
37.02	37.98	38.16	37.91	38.28	38.19	37.78	38.32	36.82	38.07	38.27	38.4
37.05	37.95	38.15	37.92	38.2	38.19	37.68	38.35	36.83	38.05	38.3	38.4
37.05	37.87	38.2	37.97	38.35	38.15	37.63	38.43	36.89	38.03	38.29	38.41
37.05	37.92	38.21	37.98	38.43	38.18	37.74	38.46	36.9	38.07	38.29	38.39
37.11	37.95	38.24	37.98	38.45	38.19	37.82	38.52	36.86	38.14	38.26	38.25
37.11	37.83	38.26	37.97	38.45	38.18	37.83	38.56	36.83	38.16	38.26	38.21
37.11	37.73	38.21	37.98	38.46	38.22	37.81	38.53	36.85	38.2	38.25	38.19
37.1	37.81	38.08	38	38.47	38.22	37.82	38.49	36.78	38.2	38.26	38.19
37.08	37.85	38.22	37.99	38.5	38.2	37.95	38.48	36.68	38.18	38.3	38.22
37.05	37.85	38.31	38.01	38.52	38.12	38.12	38.33	36.53	38.29	38.28	38.3
37.06	37.83	38.31	38.02	38.53	38.04	38.12	38.26	36.49	38.31	38.23	38.34
37.04	37.83	38.29	37.97	38.54	38.06	38.03	38.3	36.56	38.29	38.12	38.38
36.88	37.87	38.3	37.93	38.58	38.16	38.05	38.4	36.82	38.24	38.05	38.4
36.68	37.96	38.31	37.91	38.61	38.18	38.01	38.46	36.87	38.14	37.97	38.41
36.63	37.98	38.32	37.85	38.61	38.18	37.84	38.43	36.89	38.07	38.03	38.41
36.65	37.93	38.32	37.75	38.56	38.17	37.73	38.44	37.05	38.06	38.16	38.38
36.68	37.83	38.36	37.71	38.36	38.15	37.63	38.45	37.1	38.06	38.32	38.29
36.74	37.78	38.42	37.74	38.35	38.17	37.71	38.3	37.03	38.08	38.36	38.14
36.85	37.77	38.43	37.85	38.38	38.24	37.72	38.23	37.01	38.13	38.34	38.15
36.85	37.85	38.45	37.98	38.33	38.19	37.72	38.1	37.01	38.13	38.34	38.21
36.83	37.95	38.46	38.07	38.36	38.09	37.78	37.94	36.99	38.12	38.35	38.29
36.81	38.09	38.44	38.11	38.36	37.93	37.77	37.88	36.94	38.11	38.34	38.35
36.81	38.2	38.44	38.19	38.36	37.81	37.69	38.01	36.93	38.06	38.29	38.36
36.81	38.17	38.43	38.28	38.37	37.87	37.76	38.03	36.97	38.07	38.19	38.39
36.81	38.16	38.42	38.28	38.42	37.99	37.95	38	36.96	38.02	38.13	38.36
36.87	38.17	38.33	38.19	38.43	38.07	37.95	38.01	36.96	37.95	38.09	38.17
37.13	38.13	38.26	38.08	38.42	38.11	37.91	38.09	37.02	38.04	38.13	38.2
37.36	38.01	38.16	37.95	38.38	38.13	37.95	38.27	37.06	38.13	38.16	38.24
37.45	37.89	38.08	37.85	38.36	38.18	37.98	38.26	37.09	38.15	38.11	38.24
37.51	37.78	38.15	37.92	38.38	38.16	38.04	38.2	37.15	38.12	38.02	38.2
37.52	37.76	38.16	37.94	38.41	38.06	37.99	38.22	37.19	38.09	37.95	38.15
37.52	37.88	38.14	37.88	38.4	37.91	37.83	38.26	37.25	38.04	37.96	38.06
37.58	37.88	38.14	37.78	38.44	37.92	37.76	38.15	37.3	38.03	38.12	38.06
37.7	37.86	38.14	37.72	38.45	37.93	37.74	37.85	37.32	38	38.18	37.99
37.81	37.92	38.23	37.71	38.41	37.89	37.72	37.68	37.27	37.95	38.16	37.85
37.84	37.96	38.29	37.73	38.43	37.89	37.66	37.83	37.22	37.94	38.12	38.01
37.9	37.95	38.3	37.78	38.43	37.99	37.62	37.99	37.11	38.02	38.17	38.18
37.96	37.91	38.19	37.86	38.37	38.04	37.81	37.98	36.99	38.02	38.23	38.12
38.11	38.06	38.08	37.86	38.33	38.04	38.07	37.9	36.98	38	38.28	38.13
38.31	38.11	38.08	37.85	38.34	37.98	38.05	37.81	37.19	38	38.29	38.38
38.3	38.07	38.15	37.88	38.35	37.89	37.84	37.76	37.26	38.02	38.31	38.42
38.2	37.96	38.14	37.86	38.35	37.76	37.83	37.76	37.27	38.01	38.3	38.43
38.17	37.85	38.03	37.87	38.34	37.67	37.86	37.82	37.28	37.98	38.27	38.41
38.17	37.82	37.98	38.02	38.32	37.79	37.84	37.86	37.26	37.99	38.26	38.33
38.25	37.8	37.92	38.11	38.31	37.9	37.81	37.92	37.32	38	38.21	38.31
38.32	37.71	38	38.22	38.32	38.01	37.81	38.12	37.35	37.98	38.16	38.25
38.34	37.69	38.05	38.27	38.32	38.13	37.92	38.35	37.31	38.08	38.11	38.22
38.3	37.79	38.05	38.25	38.36	38.18	38.1	38.46	37.29	38.21	38.05	38.16
38.26	37.9	37.92	38.19	38.42	38.25	38.04	38.51	37.25	38.22	38.05	38
38.28	37.99	37.96	38.15	38.41	38.22	38.02	38.5	37.22	38.18	38.08	37.98
38.37	37.98	38.11	38.07	38.39	38.11	38.11	38.41	37.37	38.15	38.09	38.08
38.43	38	38.16	37.96	38.37	37.99	38.17	38.33	37.47	38.21	38.09	38.04
38.45	38.06	38.15	37.89	38.33	37.84	38.14	38.3	37.61	38.25	38.06	37.96
38.48	38.09	38.12	37.88	38.28	37.76	38.02	38.24	37.62	38.24	38.09	37.97
38.43	38.07	38.17	37.95	38.22	37.78	37.92	38.14	37.54	38.12	38.14	37.89
38.42	37.99	38.16	38.09	38.19	37.9	38.1	38.1	37.52	37.96	38.13	37.81
38.48	37.99	38.15	38.21	38.21	38	38.04	38.08	37.55	38.04	38.11	37.81
38.52	38.11	38.18	38.32	38.26	38.09	37.97	38.04	37.67	38.16	38.07	38.01
38.56	38.12	38.17	38.43	38.25	38.2	37.94	37.91	37.71	38.1	38.07	38.15
38.61	38.02	38.12	38.42	38.26	38.2	37.9	37.96	37.67	38.02	38.1	38.26
38.65	37.97	38	38.37	38.3	38.08	37.87	37.98	37.53	38	38.18	38.26
38.65	37.87	37.87	38.34	38.31	37.95	37.89	38.03	37.47	38.11	38.25	38.23
38.66	37.86	37.81	38.27	38.33	37.84	37.86	38.19	37.44	38.1	38.34	38.17
38.69	37.98	37.77	38.19	38.33	37.76	37.73	38.26	37.5	38.02	38.37	38.25
38.67	38.01	37.74	38.07	38.37	37.73	37.64	38.26	37.65	37.97	38.36	38.25
38.61	38.04	37.64	38.02	38.38	37.65	37.53	38.22	37.67	37.94	38.35	38.2
38.61	38.08	37.56	37.91	38.36	37.51	37.46	38.19	37.74	37.9	38.33	38.15
38.68	38.16	37.5	37.72	38.34	37.53	37.48	38.11	37.87	37.76	38.28	38.11
38.66	38.14	37.47	37.68	38.28	37.82	37.55	38.01	37.95	37.75	38.19	38.05
38.62	38.06	37.47	37.72	38.24	38.05	37.66	37.95	37.96	38	38.08	38.02
38.52	38	37.43	37.73	38.33	38.11	37.64	37.95	37.87	38.01	37.85	38.01
38.41	37.95	37.37	37.67	38.35	38.08	37.61	37.89	37.78	38.01	37.76	38.04
38.39	37.85	37.43	37.63	38.26	37.97	37.7	37.77	37.74	38.18	37.78	38.18
38.39	37.76	37.44	37.62	38.2	37.85	37.74	37.7	37.59	38.14	37.96	38.19
38.54	37.82	37.38	37.63	38.19	37.89	37.72	37.44	37.72	38.04	38.05	38.12
38.65	37.82	37.34	37.65	38.19	37.92	37.95	37.36	37.79	38.01	38.09	37.91
38.71	37.77	37.42	37.7	38.18	37.93	37.98	37.51	37.74	38.02	38.22	37.67
38.72	37.79	37.42	37.83	38.22	38.03	38	37.68	37.64	38.01	38.23	37.62
38.77	37.89	37.32	37.97	38.28	38.07	38.12	37.85	37.57	37.98	38.21	37.83
38.83	37.92	37.31	37.96	38.35	38.06	38.06	38	37.59	37.94	38.13	37.83
38.83	37.86	37.3	37.9	38.38	38.07	38.1	38.03	37.57	37.88	38.09	37.76
38.76	37.79	37.25	37.9	38.36	38.08	38.12	38.05	37.46	37.87	38.08	37.86
38.76	37.89	37.18	37.98	38.33	38.1	38.07	38.03	37.33	37.86	38.05	37.92
38.71	37.96	37.1	37.99	38.33	38.09	38.04	37.92	37.4	37.94	37.93	37.96
38.73	37.99	37	37.96	38.34	38.04	37.93	37.84	37.46	38.02	37.85	37.98
38.76	37.96	36.9	37.96	38.33	38.14	37.72	37.83	37.46	38.13	37.92	37.98
38.76	37.91	36.89	37.94	38.31	38.25	37.61	37.82	37.46	38.17	37.92	38.03
38.69	37.93	36.89	37.89	38.34	38.27	37.72	37.83	37.62	38.16	37.91	38.05
38.63	37.92	36.89	37.83	38.39	38.24	37.77	37.85	37.73	38.2	37.95	37.98
38.68	37.82	36.89	37.77	38.41	38.14	37.73	37.85	37.8	38.21	37.94	37.88
38.75	37.74	36.86	37.75	38.4	38.09	37.73	37.81	37.83	38.14	37.9	37.99
38.78	37.75	36.84	37.81	38.36	38.1	37.86	37.87	37.82	38.12	37.87	38.14
38.75	37.81	36.83	37.89	38.31	38.1	37.95	37.91	37.78	38.15	37.85	38.17
38.58	37.98	36.85	37.98	38.26	38.06	37.97	37.85	37.83	38.1	37.81	38.11
38.52	38.04	36.9	38.02	38.28	38.07	38.07	37.74	37.86	38	37.74	38.14
38.51	38	36.91	38	38.34	38.03	38.02	37.66	37.84	37.99	37.59	38.31
38.52	37.86	36.89	38	38.43	37.99	37.89	37.64	37.76	38.15	37.44	38.31
38.51	37.76	36.82	38.06	38.44	38.06	37.82	37.68	37.73	38.18	37.62	38.25
38.48	37.77	36.78	38.13	38.42	38.05	37.77	37.87	37.66	38.18	37.85	38.16
38.47	37.78	36.75	38.11	38.42	38.05	37.73	37.92	37.61	38.17	37.92	38.12
38.46	37.78	36.72	38.09	38.4	38.1	37.88	37.94	37.55	38.15	37.9	38.25
38.46	37.78	36.71	38.13	38.42	38.12	37.91	37.94	37.57	38.15	37.98	38.25
38.4	37.75	36.69	38.13	38.44	38.13	37.93	37.96	37.66	38.15	38.01	38.19
38.32	37.73	36.68	38.1	38.41	38.08	37.98	37.98	37.77	38.17	38	38.16
38.29	37.66	36.7	38.07	38.33	37.99	37.93	37.98	37.72	38.3	37.97	38.19
38.21	37.67	36.7	38.03	38.3	37.97	37.89	38.04	37.7	38.31	37.92	38.2
38.15	37.68	36.7	38.05	38.28	37.88	37.76	38.09	37.73	38.24	37.9	38.15
38.17	37.66	36.71	38.17	38.23	37.76	37.68	38.11	37.72	38.22	37.89	38
38.13	37.6	36.71	38.22	38.14	37.72	37.7	38.04	37.67	38.2	37.96	37.97
38.05	37.57	36.7	38.32	38.15	37.78	37.73	38.04	37.59	38.13	37.94	37.97
38.02	37.55	36.71	38.39	38.25	37.87	37.73	38.04	37.57	38.08	37.87	37.96
38	37.57	36.7	38.46	38.27	37.9	37.74	38.03	37.57	38.12	37.9	37.96
37.96	37.57	36.69	38.48	38.28	37.95	37.89	37.98	37.57	38.17	38	37.98
37.93	37.52	36.68	38.41	38.37	38.03	38.06	37.78	37.6	38.17	38.04	37.98
37.92	37.45	36.67	38.27	38.39	38.06	38.06	37.64	37.57	38.21	38	38.07
37.94	37.44	36.66	38.05	38.39	38.05	38.12	37.7	37.53	38.2	37.92	38.11
37.99	37.44	36.67	37.99	38.39	38.07	38.12	37.81	37.67	38.18	37.96	38.03
38	37.39	36.66	37.93	38.36	38.09	38.13	37.88	37.85	38.18	38.03	37.91
37.97	37.3	36.65	37.89	38.28	38.03	38.07	38.02	37.94	38.13	38.07	37.72
37.86	37.32	36.63	37.79	38.21	37.95	38.01	38.05	38	38.09	38.16	37.66
37.73	37.41	36.64	37.72	38.18	38.07	38.01	38.01	37.96	38.05	38.19	37.72
37.71	37.49	36.64	37.77	38.17	38.18	37.97	37.97	37.99	38.12	38.21	37.74
37.78	37.55	36.64	37.86	38.2	38.22	37.93	37.95	38	38.19	38.18	37.67
37.92	37.64	36.63	37.91	38.22	38.2	37.87	37.93	37.95	38.24	38.17	37.7
37.93	37.79	36.56	37.92	38.22	38.18	38	37.9	37.81	38.27	38.2	37.73
37.93	37.87	36.49	37.89	38.21	38.16	38.01	37.76	37.77	38.29	38.2	37.64
38.08	37.87	36.43	37.92	38.23	38.13	37.93	37.69	37.8	38.29	38.2	37.51
38.2	37.79	36.37	38.04	38.26	38.04	37.84	37.66	37.88	38.31	38.19	37.46
38.2	37.69	36.31	38.1	38.28	37.96	37.79	37.63	37.9	38.33	38.15	37.41
38.14	37.65	36.26	38.07	38.28	37.95	37.78	37.57	37.84	38.33	38.11	37.38
38.24	37.64	36.29	37.99	38.26	37.95	37.76	37.62	37.67	38.3	38.01	37.37
38.31	37.58	36.3	37.87	38.24	37.97	37.78	37.75	37.68	38.2	37.98	37.34
38.34	37.47	36.31	37.74	38.29	37.96	37.82	37.83	37.68	38.14	38.09	37.29
38.31	37.4	36.31	37.72	38.31	37.94	37.92	37.88	37.65	38.08	38.19	37.27
38.22	37.32	36.31	37.74	38.29	37.92	37.99	37.93	37.69	37.97	38.21	37.26
38.24	37.28	36.34	37.9	38.25	37.87	37.94	37.97	37.8	38.05	38.25	37.27
38.24	37.27	36.38	37.97	38.23	37.85	37.95	38	37.85	38.16	38.28	37.27
38.1	37.29	36.41	37.98	38.29	37.78	37.93	37.96	37.82	38.15	38.27	37.27
38.13	37.29	36.42	38.02	38.29	37.66	37.83	37.9	37.7	38.07	38.22	37.29
38.3	37.27	36.42	38.12	38.27	37.72	37.75	37.88	37.66	37.94	38.13	37.28
38.33	37.25	36.42	38.15	38.28	37.9	37.75	38.01	37.74	38.08	37.95	37.24
38.34	37.18	36.46	38.13	38.29	38.01	38.01	38.04	37.7	38.12	37.86	37.27
38.42	37.15	36.57	38.12	38.31	38.03	38.09	37.97	37.64	38.1	37.87	37.28
38.47	37.15	36.64	38.1	38.32	38.1	38.2	37.97	37.66	38.1	38.08	37.26
38.54	37.14	36.69	38.08	38.3	38.13	38.29	38.03	37.68	38.25	38.11	37.21
38.55	37.22	36.76	38.15	38.26	38.08	38.34	38.02	37.66	38.29	38.1	37.16
38.44	37.23	36.91	38.22	38.11	38.05	38.31	37.98	37.62	38.28	38.09	37.13
38.45	37.25	37.02	38.24	38.05	37.99	38.27	37.99	37.59	38.25	38.1	37.08
38.43	37.34	37.06	38.26	38.12	37.94	38.31	38.05	37.65	38.2	38.08	37.09
38.37	37.46	37.15	38.26	38.16	37.91	38.32	38.06	37.66	38.17	38	37.12
38.33	37.57	37.23	38.17	38.23	37.86	38.28	38	37.68	38.2	37.95	37.2
38.36	37.79	37.24	38.07	38.28	37.81	38.4	37.93	37.77	38.22	37.93	37.2
38.35	37.88	37.21	38.07	38.34	37.76	38.4	37.79	37.81	38.19	37.9	37.15
38.3	37.81	37.2	38.04	38.41	37.76	38.32	37.86	37.82	38.17	37.89	37.11
38.36	37.59	37.23	38.05	38.47	37.78	38.22	37.9	37.76	38.15	37.94	37.05
38.38	37.59	37.35	38.13	38.47	37.78	38.07	37.9	37.63	38.12	38.06	37.01
38.39	37.65	37.59	38.11	38.53	37.84	37.99	37.89	37.6	38.07	38.1	36.98
38.46	37.69	37.6	38.01	38.53	37.88	37.83	37.86	37.58	38.1	38.1	36.97
38.52	37.73	37.51	37.93	38.44	37.86	37.71	37.82	37.49	38.19	38.19	36.99
38.52	37.76	37.43	37.91	38.37	37.82	37.7	37.74	37.59	38.26	38.3	37.03
38.44	37.83	37.75	37.97	38.23	37.85	37.86	37.63	37.77	38.27	38.3	37.05
38.38	38.01	37.9	38.05	38.2	37.91	37.98	37.5	37.75	38.24	38.24	37.05
38.36	38.01	38.02	38.07	38.28	37.97	38.03	37.21	37.66	38.22	38.2	37.03
38.32	37.91	37.98	38.17	38.34	38.04	38.1	37.18	37.67	38.14	38.17	37.05
38.37	37.83	37.85	38.24	38.36	38.05	38.1	37.22	37.83	38.12	38.18	37.07
38.37	37.75	38.05	38.27	38.39	38	38.09	37.15	37.89	38.08	38.16	37.08
38.36	37.67	38.08	38.26	38.38	37.95	38.2	37.11	37.89	37.99	38.08	37.09
38.45	37.67	38.11	38.22	38.34	38.03	38.21	37.06	37.89	38.11	38.07	37.1
38.47	37.63	38.18	38.11	38.35	38.02	38.2	36.99	37.89	38.17	38.08	37.15
38.51	37.66	38.3	38.09	38.38	37.97	38.15	36.88	37.83	38.12	38.07	37.1
38.54	37.67	38.28	38.08	38.38	38.02	38.11	36.79	37.74	38.1	38.12	37.13
38.52	37.65	38.26	38.02	38.37	38.04	38.11	36.76	37.73	38.09	38.21	37.31
38.53	37.65	38.31	37.94	38.33	38.01	38.13	36.73	37.74	38.08	38.3	37.35
38.56	37.7	38.32	37.91	38.27	37.95	38.19	36.66	37.7	38.05	38.36	37.44
38.61	37.7	38.32	37.88	38.26	37.93	38.18	36.62	37.55	37.94	38.33	37.83
38.67	37.62	38.32	37.83	38.29	37.87	38.19	36.62	37.53	37.8	38.17	37.87
38.68	37.56	38.36	37.83	38.29	37.78	38.25	36.6	37.65	37.91	38.06	37.87
38.67	37.49	38.37	37.87	38.29	37.68	38.23	36.58	37.76	38.05	37.97	37.86
38.63	37.31	38.35	37.87	38.24	37.67	38.07	36.54	37.77	38.11	37.98	37.77
38.58	37.25	38.3	37.9	38.22	37.67	37.93	36.54	37.73	38.13	37.99	37.71
38.56	37.18	38.16	37.96	38.25	37.64	37.89	36.55	37.77	38.1	37.97	37.73
38.51	37.14	38.16	37.98	38.3	37.61	37.89	36.55	37.81	38.03	37.98	37.96
38.46	37.08	38.22	37.96	38.29	37.55	37.9	36.59	37.77	37.96	38.04	38.09
38.44	37.09	38.26	37.89	38.28	37.54	37.98	36.62	37.68	37.96	38.08	38.17
38.43	37.09	38.28	37.9	38.29	37.51	38.04	36.64	37.65	37.97	38.14	38.24
38.39	37.06	38.28	37.9	38.29	37.47	38.14	36.65	37.56	38.08	38.28	38.23
38.3	37	38.3	37.89	38.28	37.4	38.15	36.65	37.52	38.13	38.36	38.07
38.32	36.94	38.3	37.93	38.26	37.3	38.18	36.64	37.43	38.11	38.4	37.84
38.43	36.89	38.17	37.95	38.25	37.15	38.25	36.65	37.46	38.04	38.36	37.75
38.4	36.84	38.1	37.94	38.31	37.02	38.26	36.69	37.52	37.96	38.21	37.77
38.32	36.76	38.17	37.88	38.35	36.96	38.17	36.68	37.54	37.82	38	37.79
38.26	36.71	38.15	37.78	38.31	36.89	37.94	36.64	37.59	37.82	38	37.84
38.23	36.71	38.06	37.68	38.25	36.85	37.88	36.59	37.7	37.89	38.09	37.86
38.3	36.72	38.01	37.58	38.22	36.82	37.95	36.54	37.8	38	38.24	37.82
38.29	36.71	38.05	37.5	38.21	36.79	37.99	36.48	37.81	38.03	38.28	37.8
38.22	36.69	38.08	37.44	38.18	36.78	37.98	36.43	37.75	37.98	38.24	37.85
38.15	36.67	38.1	37.36	38.18	36.77	37.93	36.41	37.68	37.93	38.12	38.05
38.15	36.66	38.1	37.29	38.2	36.71	38	36.4	37.69	37.91	38.05	38.27
38.26	36.65	38.07	37.26	38.17	36.65	37.99	36.4	37.73	37.9	38	38.28
38.4	36.66	38.05	37.26	38.08	36.58	37.97	36.4	37.73	38.02	38.04	38.22
38.41	36.72	38.05	37.29	38.05	36.49	38.14	36.39	37.69	38.09	38.1	38.19
38.38	36.73	38.07	37.4	38.01	36.45	38.13	36.39	37.65	38.08	38.17	38.06
38.32	36.66	38.09	37.56	37.95	36.46	37.95	36.41	37.69	38.02	38.16	38
38.26	36.6	38.04	37.58	37.95	36.47	37.97	36.42	37.69	38.06	38.02	37.95
38.25	36.56	37.92	37.56	37.93	36.49	38.02	36.4	37.72	38.1	37.92	38.06
38.07	36.54	37.84	37.52	37.78	36.49	38.04	36.38	37.75	38.06	37.88	38.12
38	36.53	37.78	37.5	37.67	36.49	38.07	36.34	37.74	38.04	37.77	38.08
38.16	36.54	37.75	37.53	37.68	36.49	38.08	36.23	37.68	38.05	37.87	38
38.23	36.68	37.73	37.53	37.66	36.49	38.21	36.18	37.62	38.05	37.88	37.98
38.23	36.75	37.71	37.5	37.58	36.49	38.28	36.17	37.62	38.06	37.86	38.09
38.19	36.75	37.69	37.45	37.61	36.48	38.25	36.17	37.62	38.09	38.03	38.12
38.17	36.71	37.68	37.42	37.63	36.45	38.2	36.15	37.62	38.11	38.11	38.1
38.21	36.67	37.66	37.45	37.6	36.43	38.2	36.13	37.62	38.19	38.06	38.1
38.25	36.66	37.61	37.47	37.47	36.33	38.15	36.19	37.61	38.36	38.03	38.13
38.28	36.66	37.65	37.47	37.35	36.29	38.12	36.26	37.61	38.41	38.1	38.13
38.26	36.65	37.72	37.48	37.33	36.32	38.1	36.27	37.65	38.39	38.15	38.11
38.26	36.66	37.72	37.48	37.3	36.34	38.05	36.28	37.65	38.28	38.15	37.97
38.27	36.68	37.47	37.45	37.18	36.36	38.01	36.3	37.63	38.16	38.09	37.92
38.25	36.66	37.22	37.45	37.23	36.36	37.96	36.3	37.6	37.83	38.01	37.88
38.13	36.55	37.18	37.44	37.25	36.35	37.92	36.26	37.6	37.69	37.92	37.66
38.12	36.53	37.23	37.42	37.23	36.35	37.94	36.23	37.65	37.83	37.89	37.66
38.17	36.52	37.19	37.36	37.19	36.39	38.14	36.21	37.74	37.92	38.01	37.73
38.26	36.51	37.17	37.25	37.14	36.4	38.18	36.2	37.74	37.99	38.07	37.92
38.3	36.51	37.19	37.23	37.05	36.41	38.16	36.19	37.68	38.08	37.98	38.15
38.27	36.51	37.19	37.24	37.02	36.55	38.06	36.2	37.67	38.07	37.88	38.27
38.24	36.51	37.16	37.22	37.01	36.59	38.03	36.2	37.66	38	37.86	38.26
38.2	36.5	37.1	37.18	37	36.58	37.99	36.19	37.69	37.85	37.96	38.21
38.12	36.45	37.03	37.16	37	36.55	37.97	36.24	37.78	37.82	38.04	38.17
37.99	36.4	36.96	37.11	37.04	36.53	37.96	36.24	37.79	37.86	38.09	38.15
37.88	36.39	36.91	37.07	37.14	36.5	37.92	36.23	37.72	37.93	38.16	38.13
37.88	36.37	36.87	37.09	37.16	36.48	37.93	36.22	37.68	37.98	38.17	38.13
37.96	36.36	36.82	37.11	37.17	36.47	37.94	36.24	37.56	38.04	38.17	38.1
37.97	36.35	36.79	37.12	37.18	36.44	37.94	36.28	37.49	38.06	38.14	38.06
37.96	36.35	36.76	37.13	37.22	36.42	37.92	36.29	37.55	38.07	38.02	38.02
37.97	36.39	36.73	37.13	37.25	36.41	37.92	36.3	37.57	38.06	38.01	38.11
37.96	36.44	36.7	37.16	37.24	36.41	37.91	36.33	37.57	38.03	38.02	38.31
37.92	36.46	36.72	37.17	37.24	36.51	37.87	36.33	37.59	38.03	37.98	38.37
37.87	36.46	36.74	37.16	37.21	36.54	37.87	36.33	37.61	38.06	37.86	38.37
37.81	36.45	36.74	37.14	37.17	36.54	37.86	36.33	37.65	38.06	37.76	38.32
37.77	36.43	36.72	37.13	37.17	36.53	37.8	36.33	37.63	38.05	37.69	38.27
37.73	36.43	36.7	37.09	37.15	36.5	37.75	36.34	37.59	38.03	37.73	38.25
37.71	36.45	36.68	37.05	37.15	36.49	37.74	36.34	37.51	37.98	37.93	38.32
37.68	36.51	36.79	37	37.2	36.47	37.73	36.35	37.49	37.88	38.07	38.39
37.61	36.54	36.82	36.96	37.27	36.43	37.66	36.33	37.56	37.86	38.09	38.4
37.53	36.54	36.81	36.92	37.28	36.42	37.62	36.25	37.64	37.88	38.04	38.39
37.44	36.54	36.78	36.89	37.26	36.45	37.6	36.23	37.64	37.92	37.97	38.31
37.35	36.54	36.75	36.85	37.23	36.52	37.6	36.23	37.6	37.98	37.89	38.2
37.28	36.55	36.74	36.8	37.23	36.53	37.58	36.19	37.49	37.97	37.72	38.1
37.24	36.56	36.76	36.77	37.24	36.5	37.52	36.15	37.43	37.93	37.69	38.01
37.19	36.55	36.75	36.77	37.23	36.45	37.46	36.15	37.43	37.95	37.67	38.02
37.13	36.52	36.71	36.75	37.2	36.39	37.41	36.15	37.43	37.95	37.71	38.07
37.13	36.53	36.7	36.75	37.21	36.3	37.36	36.11	37.43	37.97	37.81	38.09
37.15	36.66	36.76	36.79	37.21	36.24	37.31	36.09	37.41	37.99	37.98	38.07
37.16	36.77	36.79	36.76	37.22	36.24	37.29	36.07	37.51	38	38.13	38.07
37.18	36.79	36.81	36.74	37.25	36.3	37.28	36.03	37.63	38.04	38.28	38.17
37.18	36.84	36.84	36.72	37.29	36.28	37.28	36.04	37.64	38.03	38.29	38.23
37.15	36.92	36.85	36.72	37.38	36.3	37.31	36.05	37.63	37.91	38.31	38.24
37.09	37.18	36.88	36.72	37.45	36.31	37.31	36.12	37.58	37.87	38.36	38.24
37.12	37.3	36.94	36.71	37.5	36.22	37.29	36.21	37.57	37.86	38.34	38.28
37.28	37.29	36.99	36.69	37.57	36.23	37.32	36.22	37.59	37.85	38.26	38.29
37.33	37.29	37.02	36.69	37.61	36.37	37.38	36.22	37.59	37.87	38.16	38.27
37.35	37.35	37.05	36.67	37.6	36.45	37.37	36.22	37.58	37.95	38	38.2
37.38	37.36	37.06	36.7	37.56	36.48	37.31	36.23	37.58	37.96	37.81	38.13
37.41	37.36	37.08	36.71	37.51	36.49	37.26	36.24	37.54	37.94	37.79	38.04
37.44	37.42	37.1	36.68	37.44	36.5	37.23	36.25	37.49	38	37.8	38
37.46	37.45	37.1	36.72	37.3	36.49	37.22	36.28	37.47	38.06	37.76	37.96
37.47	37.49	37.09	36.82	37.18	36.47	37.19	36.31	37.43	38.19	37.73	38.02
37.47	37.56	37.1	36.82	37.07	36.48	37.19	36.32	37.42	38.21	37.75	38.06
37.45	37.65	37.14	36.8	37	36.5	37.17	36.33	37.36	38.18	37.83	38.18
37.4	37.79	37.15	36.78	36.92	36.52	37.18	36.34	37.33	38.11	37.93	38.21
37.33	37.81	37.13	36.78	36.9	36.52	37.19	36.33	37.31	38.03	37.97	38.11
37.28	37.81	37.08	36.79	36.95	36.5	37.18	36.32	37.24	37.97	38	37.99
37.25	37.78	37.05	36.81	37.16	36.37	37.13	36.31	37.17	37.94	38.05	37.99
37.25	37.69	37.02	36.85	37.21	36.26	37.06	36.3	37.24	37.93	38.09	38.02
37.26	37.64	36.99	36.85	37.33	36.24	37	36.28	37.3	37.89	38.1	38.02
37.26	37.55	36.94	36.89	37.53	36.31	36.95	36.23	37.27	37.89	38.04	38
37.25	37.47	36.91	36.91	37.51	36.33	36.87	36.21	37.23	37.92	38.07	38.02
37.25	37.49	36.89	36.93	37.39	36.34	36.79	36.19	37.34	37.96	38.15	38.1
37.27	37.48	36.88	36.95	37.21	36.36	36.71	36.16	37.51	38	38.16	38.13
37.27	37.39	36.88	36.97	37.13	36.36	36.65	36.15	37.53	38.03	38.13	38.08
37.25	37.38	36.87	36.98	37.07	36.34	36.61	36.15	37.46	38.03	38.07	38.02
37.23	37.38	36.87	36.98	37.12	36.33	36.63	36.13	37.43	38.08	38.04	38.04
37.23	37.4	36.87	36.99	37.17	36.36	36.66	36.12	37.37	38.08	37.95	38.19
37.26	37.61	36.85	37.03	37.2	36.48	36.66	36.09	37.26	38.03	38.02	38.2
37.3	37.73	36.67	37.04	37.27	36.5	36.66	36.07	37.21	37.94	38.02	38.18
37.37	37.72	36.55	37.13	37.28	36.46	36.65	35.99	37.16	37.95	37.96	38.11
37.42	37.6	36.51	37.28	37.21	36.44	36.63	35.92	37.22	38.01	37.91	38.01
37.44	37.56	36.47	37.34	37.19	36.44	36.63	35.91	37.31	37.99	37.87	38.06
37.44	37.56	36.44	37.38	37.23	36.45	36.62	35.94	37.37	38.04	37.88	38.11
37.42	37.5	36.43	37.39	37.26	36.45	36.62	35.98	37.46	38.11	37.95	38.25
37.37	37.51	36.43	37.37	37.31	36.41	36.63	36.16	37.53	38.1	37.94	38.3
37.33	37.54	36.48	37.42	37.32	36.41	36.65	36.4	37.51	38.04	37.89	38.28
37.29	37.58	36.53	37.54	37.36	36.41	36.72	36.45	37.47	37.91	38.07	38.25
37.24	37.6	36.6	37.63	37.46	36.42	36.71	36.45	37.48	37.93	38.09	38.16
37.23	37.61	36.61	37.72	37.47	36.43	36.67	36.4	37.47	38.02	38.01	37.93
37.23	37.62	36.62	37.8	37.47	36.43	36.65	36.39	37.44	38.09	37.96	37.84
37.21	37.62	36.61	37.81	37.47	36.43	36.69	36.45	37.42	38.16	37.93	37.94
37.19	37.68	36.52	37.84	37.48	36.43	36.73	36.5	37.4	38.14	37.94	38.1
37.15	37.73	36.49	37.89	37.52	36.42	36.69	36.51	37.34	38	37.97	38.13
37.11	37.72	36.5	37.96	37.52	36.42	36.63	36.56	37.29	37.81	38.01	38.16
37.14	37.7	36.52	37.97	37.53	36.42	36.59	36.58	37.23	37.75	38.04	38.16
37.18	37.65	36.72	37.99	37.64	36.45	36.59	36.7	37.2	37.85	38.07	38
37.21	37.6	36.8	37.99	37.67	36.49	36.6	36.86	37.13	37.98	38.1	37.78
37.22	37.55	36.91	37.99	37.61	36.53	36.62	36.97	37.14	38.01	38.12	37.6
37.22	37.51	37.16	37.97	37.6	36.52	36.64	36.98	37.19	37.95	38.15	37.5
37.24	37.52	37.16	37.85	37.68	36.46	36.65	36.95	37.18	37.8	38.15	37.69
37.26	37.55	36.98	37.74	37.69	36.39	36.66	36.98	37.19	37.77	38.15	37.85
37.27	37.53	36.92	37.65	37.66	36.35	36.68	36.99	37.33	37.78	38.15	37.91
37.27	37.47	36.86	37.63	37.62	36.33	36.7	37	37.33	37.75	38.13	37.99
37.27	37.39	36.91	37.61	37.61	36.33	36.69	37.07	37.3	37.7	38.15	38.02
37.36	37.24	36.97	37.6	37.72	36.34	36.64	37.08	37.3	37.78	38.15	37.99
37.42	37.23	37	37.63	37.79	36.33	36.62	37.03	37.31	37.91	38.09	37.97
37.45	37.34	37.07	37.62	37.93	36.32	36.61	36.89	37.28	38.01	38.01	38.01
37.48	37.34	37.07	37.59	37.95	36.31	36.6	36.81	37.15	38.11	38	37.99
37.44	37.31	37.01	37.54	37.92	36.32	36.6	36.79	37.15	38.09	37.99	37.9
37.36	37.27	36.95	37.52	37.82	36.36	36.6	36.8	37.16	38.02	37.93	37.9
37.44	37.22	36.87	37.52	37.79	36.36	36.55	36.76	37.14	38.21	37.86	37.91
37.63	37.11	36.78	37.51	37.86	36.33	36.53	36.73	37.14	38.25	37.8	37.93
37.86	37.01	36.73	37.48	37.88	36.37	36.59	36.72	37.02	38.11	37.78	37.97
38	36.97	36.68	37.45	37.87	36.48	36.74	36.76	37.04	38	37.82	37.98
38.04	37.04	36.63	37.41	37.85	36.5	36.82	36.85	37.05	38.09	37.92	37.92
38.11	37.06	36.62	37.36	37.8	36.48	36.85	36.85	37.03	38.13	37.97	37.86
38.18	37.05	36.63	37.29	37.67	36.51	36.85	36.8	36.96	38.12	37.98	37.73
38.23	37.01	36.67	37.26	37.58	36.58	36.84	36.75	36.89	38.08	37.96	37.74
38.26	36.97	36.82	37.23	37.56	36.65	36.8	36.75	36.87	38.09	37.88	37.8
38.27	36.94	36.94	37.19	37.51	36.73	36.7	36.71	37.01	38.1	37.89	37.84
38.19	36.91	36.99	37.12	37.42	36.78	36.72	36.65	37.01	38.1	37.94	37.86
38.2	36.89	37.13	37.07	37.46	36.91	37.02	36.6	36.93	38.09	38.02	37.85
38.25	36.86	37.19	36.95	37.45	37.03	37.19	36.57	36.88	38.05	38.17	37.8
38.24	36.84	37.22	36.83	37.4	37.08	37.2	36.54	36.85	38.02	38.21	37.78
38.2	36.81	37.27	36.94	37.34	37.13	37.15	36.53	36.86	37.95	38.18	37.77
38.18	36.78	37.32	36.97	37.28	37.26	37.16	36.53	36.86	37.88	38.07	37.74
38.29	36.76	37.37	36.95	37.08	37.38	37.28	36.53	36.85	37.82	37.94	37.58
38.31	36.73	37.49	36.93	36.95	37.48	37.38	36.53	36.82	37.8	37.86	37.58
38.26	36.73	37.52	36.92	36.98	37.58	37.43	36.53	36.79	37.77	37.8	37.69
38.23	36.77	37.53	36.89	37.09	37.61	37.46	36.54	36.76	37.7	37.85	37.91
38.26	36.83	37.72	36.83	37.16	37.53	37.49	36.54	36.74	37.68	37.86	37.94
38.29	36.93	37.83	36.76	37.17	37.51	37.48	36.49	36.75	37.66	37.86	37.94
38.32	36.99	37.85	36.69	37.15	37.62	37.45	36.46	36.78	37.52	37.9	37.93
38.33	36.99	37.83	36.61	37.19	37.7	37.43	36.42	36.8	37.35	37.94	37.79
38.34	36.95	37.7	36.56	37.31	37.68	37.32	36.4	36.81	37.3	37.95	37.71
38.35	36.86	37.74	36.5	37.41	37.67	37.27	36.39	36.82	37.36	37.94	37.64
38.32	36.78	37.79	36.44	37.52	37.66	37.25	36.39	36.8	37.38	37.92	37.66
38.28	36.72	37.82	36.39	37.62	37.6	37.26	36.39	36.77	37.38	38.02	37.67
38.29	36.66	37.9	36.35	37.64	37.59	37.25	36.4	36.71	37.36	38.06	37.61
38.34	36.65	37.95	36.31	37.63	37.56	37.24	36.4	36.65	37.32	38.03	37.55
38.33	36.65	37.96	36.3	37.62	37.62	37.26	36.42	36.54	37.26	37.93	37.54
38.27	36.62	37.83	36.29	37.62	37.71	37.27	36.42	36.53	37.22	37.94	37.54
38.22	36.6	37.77	36.26	37.6	37.76	37.24	36.39	36.55	37.21	38.02	37.55
38.15	36.58	37.79	36.25	37.56	37.73	37.28	36.37	36.55	37.2	38.05	37.56
38.11	36.55	37.81	36.25	37.61	37.68	37.37	36.36	36.55	37.18	38.03	37.53
38.22	36.53	37.77	36.26	37.65	37.64	37.37	36.37	36.57	37.18	37.99	37.43
38.22	36.49	37.69	36.27	37.59	37.59	37.38	36.38	36.61	37.17	37.95	37.29
38.24	36.48	37.75	36.28	37.52	37.62	37.59	36.37	36.61	37.17	37.92	37.27
38.37	36.55	37.72	36.29	37.53	37.69	37.61	36.37	36.57	37.17	37.87	37.33
38.38	36.59	37.73	36.35	37.56	37.75	37.55	36.35	36.54	37.14	37.81	37.39
38.25	36.84	37.79	36.36	37.59	37.73	37.61	36.33	36.48	37.12	37.72	37.36
38.21	36.98	37.79	36.35	37.62	37.67	37.62	36.3	36.41	37.11	37.67	37.26
38.26	36.96	37.7	36.37	37.61	37.69	37.55	36.27	36.36	37.12	37.64	37.25
38.28	36.95	37.57	36.44	37.54	37.77	37.49	36.27	36.3	37.12	37.58	37.23
38.26	37.09	37.52	36.47	37.47	37.8	37.52	36.29	36.26	37.07	37.53	37.23
38.2	37.24	37.33	36.55	37.42	37.84	37.51	36.28	36.3	37.08	37.44	37.29
38.16	37.28	37.22	36.56	37.4	37.91	37.57	36.28	36.31	37.18	37.35	37.25
38.16	37.39	37.21	36.53	37.42	37.9	37.75	36.33	36.24	37.19	37.34	37.19
38.11	37.46	37.22	36.5	37.46	37.85	37.75	36.35	36.22	37.16	37.37	37.15
38.14	37.44	37.17	36.47	37.59	37.79	37.74	36.35	36.24	37.05	37.38	37.07
38.16	37.41	37.16	36.47	37.65	37.72	37.77	36.34	36.23	36.99	37.46	37
38.13	37.44	37.22	36.46	37.75	37.65	37.8	36.33	36.22	36.96	37.52	36.93
38.16	37.47	37.24	36.43	37.89	37.62	37.82	36.33	36.18	36.92	37.53	36.86
38.25	37.52	37.24	36.4	37.91	37.58	37.81	36.36	36.15	36.92	37.52	36.82
38.23	37.57	37.24	36.42	37.87	37.54	37.76	36.37	36.18	37.01	37.45	36.85
38.14	37.57	37.22	36.46	37.78	37.49	37.69	36.36	36.22	37.08	37.33	36.88
38.07	37.51	37.17	36.51	37.73	37.43	37.7	36.36	36.23	37.12	37.38	36.87
38.08	37.5	37.16	36.52	37.77	37.4	37.71	36.35	36.22	37.13	37.41	36.86
38.11	37.49	37.13	36.54	37.79	37.38	37.69	36.37	36.28	37.13	37.49	36.85
38.07	37.39	37.12	36.54	37.74	37.37	37.71	36.49	36.3	37.16	37.53	36.82
38.02	37.27	37.09	36.53	37.73	37.37	37.85	36.52	36.3	37.23	37.52	36.82
37.95	37.26	37.05	36.52	37.82	37.4	37.87	36.53	36.3	37.31	37.47	36.83
37.9	37.28	37	36.49	37.85	37.44	37.81	36.54	36.32	37.37	37.41	36.79
37.81	37.32	36.96	36.5	37.79	37.45	37.68	36.55	36.29	37.36	37.34	36.74
37.79	37.41	36.97	36.51	37.69	37.38	37.66	36.55	36.13	37.29	37.26	36.71
37.79	37.43	36.99	36.51	37.64	37.2	37.63	36.5	36.04	37.26	37.17	36.75
37.77	37.36	36.99	36.51	37.6	37.22	37.66	36.46	36.01	37.24	37.1	36.89
37.74	37.36	36.96	36.48	37.55	37.3	37.67	36.51	36.02	37.22	37.06	36.94
37.7	37.47	36.93	36.46	37.55	37.32	37.62	36.53	36.04	37.19	37.09	36.94
37.64	37.51	36.86	36.45	37.58	37.41	37.54	36.52	36.13	37.13	37.11	36.92
37.59	37.52	36.79	36.44	37.57	37.54	37.51	36.59	36.17	37.09	37.12	36.88
37.57	37.5	36.88	36.44	37.51	37.59	37.48	36.61	36.17	37.03	37.11	36.85
37.54	37.36	36.96	36.44	37.51	37.64	37.42	36.58	36.15	37.05	37.1	36.83
37.49	37.22	37	36.42	37.58	37.68	37.41	36.57	36.15	37.11	37.08	36.83
37.43	37.14	37.02	36.42	37.77	37.71	37.38	36.59	36.17	37.13	37.08	36.88
37.38	37.06	37.01	36.42	37.87	37.64	37.3	36.65	36.16	37.13	37.11	36.88
37.35	36.94	36.98	36.42	37.85	37.59	37.28	36.72	36.12	37.12	37.12	36.87
37.32	36.81	36.95	36.42	37.68	37.54	37.3	36.87	36.16	37.11	37.09	36.86
37.28	36.77	36.89	36.5	37.72	37.5	37.26	36.94	36.28	37.08	37.04	36.85
37.26	36.78	36.82	36.5	37.83	37.42	37.27	36.93	36.31	37.02	36.99	36.78
37.22	36.8	36.74	36.48	37.83	37.4	37.27	37.02	36.27	37.03	36.95	36.68
37.16	36.84	36.66	36.47	37.82	37.42	37.24	37.17	36.24	37.08	36.94	36.62
37.13	36.83	36.59	36.4	37.77	37.48	37.21	37.32	36.24	37.15	36.95	36.57
37.05	36.75	36.56	36.32	37.74	37.52	37.22	37.34	36.27	37.17	36.96	36.57
36.99	36.7	36.59	36.3	37.76	37.52	37.23	37.3	36.29	37.19	36.98	36.63
36.96	36.76	36.59	36.3	37.77	37.52	37.11	37.24	36.28	37.2	36.96	36.64
36.97	36.79	36.56	36.27	37.72	37.53	36.95	37.21	36.23	37.21	36.93	36.6
37.02	36.79	36.54	36.26	37.67	37.51	36.94	37.2	36.15	37.18	36.92	36.59
37.06	36.78	36.51	36.41	37.74	37.47	36.97	37.17	36.1	37.12	36.93	36.59
37.19	36.76	36.47	36.55	37.74	37.49	37.06	37.14	36.08	37.13	36.94	36.6
37.22	36.76	36.42	36.67	37.71	37.49	37.11	37.15	36.04	37.15	36.94	36.61
37.22	36.72	36.4	36.82	37.66	37.48	37.12	37.16	36.03	37.16	36.97	36.6
37.21	36.65	36.4	36.95	37.72	37.46	37.08	37.2	36.02	37.18	37.01	36.59
37.2	36.65	36.41	37.11	37.74	37.5	37.01	37.29	36.11	37.19	37.05	36.59
37.19	36.68	36.44	37.15	37.66	37.52	36.93	37.37	36.33	37.19	37.08	36.59
37.2	36.8	36.49	37.24	37.61	37.46	36.85	37.46	36.38	37.19	37.13	36.58
37.25	36.9	36.5	37.31	37.54	37.37	36.78	37.58	36.31	37.2	37.21	36.58
37.26	36.91	36.5	37.35	37.43	37.32	36.73	37.73	36.29	37.2	37.22	36.61
37.24	36.91	36.5	37.34	37.37	37.28	36.71	37.73	36.32	37.18	37.21	36.69
37.22	36.91	36.48	37.32	37.37	37.27	36.7	37.68	36.41	37.13	37.22	36.73
37.21	36.91	36.45	37.31	37.29	37.25	36.68	37.65	36.62	37.13	37.24	36.73
37.2	36.9	36.43	37.3	37.09	37.25	36.67	37.75	36.61	37.13	37.4	36.7
37.2	36.87	36.44	37.27	37.06	37.21	36.66	37.81	36.58	37.11	37.45	36.68
37.2	36.86	36.51	37.23	37.01	37.18	36.65	37.72	36.7	37.11	37.46	36.66
37.24	36.9	36.56	37.16	37.05	37.18	36.66	37.74	36.74	37.12	37.43	36.66
37.27	36.91	36.56	37.12	37.07	37.29	36.66	37.78	36.8	37.12	37.34	36.66
37.27	36.91	36.55	37.11	37.07	37.26	36.66	37.76	37.02	37.09	37.26	36.64
37.25	36.93	36.45	37.04	37.1	37.11	36.67	37.69	37.05	37.05	37.2	36.61
37.22	36.92	36.43	36.99	37.12	37.01	36.67	37.71	37.01	37.03	37.17	36.57
37.2	36.9	36.5	36.89	37.17	37.03	36.68	37.75	36.99	37.03	37.15	36.54
37.19	36.88	36.42	36.83	37.21	37.12	36.68	37.72	36.9	37.03	37.07	36.58
37.18	36.87	36.19	36.8	37.31	37.16	36.62	37.68	36.95	37.01	36.98	36.68
37.17	36.89	36.23	36.78	37.44	37.19	36.6	37.57	37.01	37.05	37.03	36.73
37.17	36.89	36.47	36.75	37.5	37.22	36.6	37.55	37.05	37.15	37.25	36.74
37.16	36.88	36.58	36.77	37.56	37.25	36.58	37.58	37.06	37.16	37.32	36.74
37.16	36.89	36.61	36.77	37.64	37.27	36.57	37.6	37.06	37.11	37.32	36.74
37.17	36.9	36.61	36.76	37.69	37.3	36.55	37.58	37.06	37.07	37.31	36.73
37.17	36.91	36.58	36.78	37.7	37.3	36.55	37.57	37.1	37.03	37.24	36.72
37.17	36.89	36.56	36.74	37.67	37.22	36.56	37.62	37.14	37.01	37.07	36.71
37.16	36.85	36.61	36.61	37.64	37.2	36.57	37.66	37.12	37	37.13	36.7
37.15	36.8	36.63	36.45	37.71	37.2	36.58	37.64	37.03	37.03	37.23	36.66
37.13	36.78	36.62	36.54	37.83	37.16	36.59	37.59	37.03	37.09	37.27	36.56
37.12	36.76	36.58	36.7	37.87	37.09	36.59	37.53	37.04	37.11	37.31	36.48
37.1	36.75	36.53	36.73	37.85	37	36.55	37.55	37.04	37.11	37.4	36.48
37.09	36.71	36.53	36.73	37.82	36.9	36.46	37.63	37.06	37.09	37.45	36.52
37.11	36.7	36.55	36.68	37.77	36.79	36.38	37.77	37.08	37.08	37.47	36.62
37.12	36.73	36.58	36.7	37.62	36.7	36.31	37.77	37.09	37.06	37.48	36.67
37.11	36.68	36.58	36.76	37.5	36.67	36.28	37.57	37.09	37.03	37.48	36.74
37.05	36.66	36.56	36.78	37.46	36.64	36.25	37.54	37.09	37.03	37.49	36.81
37.01	36.65	36.56	36.77	37.45	36.61	36.23	37.59	37.08	37.09	37.54	36.81
37	36.62	36.53	36.73	37.46	36.57	36.21	37.64	37.05	37.12	37.56	36.74
37.11	36.57	36.51	36.73	37.48	36.53	36.18	37.7	37.03	37.1	37.51	36.64
37.16	36.53	36.66	36.72	37.47	36.49	36.18	37.66	36.99	37.02	37.49	36.71
37.18	36.5	36.79	36.68	37.44	36.45	36.18	37.56	37.02	36.99	37.48	36.79
37.18	36.49	36.83	36.63	37.4	36.43	36.24	37.49	37.04	37	37.48	36.79
37.18	36.56	36.86	36.59	37.41	36.41	36.23	37.45	36.99	37	37.57	36.79
36.98	36.62	36.85	36.56	37.48	36.41	36.22	37.42	36.93	36.99	37.59	36.79
36.94	36.64	36.83	36.54	37.49	36.47	36.26	37.29	36.87	36.99	37.59	36.79
37.06	36.88	36.8	36.48	37.46	36.52	36.31	37.3	36.8	36.99	37.59	36.76
37.3	36.92	36.76	36.43	37.42	36.55	36.31	37.41	36.77	36.97	37.51	36.72
37.53	37.07	36.74	36.39	37.44	36.52	36.29	37.44	36.77	36.98	37.41	36.7
37.7	37.31	36.73	36.37	37.47	36.52	36.27	37.43	36.76	37.01	37.58	36.71
37.87	37.5	36.72	36.36	37.5	36.51	36.25	37.38	36.71	37.03	37.72	36.74
38.08	37.69	36.73	36.35	37.59	36.51	36.25	37.41	36.65	37.05	37.76	36.81
38.22	37.77	36.81	36.35	37.7	36.51	36.25	37.45	36.64	37.07	37.76	36.86
38.35	37.82	36.92	36.34	37.77	36.52	36.25	37.44	36.68	37.08	37.73	36.96
38.47	37.92	36.93	36.35	37.8	36.51	36.24	37.41	36.67	37.07	37.65	37.12
38.58	38.01	36.88	36.35	37.81	36.48	36.22	37.35	36.59	36.95	37.78	37.29
38.66	38.1	36.91	36.32	37.82	36.47	36.18	37.3	36.53	36.92	37.87	37.48
38.76	38.14	36.92	36.31	37.79	36.46	36.16	37.28	36.43	37.01	37.91	37.64
38.85	38.14	36.95	36.31	37.78	36.46	36.14	37.26	36.31	37.12	37.93	37.81
38.86	38.13	37.08	36.35	37.77	36.44	36.13	37.2	36.28	37.17	37.89	37.96
38.87	38.15	37.1	36.38	37.71	36.4	36.16	37.26	36.25	37.15	37.84	37.99
38.94	38.18	37.08	36.36	37.61	36.37	36.17	37.25	36.26	37.15	37.82	38.01
38.96	38.23	37.04	36.36	37.57	36.37	36.11	37.12	36.28	37.24	37.77	38.02
38.98	38.29	37.01	36.37	37.58	36.38	36.09	36.95	36.29	37.4	37.73	38
38.99	38.29	36.99	36.37	37.59	36.38	36.09	36.95	36.32	37.47	37.73	37.96
38.95	38.28	36.98	36.36	37.63	36.39	36.1	37.04	36.32	37.43	37.77	37.93
38.87	38.34	36.75	36.35	37.69	36.4	36.18	37.17	36.31	37.34	37.87	37.91
38.91	38.35	36.87	36.34	37.76	36.42	36.19	37.26	36.29	37.33	37.89	37.88
38.94	38.28	37.05	36.34	37.89	36.49	36.17	37.31	36.27	37.27	37.88	37.78
38.93	38.23	37.21	36.34	37.97	36.55	36.17	37.36	36.23	37.24	37.93	37.7
38.91	38.26	37.36	36.35	38.01	36.59	36.15	37.41	36.17	37.27	38.01	37.78
38.91	38.28	37.51	36.35	38.02	36.61	36.09	37.41	36.27	37.33	38.04	37.84
38.9	38.3	37.59	36.36	38.1	36.61	36.15	37.36	36.31	37.46	37.94	37.87
38.82	38.3	37.53	36.36	38.14	36.6	36.28	37.29	36.24	37.58	37.78	37.95
38.79	38.29	37.39	36.36	38.17	36.58	36.31	37.08	36.2	37.69	37.74	38.14
38.78	38.31	37.52	36.34	38.21	36.55	36.31	36.98	36.19	37.71	37.78	38.15
38.83	38.43	37.58	36.32	38.16	36.53	36.3	37	36.19	37.64	37.78	38.06
38.9	38.44	37.52	36.3	38.1	36.5	36.22	36.98	36.22	37.58	37.76	38.03
38.99	38.31	37.51	36.3	38.07	36.48	36.15	36.96	36.24	37.52	37.74	38.05
39.01	38.29	37.52	36.31	38.01	36.48	36.1	37	36.4	37.47	37.72	38.13
38.99	38.31	37.46	36.31	37.91	36.45	36.07	36.99	36.44	37.43	37.7	38.13
38.99	38.35	37.47	36.32	37.8	36.43	36.02	36.89	36.44	37.39	37.65	38.06
39.03	38.35	37.56	36.32	37.68	36.43	36.02	36.77	36.42	37.34	37.57	37.87
39.06	38.25	37.57	36.31	37.61	36.43	36.06	36.67	36.36	37.3	37.41	37.8
39.05	38.22	37.5	36.25	37.57	36.44	36.08	36.64	36.33	37.28	37.21	37.88
39.03	38.21	37.47	36.19	37.59	36.49	36.07	36.62	36.29	37.29	37.19	37.85
39	38.17	37.45	36.09	37.57	36.5	36.05	36.55	36.25	37.3	37.28	37.78
38.96	38.14	37.32	36.04	37.54	36.48	36.03	36.49	36.25	37.3	37.36	37.87
38.86	38.13	37.34	36.08	37.52	36.47	36.01	36.46	36.26	37.26	37.4	37.92
38.8	38.09	37.45	36.09	37.51	36.47	36.02	36.5	36.3	37.17	37.4	37.9
38.78	38.08	37.51	36.09	37.61	36.45	36.19	36.54	36.31	37.12	37.39	37.83
38.81	38.08	37.47	36.08	37.67	36.4	36.22	36.54	36.31	37.14	37.4	37.71
38.84	38.03	37.32	36.08	37.68	36.34	36.21	36.53	36.41	37.2	37.41	37.6
38.83	37.99	37.17	36.09	37.65	36.29	36.21	36.52	36.51	37.2	37.36	37.6
38.81	37.98	36.96	36.11	37.58	36.28	36.22	36.54	36.53	37.18	37.32	37.63
38.8	37.96	36.8	36.13	37.6	36.29	36.23	36.59	36.52	37.19	37.32	37.62
38.81	37.91	36.82	36.14	37.58	36.28	36.22	36.61	36.52	37.23	37.28	37.5
38.84	37.95	36.83	36.13	37.61	36.23	36.21	36.61	36.52	37.19	37.32	37.42
38.83	37.99	36.84	36.1	37.69	36.25	36.2	36.61	36.52	37.16	37.39	37.31
38.82	37.99	36.89	36.09	37.69	36.37	36.13	36.59	36.5	37.19	37.4	37.27
38.82	37.94	36.88	36.08	37.72	36.4	36.25	36.58	36.31	37.32	37.36	37.27
38.8	37.85	36.92	36.07	37.75	36.4	36.29	36.53	36.17	37.41	37.26	37.24
38.79	37.75	37.03	36.05	37.78	36.38	36.29	36.42	36.09	37.45	37.24	37.24
38.78	37.81	37.05	36.06	37.73	36.35	36.21	36.35	36.06	37.49	37.18	37.22
38.8	37.86	36.96	36.08	37.53	36.32	36.13	36.33	36.08	37.49	37.12	37.21
38.8	37.93	36.82	36.15	37.45	36.3	36.08	36.36	36.1	37.48	37.04	37.21
38.76	37.98	36.72	36.2	37.44	36.27	36.04	36.38	36.04	37.51	36.9	37.17
38.7	37.94	36.72	36.24	37.52	36.22	36.04	36.42	35.99	37.53	36.78	37.15
38.61	37.91	36.76	36.27	37.63	36.15	36.07	36.43	35.99	37.58	36.69	37.17
38.57	38.04	36.8	36.3	37.62	36.15	36.1	36.44	36.01	37.66	36.68	37.19
38.58	38.1	36.8	36.32	37.48	36.18	36.1	36.48	36.13	37.67	36.71	37.2
38.6	38.11	36.79	36.32	37.44	36.2	36.12	36.46	36.23	37.68	36.73	37.2
38.56	38.16	36.76	36.34	37.45	36.22	36.27	36.49	36.2	37.68	36.73	37.13
38.58	38.17	36.72	36.35	37.41	36.24	36.43	36.56	36.17	37.71	36.72	37.09
38.65	38.06	36.68	36.36	37.3	36.33	36.5	36.75	36.16	37.75	36.71	37.09
38.67	37.96	36.66	36.35	37.29	36.33	36.51	36.8	36.15	37.72	36.69	37.08
38.7	38.02	36.54	36.32	37.3	36.34	36.6	36.9	36.14	37.71	36.69	37.06
38.7	38.05	36.46	36.3	37.27	36.38	36.71	37.01	36.13	37.7	36.7	37.02
38.62	38.05	36.43	36.28	37.22	36.38	36.68	36.98	36.13	37.7	36.71	36.98
38.6	38.04	36.4	36.3	37.21	36.34	36.63	36.87	36.14	37.75	36.7	36.94
38.63	38.01	36.39	36.33	37.2	36.33	36.64	36.81	36.15	37.75	36.68	36.9
38.68	37.98	36.39	36.39	37.19	36.32	36.79	36.78	36.14	37.76	36.7	36.82
38.72	37.96	36.37	36.42	37.15	36.29	37.06	36.72	36.11	37.76	36.76	36.75
38.69	37.95	36.35	36.43	37.1	36.24	37.16	36.62	36.11	37.77	36.84	36.72
38.64	37.91	36.31	36.41	37.05	36.22	37.18	36.54	36.16	37.84	36.88	36.63
38.6	37.81	36.31	36.4	37	36.23	37.05	36.49	36.17	37.96	36.88	36.51
38.58	37.78	36.36	36.37	36.95	36.24	37.04	36.44	36.16	38.07	36.88	36.53
38.64	37.77	36.59	36.36	36.88	36.24	37.15	36.48	36.13	38.11	36.91	36.64
38.68	37.73	36.71	36.36	36.83	36.21	37.28	36.5	36.11	38.1	36.94	36.72
38.68	37.68	36.72	36.41	36.79	36.21	37.33	36.52	36.14	38.1	36.97	36.76
38.62	37.69	36.7	36.46	36.77	36.28	37.35	36.56	36.13	38.13	36.99	36.82
38.53	37.73	36.69	36.46	36.82	36.3	37.39	36.57	36.09	38.09	37.01	36.83
38.48	37.73	36.69	36.44	36.84	36.29	37.43	36.58	36.05	38.03	37.02	36.83
38.48	37.7	36.68	36.37	36.85	36.29	37.49	36.58	35.98	38.07	37.02	36.84
38.47	37.68	36.66	36.33	36.85	36.29	37.5	36.58	35.92	38.08	37.04	36.86
38.47	37.68	36.66	36.28	36.86	36.28	37.43	36.56	35.94	38.05	37.05	36.9
38.49	37.64	36.68	36.27	36.85	36.27	37.46	36.53	35.99	38	37.05	36.93
38.42	37.56	36.69	36.26	36.82	36.23	37.46	36.52	35.96	37.97	37.09	36.93
38.35	37.42	36.69	36.25	36.82	36.17	37.43	36.49	35.93	38.01	37.22	36.93
38.34	37.37	36.66	36.23	36.83	36.08	37.39	36.48	35.92	38.04	37.32	36.91
38.36	37.37	36.65	36.23	36.85	36.06	37.32	36.48	35.93	38.02	37.3	36.87
38.35	37.37	36.64	36.21	36.88	36.04	37.38	36.47	36	37.99	37.28	36.81
38.34	37.37	36.62	36.23	36.96	36.01	37.4	36.44	36.05	37.97	37.23	36.76
38.37	37.28	36.61	36.23	37.02	36	37.32	36.42	36.06	37.93	37.21	36.71
38.41	37.23	36.6	36.19	37.02	35.99	37.14	36.39	36.06	37.95	37.24	36.7
38.48	37.27	36.59	36.23	36.95	36.01	37.11	36.36	36.09	37.97	37.31	36.66
38.5	37.33	36.58	36.25	36.92	36.05	37.12	36.3	36.2	37.96	37.31	36.57
38.5	37.35	36.61	36.26	36.89	36.04	37.14	36.25	36.3	37.97	37.28	36.47
38.48	37.32	36.62	36.28	36.84	36.01	37.1	36.25	36.3	37.98	37.26	36.42
38.45	37.34	36.65	36.29	36.81	36	37.03	36.33	36.38	37.97	37.24	36.41
38.4	37.34	36.66	36.3	36.8	36	37.03	36.37	36.48	37.93	37.21	36.34
38.34	37.29	36.67	36.3	36.78	36	37.01	36.38	36.46	37.87	37.19	36.28
38.35	37.2	36.68	36.32	36.75	35.99	36.93	36.37	36.43	37.82	37.12	36.25
38.35	37.09	36.68	36.31	36.73	35.97	36.83	36.38	36.45	37.78	37.02	36.25
38.33	36.99	36.67	36.27	36.73	35.97	36.79	36.36	36.59	37.78	36.96	36.27
38.32	36.89	36.67	36.24	36.74	35.96	36.9	36.28	36.81	37.8	36.93	36.27
38.28	36.82	36.67	36.22	36.75	35.95	36.94	36.23	36.81	37.82	36.91	36.41
38.26	36.8	36.67	36.23	36.76	35.93	36.93	36.22	36.75	37.79	36.89	36.48
38.25	36.79	36.67	36.23	36.77	35.91	36.89	36.23	36.71	37.77	36.85	36.53
38.24	36.77	36.66	36.22	36.78	35.93	36.82	36.25	36.69	37.81	36.77	36.57
38.23	36.75	36.61	36.22	36.79	35.95	36.76	36.27	36.71	37.8	36.72	36.61
38.21	36.76	36.41	36.22	36.77	36.04	36.69	36.26	36.79	37.81	36.71	36.61
38.13	36.76	36.29	36.23	36.63	36.21	36.62	36.26	36.81	37.81	36.71	36.6
38.09	36.76	36.22	36.23	36.49	36.26	36.6	36.29	36.88	37.75	36.71	36.62
38.1	36.77	36.18	36.23	36.44	36.28	36.59	36.31	36.92	37.67	36.71	36.62
38.08	36.83	36.15	36.22	36.46	36.31	36.59	36.34	36.92	37.49	36.71	36.63
38.08	36.89	36.15	36.2	36.5	36.33	36.57	36.37	36.96	37.3	36.65	36.66
38.08	36.88	36.2	36.19	36.53	36.34	36.54	36.39	37.04	37.3	36.58	36.67
38.08	36.84	36.34	36.18	36.56	36.34	36.52	36.39	37	37.45	36.56	36.67
38.05	36.8	36.35	36.17	36.63	36.31	36.48	36.39	36.89	37.57	36.59	36.64
38.01	36.77	36.33	36.14	36.66	36.32	36.43	36.39	36.96	37.62	36.6	36.6
37.86	36.75	36.29	36.14	36.7	36.37	36.38	36.37	36.96	37.65	36.59	36.56
37.76	36.71	36.27	36.14	36.71	36.38	36.36	36.38	36.84	37.69	36.57	36.47
37.81	36.69	36.24	36.15	36.7	36.39	36.36	36.42	36.84	37.68	36.56	36.36
37.8	36.68	36.22	36.14	36.68	36.37	36.34	36.42	36.89	37.65	36.52	36.34
37.67	36.66	36.18	36.12	36.65	36.42	36.35	36.4	36.97	37.63	36.51	36.34
37.63	36.53	36.16	36.14	36.64	36.53	36.35	36.38	37.01	37.66	36.51	36.33
37.64	36.23	36.3	36.15	36.64	36.54	36.32	36.32	37.04	37.63	36.49	36.31
37.62	35.99	36.37	36.17	36.63	36.55	36.29	36.25	37.06	37.45	36.42	36.28
37.55	35.86	36.38	36.18	36.63	36.59	36.26	36.27	37.05	37.41	36.39	36.28
37.62	35.76	36.37	36.2	36.64	36.59	36.25	36.27	37.04	37.47	36.39	36.34
37.74	35.75	36.37	36.2	36.66	36.6	36.25	36.25	37.03	37.46	36.34	36.37
37.82	35.78	36.36	36.19	36.68	36.62	36.26	36.25	37.06	37.48	36.31	36.31
37.83	35.8	36.35	36.17	36.69	36.61	36.26	36.32	37.07	37.54	36.34	36.23
37.81	35.88	36.35	36.14	36.71	36.58	36.26	36.45	37.03	37.53	36.47	36.21
37.84	36.04	36.36	36.1	36.77	36.53	36.32	36.54	37.04	37.5	36.47	36.2
37.83	36.14	36.36	36.09	36.81	36.46	36.32	36.62	37.06	37.46	36.36	36.24
37.79	36.17	36.35	36.09	36.82	36.41	36.27	36.59	37	37.42	36.33	36.45
37.71	36.11	36.35	36.08	36.82	36.41	36.24	36.57	37.01	37.36	36.32	36.53
37.52	35.95	36.37	36.14	36.82	36.47	36.25	36.72	37.03	37.3	36.4	36.57
37.38	35.9	36.38	36.18	36.82	36.48	36.3	36.9	37.09	37.28	36.41	36.61
37.28	35.88	36.38	36.19	36.81	36.47	36.31	37.08	37.34	37.27	36.4	36.63
37.19	35.87	36.38	36.2	36.81	36.4	36.35	37.1	37.38	37.27	36.41	36.62
37.1	35.86	36.39	36.24	36.79	36.26	36.35	37.11	37.35	37.23	36.41	36.6
37.03	35.84	36.4	36.26	36.72	36.24	36.3	37.14	37.37	37.21	36.4	36.57
36.97	35.83	36.4	36.27	36.75	36.24	36.27	37.23	37.4	37.23	36.4	36.47
36.94	35.82	36.4	36.27	36.79	36.22	36.25	37.33	37.32	37.23	36.38	36.38
36.93	35.81	36.41	36.26	36.83	36.19	36.24	37.34	37.18	37.22	36.36	36.33
36.91	35.82	36.43	36.23	36.85	36.19	36.23	37.29	37.16	37.22	36.44	36.29
36.87	35.82	36.43	36.21	36.85	36.21	36.22	37.28	37.17	37.24	36.7	36.27
36.84	35.81	36.38	36.18	36.82	36.31	36.23	37.28	37.23	37.24	36.84	36.25
36.85	35.86	36.18	36.17	36.75	36.34	36.23	37.3	37.25	37.25	36.92	36.24
36.93	36.14	36.08	36.18	36.71	36.33	36.23	37.37	37.23	37.3	37.03	36.23
36.96	36.27	36.08	36.19	36.69	36.3	36.22	37.39	37.21	37.35	37.11	36.2
36.97	36.3	36.1	36.2	36.69	36.26	36.24	37.36	37.2	37.31	37.12	36.18
36.97	36.28	36.08	36.19	36.69	36.23	36.26	37.29	37.2	37.22	37.21	36.17
36.94	36.11	36.04	36.2	36.66	36.15	36.27	37.18	37.19	37.2	37.23	36.17
36.87	36.08	36.07	36.23	36.64	36.07	36.29	37.13	37.16	37.19	37.26	36.16
36.82	36.28	36.08	36.25	36.59	36.04	36.29	37.13	37.14	37.19	37.33	36.11
36.79	36.39	36.05	36.35	36.54	36.03	36.26	37.11	37.15	37.22	37.34	36.08
36.79	36.45	36.03	36.41	36.5	36.04	36.23	37.09	37.05	37.23	37.35	36.07
36.78	36.48	36.04	36.5	36.5	36.05	36.22	37.09	36.99	37.23	37.39	36.32
36.73	36.5	36.05	36.58	36.55	36.04	36.2	37.05	37.03	37.2	37.43	36.52
36.7	36.51	36.05	36.63	36.56	36.05	36.16	37.02	36.96	37.18	37.42	36.74
36.68	36.51	36.05	36.68	36.55	36.08	36.18	37.01	36.87	37.17	37.42	36.89
36.65	36.49	36.05	36.72	36.55	36.11	36.23	36.99	36.85	37.18	37.47	37.13
36.63	36.38	36.06	36.8	36.56	36.13	36.22	37.01	36.82	37.18	37.47	37.31
36.59	36.29	36.12	36.88	36.62	36.13	36.2	37.03	36.74	37.18	37.44	37.44
36.56	36.23	36.11	36.97	36.68	36.14	36.15	37	36.69	37.17	37.46	37.58
36.58	36.19	36.08	37.01	36.69	36.14	36.16	36.99	36.66	37.16	37.5	37.65
36.59	36.16	36.06	37	36.69	36.14	36.17	37	36.68	37.14	37.52	37.7
36.58	36.14	36.06	36.91	36.7	36.15	36.19	36.99	36.7	37.14	37.57	37.84
36.58	36.14	36.05	36.77	36.69	36.16	36.19	36.82	36.71	37.14	37.57	37.84
36.59	36.16	36.04	36.66	36.67	36.17	36.18	36.83	36.68	37.13	37.51	37.81
36.6	36.16	36.02	36.64	36.65	36.2	36.14	36.93	36.59	37.12	37.41	37.8
36.6	36.15	36.01	36.72	36.69	36.21	36.11	36.97	36.55	37.2	37.39	37.85
36.61	36.13	36	36.76	36.76	36.23	36.09	36.99	36.53	37.22	37.41	37.85
36.61	36.12	36.01	36.75	36.75	36.23	36.09	36.98	36.37	37.19	37.4	37.86
36.61	36.05	36.05	36.66	36.71	36.21	36.18	36.95	36.3	37.16	37.38	37.86
36.61	36	36.16	36.66	36.66	36.19	36.25	36.94	36.31	37.15	37.26	37.85
36.6	35.96	36.21	36.75	36.63	36.17	36.28	36.93	36.33	37.15	37.22	37.89
36.58	35.95	36.22	36.92	36.61	36.15	36.3	36.91	36.32	37.15	37.22	37.94
36.55	35.95	36.22	37.07	36.58	36.13	36.31	36.88	36.27	37.15	37.22	37.93
36.53	35.98	36.22	37.18	36.56	36.11	36.31	36.82	36.26	37.16	37.14	37.9
36.56	36.25	36.23	37.34	36.53	36.09	36.31	36.74	36.25	37.16	37.09	37.86
36.58	36.34	36.24	37.41	36.51	36.09	36.31	36.66	36.32	37.12	37.17	37.8
36.58	36.38	36.27	37.41	36.49	36.12	36.31	36.59	36.43	37.09	37.17	37.88
36.57	36.4	36.3	37.36	36.49	36.12	36.33	36.52	36.44	37.09	37.13	37.9
36.55	36.4	36.46	37.28	36.48	36.11	36.38	36.45	36.38	37.13	37.22	37.86
36.53	36.4	36.52	37.27	36.48	36.08	36.39	36.37	36.35	37.16	37.23	37.85
36.51	36.35	36.54	37.27	36.49	36.06	36.39	36.4	36.33	37.17	37.15	37.92
36.48	36.28	36.45	37.17	36.54	36.04	36.38	36.49	36.32	37.17	37.04	38.03
36.45	36.25	36.42	37.12	36.55	36.04	36.35	36.49	36.32	37.15	36.93	38.03
36.45	36.28	36.58	37.12	36.53	36	36.19	36.44	36.33	37.15	36.81	37.9
36.45	36.32	36.67	37.15	36.55	35.96	36.06	36.38	36.31	37.17	36.75	37.85
36.43	36.33	36.71	37.19	36.59	35.95	35.96	36.34	36.3	37.17	36.71	37.85
36.43	36.32	36.67	37.23	36.6	35.95	35.94	36.3	36.31	37.14	36.69	37.97
36.43	36.28	36.61	37.22	36.58	35.97	35.97	36.25	36.31	37.1	36.68	37.96
36.44	36.21	36.53	37.18	36.51	36.02	35.99	36.19	36.35	37.08	36.66	37.88
36.44	36.13	36.46	37.15	36.45	36.02	35.98	36.19	36.4	37.07	36.61	37.8
36.42	36.09	36.46	37.12	36.38	36.03	35.95	36.38	36.38	37.09	36.55	37.73
36.4	36.06	36.49	37.08	36.35	36.07	35.95	36.43	36.34	37.09	36.55	37.59
36.4	36.01	36.58	37.07	36.38	36.11	35.99	36.43	36.32	37.06	36.71	37.43
36.4	35.95	36.67	37.06	36.49	36.11	36.01	36.45	36.31	37.05	36.73	37.34
36.4	35.96	36.67	36.99	36.54	36.08	36.04	36.45	36.34	37.06	36.69	37.29
36.39	35.96	36.6	36.9	36.54	36.07	36.05	36.42	36.36	37.07	36.67	37.3
36.38	35.96	36.51	36.82	36.51	36.06	36.05	36.41	36.37	37.06	36.65	37.27
36.39	35.97	36.42	36.74	36.53	36.07	36.07	36.41	36.36	37.03	36.63	37.24
36.53	35.97	36.34	36.67	36.56	36.06	36.08	36.43	36.32	37.02	36.62	37.08
36.57	35.98	36.29	36.58	36.64	36.05	36.05	36.43	36.28	37.02	36.62	37.06
36.6	35.98	36.27	36.52	36.69	36.04	36.04	36.42	36.24	37.01	36.62	37.16
36.61	35.98	36.31	36.51	36.71	36.03	36.08	36.41	36.23	36.99	36.62	37.19
36.63	35.98	36.38	36.48	36.69	36.03	36.11	36.38	36.25	36.91	36.62	37.17
36.65	35.99	36.38	36.49	36.67	36.02	36.11	36.34	36.23	36.87	36.63	37.16
36.66	35.99	36.35	36.53	36.7	36.02	36.07	36.33	36.2	36.87	36.65	37.24
36.63	35.96	36.39	36.54	36.77	36.01	36	36.32	36.18	36.9	36.66	37.19
36.6	35.87	36.4	36.55	36.78	36.02	35.97	36.29	36.11	36.97	36.66	37.01
36.57	35.93	36.39	36.56	36.77	36.02	35.95	36.25	36.08	37	36.66	36.92
36.55	36.09	36.37	36.59	36.72	36.02	35.94	36.25	36.07	37.02	36.67	36.86
36.55	36.21	36.38	36.6	36.78	36.02	35.95	36.43	36.08	37.04	36.68	36.73
36.54	36.24	36.47	36.58	36.8	36.04	36	36.46	36.19	37.02	36.68	36.64
36.54	36.24	36.51	36.57	36.79	36.11	36.21	36.46	36.2	36.93	36.66	36.63
36.58	36.25	36.52	36.56	36.74	36.19	36.25	36.51	36.17	36.92	36.63	36.63
36.58	36.26	36.52	36.57	36.71	36.28	36.24	36.58	36.13	36.88	36.63	36.8
36.56	36.23	36.51	36.6	36.78	36.44	36.24	36.55	36.11	36.84	36.63	36.97
36.56	36.17	36.52	36.61	36.84	36.47	36.25	36.47	36.11	36.79	36.58	37
36.57	36.11	36.53	36.62	36.9	36.46	36.25	36.43	36.11	36.83	36.55	37.02
36.59	36.08	36.52	36.6	37.08	36.57	36.26	36.41	36.13	37.03	36.53	37.07
36.6	36.07	36.46	36.58	37.15	36.75	36.27	36.4	36.13	37.09	36.51	37.09
36.61	36.06	36.44	36.56	37.24	36.8	36.26	36.36	36.06	37.09	36.51	37.09
36.59	36.13	36.39	36.55	37.41	36.81	36.24	36.41	35.98	37.07	36.62	37.1
36.52	36.19	36.34	36.56	37.5	36.93	36.22	36.44	35.96	36.99	36.64	37.13
36.45	36.32	36.31	36.55	37.52	36.98	36.19	36.48	35.97	36.91	36.61	37.08
36.4	36.44	36.3	36.53	37.57	36.99	36.18	36.5	35.99	36.95	36.6	37.06
36.38	36.47	36.29	36.52	37.6	36.92	36.19	36.5	35.99	37.01	36.59	37.12
36.38	36.48	36.29	36.49	37.62	36.78	36.18	36.54	36.13	37.07	36.55	37.17
36.39	36.5	36.28	36.46	37.63	36.85	36.16	36.57	36.17	37.09	36.53	37.17
36.54	36.61	36.29	36.44	37.69	36.93	36.14	36.56	36.14	37.07	36.51	37.15
36.59	36.71	36.29	36.42	37.72	36.93	36.02	36.45	36	37	36.51	37.25
36.6	36.74	36.29	36.4	37.77	36.92	35.87	36.4	35.92	37.03	36.53	37.36
36.59	36.78	36.27	36.4	37.82	36.93	35.83	36.4	35.87	37.04	36.55	37.41
36.6	36.81	36.25	36.41	37.86	36.87	35.94	36.42	35.85	37.02	36.55	37.52
36.62	36.78	36.24	36.44	37.85	36.86	36.05	36.51	35.85	37	36.55	37.62
36.62	36.76	36.23	36.52	37.75	36.99	36.12	36.51	35.91	36.97	36.54	37.67
36.62	36.8	36.23	36.56	37.73	37.05	36.14	36.5	35.92	36.96	36.54	37.65
36.61	36.88	36.25	36.59	37.82	37.18	36.13	36.49	35.85	36.96	36.52	37.57
36.7	36.91	36.29	36.59	37.88	37.2	36.08	36.49	35.82	36.96	36.49	37.57
36.74	36.91	36.3	36.57	37.89	37.18	36.06	36.51	35.81	36.98	36.46	37.56
36.73	36.88	36.31	36.54	37.9	37.13	36.06	36.52	35.88	37.01	36.39	37.51
36.7	36.82	36.37	36.52	37.9	37.07	36.06	36.52	36	37.05	36.35	37.58
36.68	36.77	36.57	36.49	37.89	37.12	36.06	36.51	36.14	37.06	36.33	37.6
36.67	36.73	36.59	36.45	37.82	37.19	36.06	36.46	36.17	37.06	36.27	37.49
36.65	36.7	36.53	36.5	37.71	37.11	36.07	36.38	36.18	37.07	36.26	37.39
36.65	36.68	36.44	36.57	37.61	37.04	36.17	36.35	36.16	37.09	36.26	37.34
36.62	36.68	36.35	36.59	37.65	37.04	36.36	36.38	36.16	37.11	36.25	37.26
36.59	36.68	36.28	36.57	37.65	37.06	36.53	36.44	36.19	37.11	36.24	37.1
36.72	36.68	36.25	36.5	37.62	37.11	36.59	36.49	36.19	37.13	36.25	37
36.83	36.65	36.25	36.46	37.59	37.11	36.61	36.53	36.17	37.16	36.25	36.99
36.88	36.64	36.25	36.42	37.48	37.1	36.62	36.53	36.16	37.16	36.25	37
36.9	36.63	36.26	36.4	37.54	37.1	36.59	36.53	36.17	37.14	36.22	37.03
36.91	36.62	36.27	36.39	37.57	37.07	36.42	36.52	36.19	37.12	36.19	37.07
36.91	36.61	36.29	36.38	37.58	36.97	36.49	36.5	36.24	37.11	36.17	37.06
36.91	36.59	36.33	36.37	37.58	36.95	36.68	36.49	36.26	37.12	36.16	37.05
36.87	36.57	36.35	36.38	37.5	36.96	36.74	36.49	36.24	37.16	36.24	37.09
36.79	36.56	36.35	36.39	37.4	36.94	36.73	36.47	36.14	37.15	36.38	37.09
36.71	36.55	36.34	36.38	37.28	36.94	36.69	36.47	36.09	37.05	36.38	37.06
36.63	36.65	36.36	36.36	37	36.95	36.69	36.51	36.05	37.07	36.36	37.05
36.59	36.69	36.36	36.35	36.93	36.94	36.66	36.5	36.04	37.17	36.34	37.08
36.6	36.69	36.37	36.35	36.98	36.9	36.55	36.46	36.09	37.2	36.32	37.13
36.6	36.66	36.41	36.36	36.99	36.9	36.58	36.42	36.13	37.21	36.32	37.15
36.6	36.61	36.4	36.36	36.96	36.96	36.65	36.38	36.27	37.22	36.31	37.14
36.6	36.57	36.32	36.34	37.03	36.97	36.74	36.4	36.28	37.23	36.3	37.14
36.59	36.63	36.29	36.31	37.14	36.93	36.78	36.41	36.28	37.22	36.31	37.15
36.58	36.66	36.27	36.26	37.16	36.82	36.69	36.42	36.28	37.23	36.31	37.14
36.58	36.66	36.26	36.24	37.17	36.66	36.64	36.42	36.29	37.24	36.29	37.19
36.59	36.64	36.25	36.28	37.23	36.52	36.86	36.4	36.3	37.22	36.27	37.31
36.6	36.61	36.25	36.27	37.26	36.44	36.9	36.38	36.3	37.18	36.25	37.31
36.61	36.56	36.25	36.22	37.26	36.46	36.87	36.36	36.3	37.15	36.34	37.26
36.61	36.49	36.29	36.18	37.19	36.49	36.81	36.34	36.32	37.12	36.43	37.23
36.59	36.42	36.3	36.17	37.13	36.41	36.75	36.31	36.4	37.11	36.45	37.2
36.57	36.4	36.29	36.15	37.05	36.27	36.67	36.27	36.45	37.11	36.47	37.17
36.56	36.4	36.31	36.14	36.96	36.23	36.58	36.22	36.55	37.11	36.51	37.13
36.55	36.44	36.35	36.16	36.89	36.23	36.48	36.19	36.58	37.12	36.52	37.08
36.56	36.45	36.37	36.19	36.82	36.22	36.44	36.17	36.62	37.09	36.53	37.06
36.58	36.44	36.37	36.23	36.72	36.22	36.44	36.3	36.63	37.07	36.53	37.08
36.61	36.43	36.35	36.23	36.66	36.24	36.43	36.31	36.76	37.05	36.53	37.09
36.64	36.42	36.35	36.21	36.63	36.25	36.43	36.24	36.86	37.01	36.51	37.12
36.64	36.4	36.34	36.2	36.62	36.27	36.42	36.23	36.84	37	36.5	37.17
36.64	36.38	36.34	36.22	36.64	36.28	36.36	36.37	36.81	36.98	36.5	37.24
36.64	36.35	36.34	36.23	36.65	36.29	36.28	36.44	36.96	36.95	36.47	37.21
36.64	36.34	36.31	36.25	36.6	36.33	36.26	36.52	37.14	36.93	36.44	37.09
36.68	36.34	36.31	36.24	36.54	36.36	36.26	36.56	37.19	36.92	36.42	36.97
36.77	36.38	36.31	36.25	36.5	36.32	36.26	36.59	37.21	36.92	36.52	36.85
36.85	36.38	36.29	36.26	36.47	36.26	36.25	36.67	37.21	36.92	36.56	36.78
36.91	36.35	36.29	36.28	36.46	36.26	36.18	36.76	37.15	36.92	36.56	36.79
37.02	36.36	36.27	36.29	36.44	36.26	36.07	36.75	37.08	36.93	36.54	36.81
37.13	36.4	36.24	36.31	36.43	36.3	36.05	36.71	36.97	36.98	36.47	36.86
37.16	36.4	36.19	36.32	36.42	36.3	36.04	36.68	36.9	37.06	36.36	36.86
37.14	36.37	36.15	36.32	36.42	36.31	36.03	36.62	36.89	37.06	36.35	36.86
37.07	36.32	36.21	36.32	36.45	36.34	35.99	36.57	36.91	37.03	36.35	36.88
37	36.3	36.26	36.32	36.47	36.33	35.95	36.54	36.96	37.01	36.37	36.9
37.05	36.3	36.27	36.31	36.46	36.32	35.93	36.51	37.02	37.02	36.43	36.92
37.17	36.32	36.26	36.3	36.46	36.33	35.93	36.46	37.05	37.02	36.47	36.94
37.24	36.34	36.22	36.31	36.45	36.34	35.93	36.44	37.1	36.99	36.54	36.97
37.27	36.32	36.17	36.32	36.45	36.34	35.92	36.52	37.18	36.98	36.54	36.99
37.35	36.23	36.28	36.32	36.46	36.32	35.9	36.59	37.21	36.99	36.51	36.98
37.38	36.25	36.28	36.32	36.44	36.31	35.9	36.58	37.18	37.01	36.49	36.89
37.31	36.24	36.28	36.33	36.42	36.29	35.9	36.57	37.15	37.02	36.49	36.81
37.22	36.1	36.44	36.34	36.39	36.29	35.89	36.58	37.1	37.06	36.51	36.74
37.16	36	36.52	36.33	36.39	36.28	35.89	36.58	37.09	37.12	36.59	36.68
37.09	35.98	36.53	36.32	36.39	36.21	35.9	36.57	37.17	37.13	36.63	36.64
36.96	35.99	36.5	36.3	36.39	36.09	35.9	36.56	37.16	37.16	36.63	36.61
36.91	36	36.48	36.26	36.42	36.09	35.87	36.56	37.06	37.24	36.61	36.61
36.88	35.99	36.53	36.18	36.42	36.12	35.91	36.54	36.98	37.28	36.59	36.61
36.86	35.98	36.6	36.16	36.4	36.14	36.24	36.54	36.91	37.31	36.58	36.65
36.82	35.98	36.62	36.16	36.37	36.17	36.31	36.54	36.81	37.31	36.58	36.69
36.77	35.98	36.56	36.16	36.34	36.16	36.32	36.53	36.76	37.25	36.56	36.7
36.75	35.97	36.5	36.17	36.34	36.15	36.32	36.47	36.75	37.22	36.53	36.7
36.72	35.95	36.52	36.18	36.33	36.16	36.31	36.4	36.71	37.22	36.52	36.69
36.71	35.95	36.63	36.18	36.37	36.25	36.31	36.32	36.69	37.18	36.49	36.69
36.71	35.96	36.74	36.17	36.53	36.27	36.32	36.28	36.67	37.18	36.45	36.72
36.73	35.98	36.82	36.15	36.57	36.25	36.32	36.26	36.64	37.23	36.41	36.72
36.87	36.23	36.85	36.14	36.6	36.19	36.34	36.29	36.6	37.28	36.38	36.7
36.9	36.31	36.83	36.15	36.62	36.16	36.35	36.3	36.56	37.28	36.36	36.69
36.89	36.32	36.85	36.16	36.63	36.12	36.37	36.29	36.57	37.26	36.35	36.63
36.86	36.36	36.82	36.18	36.63	36.11	36.36	36.26	36.62	37.29	36.43	36.56
36.85	36.45	36.77	36.21	36.63	36.08	36.34	36.23	36.63	37.33	36.61	36.53
36.85	36.52	36.8	36.22	36.64	36.06	36.31	36.21	36.62	37.34	36.76	36.54
36.85	36.57	36.78	36.25	36.65	36.07	36.34	36.2	36.56	37.32	36.86	36.54
36.86	36.61	36.81	36.29	36.69	36.07	36.38	36.17	36.47	37.34	36.96	36.57
36.86	36.62	36.92	36.29	36.72	36.07	36.39	36.12	36.42	37.41	37.09	36.58
36.86	36.6	36.99	36.27	36.72	36.07	36.37	36.07	36.4	37.41	37.16	36.55
36.85	36.59	37	36.25	36.72	36.07	36.35	36.13	36.39	37.34	37.21	36.53
36.85	36.64	36.94	36.25	36.71	36.1	36.34	36.28	36.38	37.3	37.34	36.48
36.84	36.72	36.83	36.25	36.68	36.18	36.34	36.32	36.37	37.32	37.49	36.44
36.84	36.74	36.82	36.25	36.63	36.25	36.35	36.32	36.35	37.31	37.5	36.41
36.84	36.72	36.72	36.22	36.59	36.27	36.4	36.34	36.34	37.26	37.46	36.41
36.82	36.67	36.59	36.21	36.58	36.3	36.46	36.36	36.34	37.31	37.41	36.4
36.82	36.61	36.57	36.22	36.56	36.3	36.47	36.37	36.35	37.38	37.36	36.37
36.81	36.54	36.78	36.25	36.43	36.29	36.47	36.42	36.35	37.43	37.28	36.34
36.84	36.5	36.82	36.27	36.38	36.29	36.5	36.44	36.35	37.38	37.28	36.34
36.91	36.47	36.77	36.26	36.31	36.28	36.52	36.46	36.35	37.3	37.29	36.44
36.93	36.46	36.69	36.25	36.31	36.24	36.51	36.47	36.36	37.28	37.29	36.48
36.97	36.46	36.62	36.25	36.41	36.21	36.48	36.47	36.35	37.27	37.29	36.57
36.96	36.45	36.6	36.26	36.5	36.16	36.46	36.48	36.37	37.28	37.28	36.59
36.82	36.42	36.6	36.28	36.49	36.1	36.42	36.47	36.38	37.31	37.27	36.59
36.61	36.39	36.6	36.3	36.5	36.04	36.33	36.45	36.37	37.31	37.27	36.59
36.52	36.31	36.6	36.32	36.52	35.96	36.28	36.42	36.37	37.31	37.25	36.59
36.47	36.26	36.59	36.33	36.45	35.9	36.25	36.39	36.37	37.31	37.19	36.59
36.45	36.26	36.6	36.34	36.4	35.89	36.23	36.33	36.37	37.31	37.19	36.61
36.43	36.26	36.64	36.35	36.36	35.89	36.23	36.42	36.37	37.31	37.1	36.62
36.48	36.27	36.65	36.35	36.31	35.89	36.22	36.54	36.35	37.3	37.04	36.62
36.74	36.29	36.62	36.34	36.3	35.97	36.19	36.57	36.35	37.27	37.01	36.65
36.83	36.3	36.56	36.37	36.28	36.02	36.15	36.66	36.33	37.21	36.93	36.67
36.84	36.31	36.56	36.42	36.23	36.11	36.14	36.82	36.33	37.21	36.89	36.68
36.82	36.32	36.56	36.43	36.21	36.17	36.08	36.89	36.35	37.25	36.89	36.67
36.78	36.34	36.55	36.41	36.31	36.22	36.03	37.02	36.35	37.23	36.92	36.68
36.76	36.37	36.55	36.4	36.36	36.25	36	37.01	36.33	37.23	37.05	36.68
36.75	36.38	36.54	36.39	36.37	36.28	35.99	37.02	36.29	37.26	37.12	36.69
36.75	36.39	36.54	36.34	36.38	36.31	35.99	37.11	36.25	37.23	37.16	36.69
36.75	36.38	36.53	36.37	36.38	36.35	35.98	37.15	36.18	37.12	37.16	36.7
36.74	36.38	36.54	36.45	36.38	36.35	35.97	37.16	36.1	37.06	37.14	36.7
36.7	36.36	36.55	36.55	36.36	36.31	35.96	37.11	36.12	37.03	37.1	36.69
36.68	36.38	36.57	36.76	36.35	36.3	35.97	37.08	36.17	37.13	37.03	36.68
36.7	36.4	36.59	36.89	36.35	36.32	36.06	37.09	36.16	37.16	36.97	36.67
36.67	36.43	36.59	37.02	36.36	36.32	36.09	37.12	36.12	37.16	36.96	36.65
36.57	36.45	36.58	37.11	36.44	36.29	36.07	37.16	36.11	37.21	36.98	36.61
36.52	36.46	36.55	37.2	36.56	36.25	36.03	37.16	36.12	37.26	36.98	36.56
36.47	36.47	36.53	37.25	36.61	36.23	36.02	37.06	36.15	37.28	36.95	36.53
36.43	36.47	36.51	37.27	36.65	36.23	36.04	36.98	36.15	37.3	36.93	36.5
36.44	36.45	36.51	37.37	36.7	36.22	36.23	37.08	36.12	37.3	36.91	36.48
36.46	36.42	36.51	37.42	36.73	36.2	36.31	37.17	36.09	37.28	36.88	36.45
36.46	36.41	36.51	37.49	36.73	36.18	36.4	37.27	36.09	37.23	36.83	36.44
36.46	36.39	36.55	37.5	36.65	36.18	36.49	37.32	36.11	37.19	36.81	36.5
36.5	36.36	36.57	37.5	36.49	36.18	36.55	37.39	36.14	37.18	36.81	36.48
36.61	36.34	36.59	37.51	36.38	36.15	36.56	37.45	36.17	37.18	36.84	36.41
36.68	36.3	36.59	37.51	36.3	36.12	36.54	37.48	36.18	37.26	36.9	36.38
36.66	36.26	36.59	37.49	36.26	36.12	36.52	37.46	36.18	37.3	36.89	36.37
36.48	36.25	36.59	37.47	36.24	36.13	36.47	37.41	36.15	37.31	36.84	36.36
36.33	36.23	36.58	37.44	36.31	36.16	36.42	37.38	36.11	37.3	36.82	36.35
36.25	36.16	36.58	37.36	36.36	36.19	36.36	37.29	36.09	37.27	36.79	36.34
36.22	36.14	36.59	37.25	36.36	36.19	36.31	37.09	36.03	37.27	36.78	36.34
36.22	36.14	36.6	37.2	36.33	36.19	36.27	36.87	36.02	37.27	36.8	36.34
36.28	36.14	36.61	37.23	36.32	36.19	36.24	36.73	36.02	37.28	36.88	36.33
36.28	36.11	36.59	37.29	36.35	36.13	36.21	36.92	36.01	37.29	36.88	36.32
36.26	36.1	36.46	37.29	36.34	36.09	36.16	37.02	36.02	37.29	36.88	36.3
36.27	36.08	36.42	37.26	36.29	36.23	36.14	37.09	36.01	37.31	36.89	36.29
36.51	36.04	36.39	37.19	36.29	36.31	36.12	37.11	35.94	37.32	36.9	36.29
36.57	35.97	36.36	37.08	36.3	36.32	36.07	37.1	35.88	37.33	36.9	36.34
36.56	35.91	36.33	37	36.29	36.34	36.03	37.1	35.9	37.33	36.89	36.36
36.55	35.89	36.33	36.92	36.25	36.33	36.02	37.1	35.93	37.32	36.9	36.31
36.55	35.89	36.35	36.83	36.21	36.29	36.03	37.08	35.95	37.34	36.93	36.25
36.55	35.89	36.36	36.72	36.19	36.3	36.05	37.03	35.98	37.32	36.91	36.2
36.55	36.03	36.49	36.65	36.19	36.3	36.05	36.97	36.01	37.29	36.84	36.19
36.56	36.25	36.54	36.58	36.2	36.3	36.05	36.89	36.04	37.26	36.8	36.22
36.55	36.3	36.56	36.56	36.22	36.28	36.06	36.84	36.02	37.24	36.77	36.39
36.52	36.3	36.56	36.55	36.24	36.22	36.04	36.84	35.97	37.23	36.74	36.44
36.51	36.3	36.55	36.55	36.25	36.17	35.98	36.87	35.97	37.25	36.7	36.46
36.51	36.33	36.54	36.54	36.24	36.15	35.96	36.87	36	37.26	36.68	36.49
36.51	36.35	36.53	36.53	36.23	36.15	35.95	36.86	36.02	37.19	36.7	36.67
36.5	36.37	36.54	36.55	36.22	36.16	35.93	36.82	36.03	37.18	36.71	36.74
36.49	36.39	36.58	36.58	36.24	36.15	35.94	36.73	36	37.25	36.71	36.74
36.48	36.39	36.59	36.59	36.23	36.1	35.94	36.65	35.94	37.28	36.71	36.76
36.47	36.37	36.59	36.61	36.22	36.07	35.94	36.6	35.9	37.28	36.7	36.78
36.45	36.33	36.57	36.62	36.22	36.06	35.94	36.57	35.91	37.26	36.68	36.76
36.39	36.28	36.56	36.61	36.26	36.03	35.94	36.57	35.93	37.24	36.67	36.73
36.36	36.24	36.52	36.56	36.43	36	35.94	36.58	35.9	37.23	36.71	36.7
36.33	36.21	36.46	36.54	36.49	36.03	36.08	36.58	35.88	37.22	36.78	36.72
36.31	36.19	36.4	36.53	36.51	36.27	36.42	36.57	35.9	37.23	36.89	36.72
36.3	36.22	36.39	36.54	36.54	36.45	36.49	36.57	35.93	37.3	36.89	36.72
36.39	36.23	36.37	36.54	36.55	36.49	36.55	36.57	35.94	37.39	36.82	36.72
36.4	36.22	36.37	36.53	36.55	36.52	36.58	36.56	35.95	37.46	36.75	36.72
36.36	36.21	36.4	36.5	36.54	36.57	36.56	36.54	35.99	37.52	36.68	36.71
36.33	36.21	36.42	36.46	36.53	36.72	36.6	36.5	36.04	37.6	36.65	36.73
36.29	36.23	36.43	36.45	36.61	36.79	36.71	36.48	36.07	37.62	36.62	36.79
36.31	36.25	36.44	36.42	36.66	36.81	36.87	36.48	36.07	37.58	36.59	36.85
36.41	36.28	36.42	36.4	36.7	36.76	36.93	36.47	36.05	37.57	36.57	36.84
36.42	36.35	36.41	36.38	36.75	36.65	37	36.45	36.01	37.55	36.57	36.78
36.46	36.4	36.41	36.33	36.82	36.6	37.06	36.43	36.03	37.46	36.56	36.74
36.55	36.45	36.39	36.29	36.87	36.48	37.08	36.41	36.04	37.43	36.55	36.7
36.64	36.46	36.41	36.27	36.87	36.4	37.09	36.4	36.05	37.41	36.56	36.7
36.7	36.45	36.51	36.25	36.89	36.34	37.12	36.39	36.04	37.39	36.64	36.7
36.71	36.43	36.56	36.22	36.93	36.31	37.17	36.48	35.99	37.38	36.63	36.73
36.72	36.42	36.56	36.21	36.94	36.26	37.22	36.6	35.95	37.38	36.6	36.72
36.75	36.42	36.56	36.22	37.05	36.25	37.29	36.62	35.96	37.34	36.63	36.69
36.79	36.39	36.63	36.21	37.19	36.24	37.4	36.59	35.96	37.31	36.78	36.66
36.82	36.38	36.66	36.19	37.21	36.15	37.41	36.55	35.96	37.29	36.83	36.64
36.84	36.28	36.66	36.18	37.2	36.06	37.4	36.5	35.98	37.26	36.85	36.63
36.85	36.16	36.64	36.19	37.24	36.11	37.37	36.46	35.99	37.2	36.87	36.62
36.85	36.14	36.61	36.2	37.26	36.14	37.36	36.43	35.99	37.2	36.87	36.59
36.84	36.2	36.51	36.23	37.3	36.15	37.42	36.42	35.95	37.18	36.85	36.58
36.78	36.26	36.41	36.33	37.33	36.18	37.46	36.43	35.91	37.18	36.84	36.55
36.72	36.21	36.42	36.4	37.33	36.24	37.45	36.43	35.87	37.19	36.83	36.48
36.68	36.07	36.39	36.46	37.3	36.26	37.4	36.42	35.86	37.19	36.84	36.43
36.65	35.99	36.42	36.47	37.21	36.28	37.39	36.41	35.83	37.19	36.84	36.42
36.64	36.01	36.54	36.49	37.11	36.28	37.45	36.48	35.8	37.18	36.82	36.42
36.61	36.03	36.74	36.5	37.15	36.29	37.46	36.48	35.78	37.17	36.8	36.43
36.57	36.05	36.82	36.49	37.17	36.29	37.47	36.48	35.89	37.16	36.73	36.43
36.55	36.09	36.93	36.5	37.12	36.24	37.49	36.49	35.98	37.14	36.69	36.41
36.55	36.12	37.02	36.53	37.03	36.21	37.5	36.49	35.99	37.12	36.66	36.4
36.57	36.23	36.94	36.55	37.03	36.21	37.48	36.48	35.91	37.11	36.63	36.39
36.59	36.37	36.75	36.56	37.07	36.19	37.4	36.47	35.82	37.1	36.6	36.39
36.62	36.4	36.57	36.56	37.06	36.15	37.32	36.47	35.78	37.06	36.6	36.38
36.62	36.4	36.44	36.56	37.01	36.12	37.33	36.47	35.75	37.05	36.69	36.37
36.59	36.38	36.59	36.56	36.98	36.08	37.32	36.43	35.75	37.16	36.75	36.37
36.55	36.39	36.68	36.52	36.88	36.07	37.3	36.32	35.75	37.2	36.74	36.47
36.51	36.55	36.7	36.48	36.96	36.05	37.24	36.31	35.69	37.27	36.71	36.52
36.51	36.59	36.77	36.45	36.97	36.04	37.11	36.38	35.69	37.31	36.69	36.53
36.53	36.59	36.82	36.43	36.94	36	37.08	36.38	35.71	37.3	36.66	36.51
36.55	36.61	36.94	36.43	36.93	35.98	37.02	36.35	35.71	37.25	36.57	36.43
36.57	36.7	37.11	36.46	36.92	35.99	37.01	36.32	35.7	37.19	36.47	36.38
36.57	36.77	37.31	36.57	36.88	36.01	37.01	36.31	35.64	37.17	36.42	36.37
36.56	36.8	37.43	36.6	36.8	36.02	36.99	36.3	35.65	37.13	36.39	36.34
36.56	36.85	37.46	36.56	36.75	36.03	36.95	36.3	35.82	37.11	36.37	36.31
36.54	36.97	37.43	36.48	36.71	36.04	36.9	36.3	35.9	37.08	36.37	36.28
36.54	37.07	37.35	36.42	36.69	36.06	36.92	36.3	35.91	37.04	36.38	36.28
36.56	37.16	37.39	36.37	36.65	36.07	36.92	36.29	35.91	37.01	36.39	36.32
36.66	37.16	37.48	36.37	36.6	36.11	36.87	36.28	35.89	36.99	36.39	36.39
36.69	37.19	37.5	36.39	36.56	36.13	36.79	36.33	35.87	37	36.37	36.41
36.64	37.33	37.48	36.4	36.59	36.12	36.74	36.38	35.89	36.98	36.44	36.42
36.5	37.41	37.47	36.41	36.73	36.11	36.7	36.43	35.9	36.94	36.44	36.51
36.69	37.49	37.54	36.42	36.75	36.11	36.7	36.45	35.89	36.94	36.41	36.53
36.99	37.56	37.55	36.4	36.69	36.11	36.71	36.47	35.89	36.94	36.42	36.52
37.14	37.63	37.52	36.41	36.63	36.1	36.67	36.48	35.86	36.95	36.42	36.51
37.18	37.67	37.42	36.49	36.66	36.07	36.61	36.49	35.82	37	36.39	36.5
37.25	37.67	37.2	36.49	36.72	36.04	36.57	36.5	35.77	37.14	36.37	36.49
37.37	37.66	36.98	36.44	36.75	36.05	36.55	36.52	35.71	37.17	36.37	36.44
37.44	37.65	36.89	36.35	36.77	36.07	36.51	36.53	35.69	37.16	36.37	36.41
37.49	37.66	36.87	36.26	36.78	36.07	36.47	36.53	35.76	37.15	36.35	36.41
37.47	37.67	36.82	36.24	36.78	36.07	36.42	36.53	35.97	37.21	36.34	36.42
37.46	37.66	36.79	36.26	36.79	36.06	36.39	36.52	36.05	37.22	36.37	36.44
37.47	37.61	36.82	36.26	36.79	36.06	36.38	36.52	36.09	37.21	36.37	36.45
37.55	37.63	36.84	36.26	36.77	36.11	36.38	36.54	36.1	37.19	36.38	36.46
37.59	37.64	36.85	36.29	36.69	36.14	36.38	36.54	36.08	37.16	36.45	36.45
37.53	37.55	36.9	36.34	36.61	36.15	36.35	36.53	36	37.16	36.51	36.45
37.46	37.52	36.99	36.35	36.58	36.15	36.35	36.53	35.94	37.19	36.54	36.46
37.46	37.51	37	36.36	36.66	36.15	36.37	36.49	35.92	37.17	36.53	36.53
37.52	37.55	36.99	36.35	36.72	36.2	36.39	36.4	35.89	37.13	36.54	36.6
37.55	37.56	36.98	36.35	36.73	36.4	36.39	36.35	35.87	37.12	36.54	36.62
37.52	37.36	36.95	36.35	36.79	36.42	36.34	36.31	35.86	37.12	36.51	36.6
37.57	37.27	36.89	36.33	36.87	36.41	36.29	36.3	35.86	37.1	36.44	36.55
37.61	37.25	36.83	36.31	36.9	36.45	36.29	36.35	35.87	37.08	36.37	36.54
37.64	37.22	36.79	36.31	36.91	36.56	36.31	36.38	35.89	37.08	36.38	36.55
37.69	37.18	36.78	36.36	36.84	36.59	36.37	36.44	35.88	37.11	36.49	36.56
37.73	37.13	36.74	36.37	36.64	36.65	36.35	36.5	35.86	37.13	36.52	36.58
37.74	37.11	36.7	36.36	36.53	36.88	36.27	36.5	35.82	37.13	36.52	36.59
37.71	37.08	36.69	36.38	36.5	37.02	36.22	36.49	35.85	37.13	36.52	36.6
37.65	36.97	36.67	36.4	36.52	37.1	36.18	36.49	35.87	37.13	36.52	36.6
37.64	36.86	36.65	36.38	36.66	37.15	36.17	36.47	35.94	37.15	36.52	36.59
37.66	36.73	36.62	36.43	36.7	37.21	36.18	36.45	35.96	37.17	36.52	36.59
37.68	36.71	36.6	36.52	36.7	37.3	36.18	36.52	36.03	37.18	36.57	36.57
37.67	36.71	36.59	36.65	36.66	37.33	36.15	36.58	36.45	37.18	36.59	36.55
37.66	36.76	36.58	36.77	36.64	37.35	36.17	36.63	36.57	37.19	36.58	36.53
37.62	36.76	36.71	36.9	36.63	37.38	36.16	36.67	36.55	37.18	36.48	36.48
37.57	36.78	36.78	36.95	36.64	37.4	36.13	36.8	36.49	37.15	36.44	36.5
37.62	36.79	36.78	37.07	36.66	37.4	36.12	36.88	36.5	37.12	36.45	36.6
37.64	36.77	36.76	37.14	36.67	37.38	36.14	36.9	36.6	37.07	36.44	36.7
37.64	36.76	36.73	37.2	36.72	37.31	36.13	36.96	36.69	37.07	36.38	36.75
37.58	36.89	36.71	37.31	36.82	37.27	36.12	37.04	36.79	37.09	36.33	36.72
37.58	36.94	36.76	37.35	36.84	37.22	36.19	37.08	36.81	37.11	36.33	36.75
37.58	36.95	36.77	37.37	36.87	37.14	36.23	37.12	36.83	37.14	36.33	36.91
37.52	36.94	36.76	37.37	36.89	37.15	36.17	37.11	36.81	37.16	36.32	36.94
37.45	36.9	36.75	37.37	36.91	37.17	36.18	37.11	36.73	37.16	36.41	37.07
37.48	36.81	36.75	37.37	36.95	37.18	36.21	37.16	36.73	37.17	36.46	37.25
37.48	36.72	36.75	37.35	36.94	37.13	36.2	37.16	36.75	37.17	36.5	37.39
37.42	36.61	36.73	37.33	36.83	37.02	36.17	37.21	36.85	37.16	36.5	37.49
37.34	36.53	36.7	37.32	36.75	36.83	36.16	37.23	36.95	37.14	36.48	37.62
37.29	36.52	36.7	37.31	36.66	36.73	36.16	37.22	37.13	37.15	36.47	37.68
37.23	36.54	36.73	37.3	36.54	36.82	36.14	37.24	37.14	37.2	36.47	37.71
37.17	36.55	36.76	37.31	36.49	36.9	36.14	37.25	37.04	37.2	36.5	37.72
37.12	36.54	36.79	37.32	36.55	36.93	36.15	37.28	36.83	37.12	36.52	37.71
37.07	36.51	36.79	37.27	36.61	36.92	36.16	37.33	36.73	37.17	36.52	37.68
37.05	36.47	36.78	37.21	36.62	36.86	36.16	37.43	36.55	37.13	36.51	37.65
37.02	36.41	36.77	37.18	36.63	36.79	36.16	37.55	36.48	37	36.5	37.58
36.97	36.36	36.75	37.1	36.65	36.71	36.24	37.56	36.54	36.91	36.51	37.61
36.92	36.32	36.71	37.03	36.71	36.65	36.26	37.51	36.65	36.87	36.56	37.63
36.84	36.29	36.63	36.95	36.89	36.62	36.29	37.51	36.8	36.9	36.59	37.63
36.71	36.27	36.53	36.87	36.96	36.59	36.29	37.56	36.82	36.92	36.6	37.59
36.67	36.23	36.45	36.79	36.95	36.57	36.29	37.61	36.76	36.96	36.58	37.53
36.68	36.19	36.36	36.75	36.92	36.58	36.44	37.7	36.7	36.99	36.56	37.51
36.68	36.19	36.35	36.67	36.92	36.6	36.47	37.79	36.64	37.01	36.53	37.46
36.69	36.2	36.57	36.66	36.97	36.6	36.46	37.83	36.57	37.05	36.54	37.35
36.7	36.15	36.64	36.62	36.99	36.58	36.45	37.86	36.5	37.14	36.55	37.28
36.71	36.12	36.63	36.56	37.02	36.56	36.48	37.89	36.42	37.19	36.54	37.27
36.71	36.12	36.61	36.52	37.02	36.54	36.51	37.89	36.28	37.21	36.52	37.23
36.7	36.12	36.6	36.47	37.04	36.52	36.53	37.85	36.19	37.25	36.51	37.21
36.71	36.12	36.58	36.46	37.11	36.46	36.55	37.8	36.17	37.29	36.48	37.26
36.69	36.14	36.58	36.48	37.14	36.41	36.56	37.8	36.14	37.46	36.47	37.25
36.66	36.16	36.56	36.49	37.16	36.39	36.57	37.87	36.13	37.55	36.47	37.19
36.64	36.18	36.57	36.47	37.23	36.38	36.55	37.87	36.13	37.57	36.46	37.09
36.62	36.22	36.71	36.44	37.26	36.36	36.5	37.85	36.1	37.58	36.45	36.98
36.62	36.26	36.87	36.4	37.3	36.37	36.43	37.8	36.02	37.67	36.5	36.97
36.76	36.21	36.96	36.34	37.41	36.46	36.43	37.77	36.08	37.81	36.67	36.96
36.78	36.27	36.94	36.29	37.47	36.55	36.41	37.82	36.26	37.83	36.78	36.9
36.7	36.36	36.92	36.25	37.56	36.59	36.38	37.91	36.31	37.76	36.81	36.8
36.56	36.44	36.97	36.21	37.54	36.6	36.36	38	36.36	37.63	36.8	36.74
36.5	36.46	37	36.19	37.48	36.58	36.37	38.02	36.38	37.53	36.84	36.75
36.48	36.46	37.02	36.19	37.45	36.53	36.36	38.11	36.38	37.49	36.92	36.82
36.49	36.46	37.03	36.19	37.52	36.49	36.35	38.17	36.38	37.46	37.01	36.83
36.5	36.45	37.01	36.16	37.55	36.46	36.4	38.24	36.35	37.37	37.14	36.85
36.5	36.44	36.9	36.15	37.55	36.45	36.45	38.29	36.35	37.3	37.19	36.85
36.48	36.43	36.9	36.16	37.59	36.44	36.46	38.32	36.36	37.23	37.27	36.82
36.46	36.43	37	36.22	37.62	36.4	36.46	38.32	36.35	37.15	37.38	36.78
36.45	36.41	36.99	36.26	37.64	36.32	36.47	38.29	36.35	37.16	37.44	36.74
36.48	36.35	36.98	36.29	37.66	36.3	36.47	38.24	36.35	37.14	37.44	36.71
36.5	36.26	36.99	36.3	37.68	36.3	36.45	38.25	36.36	37.02	37.41	36.7
36.48	36.16	36.97	36.32	37.75	36.31	36.45	38.29	36.38	36.97	37.38	36.69
36.43	36.11	36.96	36.39	37.87	36.32	36.45	38.3	36.39	36.99	37.32	36.69
36.39	36.07	36.92	36.42	37.89	36.33	36.46	38.29	36.39	37.03	37.29	36.65
36.38	36.08	36.86	36.42	37.86	36.32	36.48	38.29	36.35	37.05	37.28	36.57
36.41	36.09	36.81	36.41	37.88	36.26	36.49	38.34	36.32	37.07	37.19	36.65
36.43	36.12	36.81	36.39	37.94	36.2	36.48	38.38	36.3	37.11	37.17	36.68
36.46	36.17	36.81	36.39	37.97	36.13	36.46	38.34	36.28	37.11	37.2	36.67
36.51	36.19	36.81	36.39	37.97	36.09	36.43	38.22	36.23	37.11	37.23	36.62
36.66	36.2	36.78	36.38	37.96	36.09	36.44	38.09	36.22	37.11	37.23	36.59
36.71	36.21	36.73	36.39	37.9	36.09	36.47	38	36.23	37.1	37.25	36.59
36.73	36.24	36.66	36.4	37.86	36.09	36.49	37.98	36.22	37.07	37.24	36.6
36.74	36.25	36.59	36.41	37.86	36.09	36.58	37.95	36.24	37.05	37.17	36.6
36.73	36.34	36.57	36.44	37.89	36.1	36.66	37.93	36.25	37.05	37.12	36.57
36.64	36.37	36.61	36.53	37.91	36.13	36.66	37.96	36.27	37.17	37.07	36.53
36.62	36.58	36.66	36.54	37.89	36.14	36.62	37.94	36.28	37.24	37.07	36.52
36.72	36.67	36.68	36.52	37.87	36.13	36.77	37.9	36.26	37.24	37.05	36.52
36.8	36.67	36.68	36.48	37.87	36.12	36.89	37.89	36.23	37.2	37.04	36.53
36.82	36.56	36.66	36.44	37.93	36.13	36.99	37.89	36.18	37.2	37.09	36.58
36.83	36.53	36.65	36.4	37.97	36.14	37.09	37.88	36.06	37.27	37.09	36.6
36.83	36.56	36.65	36.39	37.97	36.15	37.08	37.8	36.03	37.32	37.07	36.6
36.82	36.54	36.66	36.39	37.96	36.15	37.16	37.65	36.05	37.33	37.09	36.63
36.82	36.39	36.69	36.38	37.94	36.17	37.29	37.51	36.06	37.32	37.08	36.64
36.86	36.58	36.73	36.35	37.87	36.2	37.28	37.49	36.04	37.28	37.03	36.65
36.87	36.65	36.74	36.31	37.81	36.18	37.24	37.54	36.1	37.26	36.99	36.65
36.88	36.65	36.75	36.3	37.79	36.11	37.21	37.64	36.13	37.25	36.95	36.63
36.92	36.7	36.74	36.37	37.74	36.05	37.19	37.76	36.14	37.2	36.89	36.62
36.92	36.79	36.74	36.43	37.51	36.02	37.17	37.82	36.12	37.15	36.78	36.61
36.92	36.78	36.74	36.44	37.34	36.02	37.12	37.86	36.06	37.13	36.73	36.6
36.98	36.72	36.73	36.44	37.39	36	37.16	37.86	36.08	37.13	36.7	36.57
37	36.69	36.72	36.42	37.38	35.97	37.19	37.87	36.2	37.16	36.64	36.53
37	36.65	36.72	36.41	37.38	36.04	37.24	37.95	36.25	37.17	36.7	36.5
37.03	36.62	36.71	36.4	37.38	36.15	37.3	37.99	36.25	37.13	36.76	36.48
37.09	36.56	36.69	36.38	37.32	36.2	37.28	38.02	36.18	37.11	36.77	36.47
37.03	36.54	36.6	36.41	37.3	36.2	37.24	38.02	36.13	37.18	36.77	36.54
37.02	36.56	36.5	36.42	37.25	36.19	37.24	37.92	36.11	37.23	36.75	36.59
37.24	36.58	36.46	36.42	37.27	36.19	37.23	37.96	36.07	37.26	36.74	36.6
37.35	36.57	36.47	36.4	37.3	36.19	37.24	37.97	36.06	37.24	36.73	36.58
37.31	36.54	36.48	36.35	37.29	36.18	37.28	37.99	36.19	37.19	36.7	36.57
37.43	36.52	36.47	36.35	37.24	36.2	37.29	38.06	36.33	37.15	36.65	36.57
37.61	36.49	36.48	36.42	37.18	36.22	37.22	38.04	36.37	37.12	36.68	36.59
37.67	36.46	36.61	36.45	37.12	36.22	37.09	38.13	36.35	37.12	36.71	36.6
37.76	36.42	36.65	36.45	37.06	36.21	37.09	38.21	36.36	37.17	36.68	36.62
37.79	36.36	36.65	36.44	37.04	36.19	37.13	38.27	36.37	37.2	36.65	36.62
37.79	36.42	36.68	36.42	37.01	36.17	37.16	38.25	36.36	37.22	36.62	36.6
37.92	36.46	36.72	36.41	36.96	36.18	37.17	38.16	36.33	37.27	36.59	36.52
37.96	36.46	36.83	36.42	36.94	36.2	37.12	38.09	36.29	37.29	36.57	36.4
37.96	36.43	36.97	36.51	36.94	36.19	37.05	38.03	36.29	37.22	36.57	36.34
37.99	36.56	37.18	36.61	36.96	36.16	36.98	37.95	36.28	37.19	36.55	36.36
38.12	36.6	37.23	36.67	36.97	36.13	36.87	37.85	36.28	37.19	36.53	36.39
38.15	36.65	37.24	36.69	37.01	36.1	36.76	37.76	36.24	37.17	36.51	36.39
38.09	36.7	37.3	36.7	37.05	36.07	36.67	37.69	36.1	37.12	36.49	36.36
38.01	36.73	37.32	36.77	37.05	36.05	36.64	37.64	36.1	37.09	36.5	36.34
37.98	36.74	37.45	36.9	37.02	36.05	36.62	37.61	36.1	37.1	36.53	36.32
37.99	36.75	37.54	37.01	36.97	36.07	36.61	37.56	36.06	37.16	36.59	36.31
38.12	36.83	37.56	37.08	36.98	36.08	36.6	37.6	36.17	37.16	36.75	36.3
38.15	36.89	37.56	37.14	37	36.08	36.58	37.65	36.24	37.14	36.78	36.28
38.09	36.89	37.53	37.18	36.99	36.07	36.57	37.63	36.27	37.12	36.76	36.25
38.07	36.96	37.62	37.21	36.96	36.07	36.54	37.56	36.27	37.07	36.76	36.23
38.12	37	37.63	37.22	36.91	36.07	36.51	37.61	36.26	37.09	36.77	36.2
38.15	36.99	37.5	37.31	36.85	36.05	36.57	37.68	36.32	37.11	36.73	36.17
38.19	36.93	37.49	37.39	36.81	36.09	36.64	37.76	36.34	37.16	36.68	36.15
38.23	36.87	37.59	37.49	36.78	36.27	36.67	37.81	36.35	37.19	36.64	36.13
38.26	36.87	37.83	37.59	36.81	36.37	36.68	37.82	36.37	37.19	36.62	36.11
38.26	36.91	37.91	37.69	36.79	36.49	36.69	37.79	36.38	37.23	36.6	36.11
38.25	36.89	37.85	37.73	36.7	36.54	36.67	37.72	36.37	37.28	36.56	36.1
38.26	36.82	37.71	37.75	36.74	36.56	36.64	37.62	36.36	37.29	36.54	36.05
38.26	36.74	37.77	37.77	36.77	36.63	36.64	37.57	36.32	37.29	36.53	36.07
38.22	36.64	37.94	37.77	36.79	36.76	36.63	37.53	36.3	37.26	36.53	36.21
38.2	36.61	37.91	37.76	36.86	36.96	36.61	37.56	36.43	37.24	36.55	36.25
38.19	36.56	37.87	37.67	36.88	37.01	36.59	37.55	36.51	37.29	36.63	36.26
38.17	36.48	37.79	37.47	36.85	37.12	36.58	37.43	36.57	37.31	36.65	36.26
38.21	36.46	37.64	37.22	36.65	37.23	36.56	37.33	36.57	37.29	36.62	36.26
38.22	36.48	37.63	37.18	36.51	37.35	36.56	37.28	36.55	37.31	36.61	36.29
38.21	36.5	37.63	37.27	36.48	37.42	36.57	37.26	36.49	37.42	36.6	36.33
38.21	36.5	37.62	37.27	36.5	37.41	36.59	37.17	36.61	37.5	36.58	36.36
38.24	36.5	37.59	37.26	36.51	37.34	36.58	37.08	36.8	37.55	36.56	36.39
38.21	36.49	37.49	37.27	36.52	37.27	36.51	37.03	36.84	37.54	36.54	36.41
38.12	36.48	37.36	37.21	36.6	37.19	36.48	36.94	36.86	37.55	36.54	36.41
38.02	36.46	37.43	37.1	36.77	37.11	36.47	36.87	36.88	37.62	36.51	36.38
38.06	36.46	37.56	36.99	36.81	37.09	36.55	36.8	36.91	37.63	36.44	36.36
38.09	36.46	37.65	36.91	36.81	37.07	36.57	36.72	37	37.65	36.38	36.34
38.04	36.42	37.71	36.83	36.8	37.14	36.57	36.7	37.02	37.69	36.39	36.33
37.96	36.44	37.77	36.75	36.91	37.26	36.55	36.68	37	37.77	36.4	36.31
37.97	36.45	37.75	36.68	36.98	37.34	36.55	36.63	37.02	37.74	36.41	36.27
38.11	36.48	37.61	36.62	37	37.38	36.55	36.56	37.03	37.7	36.42	36.2
38.17	36.68	37.58	36.56	37.01	37.36	36.54	36.54	36.99	37.71	36.41	36.18
38.23	36.79	37.54	36.54	37.01	37.26	36.52	36.54	37.01	37.64	36.38	36.19
38.27	36.81	37.43	36.55	36.97	37.22	36.51	36.53	37.13	37.55	36.33	36.18
38.29	36.88	37.32	36.6	36.88	37.2	36.51	36.5	37.2	37.53	36.36	36.22
38.31	36.93	37.22	36.63	36.83	37.18	36.41	36.48	37.24	37.59	36.54	36.3
38.35	36.97	37.12	36.67	36.83	37.16	36.22	36.48	37.25	37.64	36.56	36.33
38.3	36.98	37.04	36.67	36.86	37.16	36.18	36.5	37.31	37.8	36.6	36.34
38.19	36.98	36.92	36.67	36.85	37.14	36.17	36.5	37.4	38.05	36.92	36.34
38.24	37.03	36.83	36.67	36.82	37.15	36.16	36.52	37.45	38.16	37.26	36.34
38.32	37.01	36.76	36.65	36.81	37.17	36.16	36.57	37.48	38.24	37.53	36.34
38.32	37.02	36.68	36.63	36.78	37.16	36.19	36.62	37.53	38.36	37.76	36.33
38.38	37.07	36.64	36.66	36.72	37.11	36.24	36.66	37.56	38.4	37.88	36.21
38.38	37.05	36.64	36.67	36.72	37.13	36.28	36.61	37.55	38.38	37.97	36.05
38.38	36.91	36.69	36.66	36.71	37.13	36.3	36.46	37.4	38.35	38.06	36.05
38.41	36.61	36.83	36.67	36.67	36.97	36.31	36.38	37.37	38.32	38.09	36.15
38.4	36.49	36.91	36.69	36.57	36.86	36.4	36.35	37.32	38.26	38.04	36.25
38.35	36.65	36.91	36.69	36.53	36.87	36.41	36.36	37.4	38.26	38.03	36.28
38.31	36.76	36.89	36.71	36.56	36.88	36.41	36.39	37.49	38.29	38.2	36.31
38.26	36.76	36.86	36.74	36.6	36.82	36.63	36.35	37.44	38.37	38.29	36.37
38.18	36.65	36.87	36.87	36.64	36.73	36.89	36.32	37.39	38.41	38.35	36.39
38.25	36.63	36.89	36.97	36.78	36.63	37.04	36.3	37.4	36.2693	36.2722	36.39
38.36	36.64	36.92	37.02	36.85	36.56	37.13	36.32	37.42	36.2693	36.2722	36.37
38.43	36.63	36.95	37.08	36.89	36.55	37.15	36.51	37.45	36.2693	36.2722	36.35
38.41	36.6	36.98	37.22	36.89	36.65	37.19	36.67	37.57	36.2693	36.2722	36.34
38.39	36.58	36.96	37.25	36.9	36.71	37.3	36.69	37.61	36.2693	36.2722	36.33
38.4	36.59	36.94	37.27	36.91	36.71	37.36	36.67	37.62	38.63	38.59	36.33
38.39	36.6	36.94	37.32	36.91	36.7	37.41	36.7	37.62	38.62	38.6	36.33
38.39	36.52	37.04	37.37	36.95	36.67	37.35	36.74	37.62	38.65	38.62	36.3
38.4	36.37	37.19	37.4	36.96	36.62	37.32	36.75	37.62	38.68	38.69	36.29
38.45	36.37	37.24	37.45	36.96	36.57	37.28	36.67	37.6	38.72	38.73	36.3
38.52	36.37	37.23	37.48	36.96	36.54	37.18	36.65	37.59	38.7	38.69	36.28
38.52	36.39	37.22	37.52	36.96	36.5	37.19	36.82	37.54	38.66	38.62	36.24
38.45	36.51	37.29	37.59	36.96	36.49	37.22	36.99	37.45	38.69	38.64	36.37
38.35	36.57	37.39	37.64	36.97	36.48	37.23	37.05	37.33	38.73	38.63	36.48
38.24	36.65	37.5	37.62	36.97	36.49	37.25	37.13	37.17	38.78	38.64	36.56
38.22	36.68	37.48	37.6	36.93	36.54	37.43	37.18	37.19	38.84	38.65	36.72
38.27	36.59	37.49	37.75	36.85	36.56	37.51	37.18	37.23	38.83	38.65	36.89
38.25	36.66	37.66	37.83	36.81	36.55	37.56	37.16	37.21	38.81	38.65	37.01
38.2	36.72	37.79	37.92	36.81	36.54	37.55	37.18	37.18	38.78	38.65	37.08
38.21	36.69	37.84	37.92	36.82	36.56	37.52	37.3	37.11	38.77	38.65	37.13
38.19	36.81	37.85	37.89	36.75	36.62	37.49	37.36	36.99	38.74	38.67	37.32
38.11	36.83	37.85	37.85	36.59	36.64	37.41	37.4	36.94	38.73	38.67	37.56
37.99	36.86	37.86	37.78	36.54	36.64	37.4	37.4	36.9	38.74	38.64	37.71
37.83	36.82	37.84	37.76	36.6	36.62	37.55	37.43	36.9	38.78	38.61	37.76
37.74	36.8	37.67	37.81	36.66	36.6	37.59	37.57	36.92	38.83	38.6	37.77
37.75	36.99	37.62	37.81	36.7	36.57	37.55	37.59	36.91	38.82	38.56	37.75
37.8	37.06	37.68	37.81	36.84	36.56	37.52	37.59	36.9	38.83	38.53	37.8
37.86	37.1	37.75	37.79	36.91	36.6	37.59	37.57	36.83	38.84	38.54	37.85
37.92	37.07	37.79	37.77	36.94	36.63	37.65	37.55	36.73	38.79	38.55	37.81
38.01	36.99	37.79	37.74	37.01	36.76	37.62	37.57	36.73	38.73	38.57	37.85
38.03	37.04	37.87	37.72	37.08	36.81	37.62	37.63	36.76	38.74	38.53	37.96
38	37.25	37.97	37.72	37.04	36.82	37.65	37.62	36.72	38.76	38.49	37.98
37.92	37.39	38.06	37.79	37.06	36.89	37.73	37.5	36.69	38.82	38.49	38.07
37.9	37.55	38.11	37.8	37.19	37.01	37.72	37.46	36.66	38.82	38.47	38.1
37.99	37.7	38.13	37.83	37.2	37.11	37.71	37.49	36.64	38.78	38.41	38.1
38.07	37.8	38.14	37.91	37.2	37.17	37.71	37.46	36.63	38.79	38.39	38.1
38.11	37.8	38.13	37.9	37.26	37.2	37.64	37.37	36.65	38.79	38.36	38.12
38.11	37.83	38.14	37.86	37.43	37.22	37.59	37.27	36.65	38.77	38.32	38.18
38.14	37.94	38.14	37.8	37.46	37.26	37.61	37.18	36.59	38.75	38.34	38.24
38.21	38	38.1	37.74	37.43	37.33	37.75	37.09	36.49	38.74	38.4	38.24
38.3	38.06	38.08	37.75	37.39	37.35	37.76	37.04	36.42	38.74	38.43	38.17
38.38	38.2	38.07	37.76	37.37	37.43	37.77	37.09	36.42	38.76	38.41	38.19
38.47	38.3	38.02	37.79	37.36	37.51	37.78	37.12	36.4	38.73	38.47	38.26
38.46	38.34	37.89	37.82	37.36	37.58	37.75	37.12	36.38	38.74	38.47	38.27
38.41	38.38	37.86	37.81	37.44	37.65	37.63	37.11	36.42	38.76	38.39	38.3
38.37	38.45	37.93	37.76	37.46	37.66	37.63	37.09	36.51	38.73	38.34	38.31
38.42	38.47	37.96	37.79	37.4	37.62	37.73	37.06	36.57	38.7	38.35	38.3
38.43	38.46	38.02	37.79	37.3	37.56	37.77	37.02	36.58	38.69	38.32	38.21
38.44	38.48	38.08	37.78	37.16	37.53	37.74	37	36.51	38.68	38.32	38.2
38.52	38.55	38.05	37.8	37.1	37.7	37.77	37.08	36.49	38.73	38.36	38.24
38.51	38.54	37.92	37.81	37.04	37.73	37.8	37.17	36.49	38.77	38.45	38.27
38.45	38.48	37.75	37.85	37.01	37.75	37.83	37.12	36.49	38.79	38.49	38.24
38.47	38.53	37.65	37.94	36.99	37.79	37.97	37.07	36.5	38.79	38.52	38.21
38.48	38.52	37.51	37.96	36.96	37.79	37.97	37.22	36.53	38.76	38.5	38.36
38.42	38.54	37.57	37.96	36.93	37.74	37.86	37.47	36.55	38.73	38.32	38.38
38.39	38.59	37.58	37.91	36.93	37.69	37.82	37.54	36.63	38.7	38.22	38.35
38.45	38.59	37.51	37.92	36.95	37.64	37.98	37.6	36.64	38.69	38.22	38.33
38.52	38.58	37.46	38.03	36.95	37.65	37.98	37.62	36.65	38.69	38.23	38.34
38.67	38.53	37.46	38.05	36.91	37.68	37.93	37.54	36.66	38.56	38.24	38.34
38.7	38.53	37.57	38.06	36.92	37.73	37.89	37.45	36.7	38.48	38.26	38.28
38.63	38.59	37.66	38.08	37.01	37.83	37.88	37.37	36.7	38.47	38.3	38.24
38.68	38.59	37.89	38.04	37.08	37.87	37.87	37.39	36.68	38.54	38.33	38.2
38.8	38.62	38.06	37.98	37.13	37.91	37.87	37.47	36.61	38.57	38.34	38.12
38.82	38.63	38.17	38.03	37.17	37.94	37.9	37.5	36.57	38.61	38.3	38.09
38.81	38.63	38.19	38.14	37.17	38	37.88	37.5	36.48	38.64	38.25	38.05
38.78	38.62	38.22	38.34	37.14	38.03	37.8	37.46	36.41	38.63	38.24	38.01
38.79	38.56	38.22	38.42	37.12	38.01	37.78	37.47	36.41	38.57	38.16	37.95
38.79	38.54	38.2	38.47	37.13	37.95	37.73	37.49	36.41	38.59	38.17	37.79
38.8	38.56	38.2	38.63	37.13	37.92	37.68	37.53	36.37	38.6	38.2	37.61
38.87	38.6	38.34	38.7	37.12	37.93	38.06	37.58	36.37	38.6	38.2	37.84
38.88	38.6	38.49	38.81	37.13	37.91	38.04	37.59	36.55	38.59	38.18	37.99
38.89	38.58	38.59	38.83	37.14	37.93	37.98	37.61	36.75	38.55	38.23	38.02
38.92	38.61	38.62	38.81	37.13	38	37.95	37.72	36.76	38.56	38.27	38.01
38.91	38.64	38.61	38.78	37.13	38.05	37.92	37.73	36.6	38.6	38.33	37.96
38.94	38.64	38.63	38.76	37.18	38.08	37.82	37.76	36.5	38.62	38.34	37.72
38.99	38.67	38.65	38.79	37.28	38.04	37.63	37.94	36.58	38.65	38.33	37.66
39.01	38.68	38.61	38.87	37.3	38	37.6	38.09	36.82	38.6	38.26	37.7
38.98	38.68	38.48	38.92	37.44	38.06	37.61	38.11	36.97	38.57	38.03	37.69
38.9	38.66	38.66	38.92	37.61	38.14	37.75	38.18	37.05	38.58	37.9	37.66
38.93	38.6	38.75	38.92	37.67	38.21	37.95	38.2	37.09	38.56	37.98	37.64
38.97	38.64	38.77	38.92	37.82	38.24	38.15	38.17	37.13	38.6	38.04	37.6
38.98	38.67	38.79	38.94	37.86	38.17	38.26	38.13	37.11	38.64	38.11	37.52
38.97	38.65	38.77	38.97	37.88	38.06	38.25	38.2	36.98	38.62	38.1	37.43
38.96	38.65	38.68	39	37.89	38.08	38.41	38.31	36.83	38.61	38.03	37.35
38.99	38.65	38.65	39.03	37.88	38.12	38.46	38.26	36.81	38.65	38.06	37.27
38.98	38.64	38.65	39.03	37.92	38.15	38.44	38.07	36.81	38.65	38.11	37.22
38.89	38.59	38.76	39.02	38.02	38.15	38.47	38.02	36.85	38.66	38.18	37.22
38.82	38.4	38.87	39.05	38.07	38.12	38.5	38	37.09	38.68	38.26	37.25
38.82	38.35	38.89	39.08	38.05	38.04	38.69	38.07	37.24	38.67	38.24	37.33
38.85	38.41	38.88	39.08	38.01	38	38.72	38.26	37.32	38.7	38.17	37.36
38.83	38.37	38.88	39.06	37.98	38.04	38.66	38.26	37.27	38.74	38.19	37.34
38.81	38.3	38.86	39.04	38.02	38.09	38.63	38.33	37.03	38.69	38.3	37.31
38.82	38.36	38.84	39.01	38.09	38.17	38.62	38.36	37.1	38.67	38.32	37.3
38.84	38.36	38.86	38.96	38.12	38.17	38.52	38.38	37.24	38.68	38.2	37.25
38.82	38.25	38.87	38.94	38.1	38.15	38.43	38.36	37.36	38.69	38.1	37.21
38.75	38.26	38.86	38.92	38.08	38.18	38.31	38.32	37.35	38.69	38.02	37.16
38.73	38.36	38.86	38.92	38.09	38.24	38.3	38.28	37.25	38.64	37.98	37.12
38.85	38.42	38.87	38.93	38.13	38.32	38.34	38.18	37.44	38.58	38.13	37.07
38.95	38.45	38.86	38.93	38.18	38.34	38.35	38.09	37.5	38.58	38.24	37.04
38.97	38.49	38.84	38.94	38.21	38.34	38.31	38.04	37.5	38.62	38.28	37.02
39.02	38.56	38.84	38.95	38.23	38.37	38.26	38.12	37.5	38.64	38.28	36.99
39.01	38.62	38.83	38.93	38.23	38.43	38.24	38.15	37.6	38.63	38.26	36.91
39.02	38.64	38.81	38.87	38.21	38.45	38.21	38.18	37.64	38.57	38.28	36.81
39.07	38.61	38.72	38.74	38.23	38.42	38.18	38.16	37.63	38.46	38.32	36.72
39.07	38.47	38.72	38.71	38.26	38.42	38.17	38.14	37.64	38.48	38.34	36.67
39.04	38.44	38.77	38.72	38.28	38.42	38.31	38.07	37.68	38.53	38.3	36.62
38.98	38.56	38.79	38.72	38.31	38.4	38.43	38.01	37.69	38.61	38.25	36.6
38.92	38.57	38.8	38.7	38.34	38.34	38.32	37.89	37.75	38.64	38.24	36.6
38.91	38.57	38.83	38.7	38.36	38.28	38.23	37.78	37.77	38.62	38.24	36.62
38.92	38.55	38.83	38.73	38.37	38.26	38.26	37.78	37.66	38.58	38.29	36.63
38.94	38.56	38.81	38.74	38.36	38.34	38.24	38.02	37.58	38.54	38.33	36.67
38.93	38.55	38.82	38.75	38.33	38.34	38.13	38.18	37.5	38.47	38.33	36.71
38.94	38.46	38.81	38.77	38.22	38.3	38.05	38.21	37.36	38.48	38.33	36.71
38.96	38.32	38.76	38.79	38.05	38.29	38.13	38.19	37.55	38.53	38.36	36.69
38.95	38.35	38.74	38.8	37.93	38.32	38.22	38.19	37.62	38.56	38.36	36.67
38.88	38.34	38.69	38.81	37.96	38.38	38.29	38.22	37.52	38.57	38.31	36.64
38.84	38.29	38.55	38.8	38.1	38.39	38.29	38.27	37.38	38.57	38.25	36.66
38.75	38.28	38.58	38.76	38.13	38.4	38.34	38.33	37.4	38.55	38.23	36.67
38.76	38.26	38.74	38.74	38.12	38.45	38.46	38.37	37.41	38.5	38.27	36.65
38.85	38.28	38.78	38.71	38.14	38.51	38.54	38.38	37.37	38.47	38.3	36.63
38.9	38.33	38.76	38.64	38.13	38.52	38.53	38.28	37.54	38.48	38.31	36.59
38.91	38.32	38.7	38.5	38.11	38.5	38.42	38.25	37.7	38.51	38.3	36.56
38.98	38.33	38.71	38.42	38.18	38.49	38.33	38.24	37.74	38.51	38.26	36.53
39.06	38.37	38.76	38.4	38.29	38.46	38.26	38.26	37.77	38.43	38.27	36.63
39.04	38.39	38.78	38.4	38.34	38.37	38.21	38.34	37.77	38.39	38.31	36.68
39	38.4	38.77	38.56	38.34	38.29	38.25	38.32	37.74	38.44	38.24	36.77
38.98	38.41	38.84	38.66	38.37	38.29	38.3	38.25	37.68	38.44	38.09	36.79
39	38.41	38.88	38.74	38.35	38.37	38.34	38.38	37.58	38.46	38.02	36.78
38.97	38.35	38.88	38.74	38.31	38.41	38.4	38.38	37.48	38.47	38.01	36.73
38.9	38.2	38.89	38.71	38.31	38.43	38.31	38.3	37.37	38.44	38.02	36.66
38.86	38.22	38.9	38.65	38.35	38.42	38.3	38.28	37.37	38.42	38.02	36.65
38.85	38.31	38.83	38.59	38.37	38.41	38.39	38.26	37.51	38.37	38.02	36.64
38.85	38.37	38.83	38.63	38.38	38.4	38.36	38.32	37.78	38.35	38.08	36.65
38.88	38.38	38.87	38.7	38.38	38.39	38.34	38.44	37.83	38.35	38.16	36.67
38.87	38.37	38.87	38.75	38.39	38.37	38.4	38.49	37.75	38.38	38.17	36.68
38.89	38.35	38.88	38.76	38.41	38.31	38.34	38.54	37.69	38.4	38.16	36.68
38.91	38.33	38.87	38.73	38.43	38.26	38.23	38.5	37.64	38.41	38.18	36.68
38.97	38.33	38.78	38.67	38.41	38.18	38.16	38.35	37.64	38.46	38.21	36.68
38.99	38.35	38.68	38.64	38.34	38.17	38.1	38.07	37.56	38.45	38.19	36.66
38.96	38.39	38.59	38.67	38.33	38.21	38.09	37.87	37.76	38.42	38.14	36.64
38.94	38.4	38.56	38.65	38.23	38.21	38.09	38.07	37.88	38.43	38.08	36.62
38.88	38.36	38.62	38.64	38.15	38.26	38.1	38.16	38	38.5	38.07	36.62
38.86	38.31	38.62	38.68	38.17	38.34	38.03	38.25	38.03	38.5	38.06	36.63
38.89	38.32	38.5	38.65	38.24	38.38	37.84	38.27	38.02	38.45	38.1	36.67
38.92	38.33	38.42	38.69	38.34	38.38	37.86	38.26	37.98	38.37	38.15	36.7
38.99	38.31	38.46	38.76	38.38	38.34	38.15	38.25	38.04	38.3	38.19	36.71
38.98	38.25	38.41	38.78	38.38	38.23	38.32	38.23	38.05	38.32	38.2	36.7
38.82	38.29	38.3	38.79	38.38	38.19	38.39	38.13	37.97	38.31	38.15	36.66
38.63	38.35	38.37	38.79	38.37	38.25	38.43	38.08	37.91	38.22	38.14	36.67
38.58	38.4	38.59	38.79	38.31	38.26	38.4	37.97	37.85	38.19	38.13	36.79
38.68	38.42	38.64	38.79	38.29	38.25	38.39	37.93	37.76	38.21	38.11	36.94
38.73	38.46	38.68	38.76	38.25	38.17	38.39	37.97	37.81	38.26	38.09	37.03
38.77	38.44	38.71	38.74	38.2	38.09	38.32	38.09	37.92	38.29	38.06	37.05
38.82	38.38	38.7	38.73	38.16	38.16	38.3	38.26	37.92	38.28	38.08	37.05
38.82	38.35	38.67	38.74	38.2	38.19	38.28	38.34	37.94	38.2	38.12	37.19
38.81	38.31	38.69	38.73	38.22	38.16	38.15	38.46	38.06	38.14	38.11	37.26
38.81	38.34	38.7	38.71	38.22	38.14	38.13	38.44	38.07	38.12	38.06	37.25
38.84	38.36	38.67	38.67	38.25	38.09	38.18	38.28	38.05	38.09	38.01	37.21
38.84	38.3	38.63	38.63	38.31	38.02	38.21	38.27	38.03	38.08	37.95	37.22
38.81	38.29	38.62	38.63	38.32	38.05	38.21	38.4	38.06	38.06	38.06	37.29
38.78	38.35	38.62	38.7	38.29	38.14	38.21	38.41	38.06	38.03	38.13	37.41
38.81	38.38	38.59	38.72	38.27	38.13	38.27	38.37	37.95	37.94	38.15	37.59
38.81	38.4	38.51	38.73	38.28	38.09	38.32	38.32	37.84	37.85	38.12	37.64
38.75	38.39	38.46	38.72	38.32	38.02	38.38	38.31	37.79	37.69	38.1	37.73
38.72	38.38	38.64	38.71	38.36	38.06	38.31	38.27	37.83	37.68	38.12	37.77
38.8	38.38	38.72	38.74	38.4	38.13	38.28	38.21	37.93	37.71	38.1	37.88
38.85	38.35	38.73	38.75	38.44	38.16	38.25	38.16	38.03	37.71	38.04	37.97
38.94	38.33	38.71	38.72	38.45	38.25	38.16	38.25	38.04	37.66	38	38.03
38.94	38.28	38.7	38.64	38.48	38.22	38.24	38.37	38.02	37.64	38	38.13
38.86	38.21	38.67	38.49	38.49	37.97	38.22	38.47	38.01	37.58	37.97	38.12
38.86	38.33	38.59	38.38	38.45	37.97	38.03	38.54	37.95	37.54	37.95	38.09
38.83	38.37	38.55	38.35	38.44	38.05	38.14	38.61	37.94	37.51	37.94	38.1
38.78	38.36	38.6	38.28	38.43	38.06	38.24	38.63	37.93	37.48	37.85	38.18
38.78	38.33	38.64	38.28	38.43	38.11	38.31	38.57	37.9	37.43	37.74	38.2
38.82	38.31	38.64	38.38	38.43	38.2	38.32	38.55	38.02	37.4	37.53	38.18
38.83	38.33	38.72	38.47	38.4	38.26	38.33	38.56	38.04	37.39	37.36	38.22
38.81	38.4	38.77	38.53	38.38	38.26	38.3	38.42	37.95	37.37	37.36	38.35
38.8	38.4	38.77	38.58	38.39	38.2	38.26	38.4	37.91	37.39	37.43	38.36
38.8	38.3	38.76	38.62	38.38	38.09	38.26	38.36	37.9	37.46	37.54	38.34
38.73	38.25	38.69	38.62	38.36	38.11	38.27	38.26	37.8	37.52	37.54	38.33
38.72	38.24	38.56	38.61	38.33	38.19	38.28	38.23	37.76	37.56	37.51	38.35
38.71	38.25	38.58	38.59	38.3	38.24	38.27	38.21	37.86	37.62	37.5	38.37
38.68	38.24	38.58	38.6	38.29	38.25	38.23	38.16	37.89	37.64	37.5	38.36
38.79	38.31	38.6	38.61	38.21	38.24	38.11	38.15	38.04	37.61	37.47	38.29
38.84	38.4	38.58	38.6	38.18	38.23	38	38.14	38.13	37.57	37.46	38.24
38.85	38.39	38.41	38.56	38.18	38.15	38.01	38.11	38.13	37.55	37.42	38.23
38.88	38.26	38.35	38.46	38.15	38.1	38.2	38.11	38.1	37.55	37.31	38.23
38.92	38.22	38.48	38.36	38.19	38.13	38.25	38.15	37.97	37.54	37.21	38.25
38.96	38.27	38.5	38.3	38.32	38.19	38.16	38.2	37.89	37.52	37.17	38.4
38.97	38.27	38.46	38.42	38.35	38.24	38.07	38.14	37.71	37.48	37.1	38.47
38.98	38.27	38.49	38.51	38.35	38.28	38	38.03	37.68	37.44	37.05	38.47
38.99	38.27	38.67	38.53	38.33	38.27	37.97	38	37.63	37.41	37.03	38.45
39	38.18	38.73	38.5	38.28	38.23	37.88	38.18	37.54	37.38	37.06	38.41
38.97	38.25	38.73	38.5	38.23	38.2	37.98	38.24	37.35	37.35	37.14	38.4
38.92	38.29	38.63	38.53	38.24	38.09	38.03	38.24	37.16	37.35	37.19	38.41
38.88	38.28	38.59	38.52	38.28	38.04	38.01	38.27	37.49	37.35	37.2	38.48
38.79	38.32	38.65	38.49	38.27	37.99	38.01	38.28	37.66	37.35	37.19	38.57
38.76	38.42	38.71	38.53	38.22	37.94	38.11	38.28	37.85	37.37	37.15	38.6
38.77	38.45	38.72	38.59	38.22	37.99	38.12	38.25	37.89	37.39	37.12	38.54
38.82	38.45	38.72	38.57	38.24	38.02	38.05	38.23	37.85	37.4	37.22	38.41
38.85	38.43	38.65	38.5	38.27	38.01	38.08	38.22	37.82	37.41	37.3	38.36
38.84	38.43	38.62	38.38	38.23	38.07	38.09	38.11	37.78	37.41	37.3	38.35
38.79	38.47	38.63	38.41	38.18	38.13	38.02	38.04	37.81	37.4	37.34	38.35
38.82	38.46	38.63	38.41	38.19	38.14	37.93	37.98	37.83	37.42	37.39	38.35
38.87	38.43	38.64	38.25	38.21	38.12	37.87	37.96	37.78	37.43	37.46	38.33
38.88	38.42	38.63	38.15	38.26	38.1	37.84	38.09	37.8	37.44	37.51	38.33
38.85	38.46	38.62	38.13	38.32	38.06	37.9	38.18	37.94	37.43	37.53	38.37
38.82	38.49	38.69	38.19	38.36	38.01	37.87	38.23	37.92	37.42	37.52	38.38
38.89	38.47	38.66	38.23	38.4	37.97	37.78	38.32	37.85	37.43	37.53	38.37
38.89	38.31	38.52	38.19	38.4	37.96	37.75	38.44	37.87	37.44	37.59	38.49
38.86	38.24	38.5	38.11	38.38	37.97	37.95	38.46	37.9	37.45	37.65	38.49
38.83	38.23	38.6	38.15	38.37	37.96	38.07	38.47	37.87	37.49	37.72	38.46
38.81	38.29	38.63	38.23	38.37	37.95	38.18	38.41	37.75	37.6	37.8	38.44
38.83	38.37	38.63	38.36	38.41	37.98	38.21	38.16	37.71	37.65	37.89	38.35
38.9	38.39	38.57	38.4	38.4	38.07	38.07	38.18	37.78	37.68	37.99	38.33
38.91	38.4	38.56	38.4	38.35	38.12	37.99	38.24	37.85	37.71	38.02	38.39
38.86	38.38	38.58	38.47	38.39	38.14	38.04	38.26	37.83	37.68	38.03	38.38
38.81	38.28	38.55	38.47	38.4	38.14	38.12	38.29	37.8	37.52	38.02	38.43
38.81	38.16	38.55	38.4	38.37	38.14	38.12	38.33	37.81	37.39	38	38.53
38.81	38.12	38.47	38.37	38.33	38.15	38.16	38.35	37.8	37.44	37.92	38.56
38.89	38.13	38.45	38.35	38.27	38.15	38.18	38.32	37.77	37.54	37.9	38.55
38.91	38.09	38.47	38.41	38.24	38.15	38.13	38.32	37.77	37.65	37.97	38.43
38.9	38.1	38.44	38.44	38.16	38.11	38.06	38.32	37.75	37.7	38.06	38.4
38.88	38.13	38.4	38.44	38.13	38.08	37.96	38.25	37.57	37.81	38.07	38.43
38.79	38.18	38.5	38.46	38.15	38.07	37.91	38.14	37.45	37.86	38	38.47
38.8	38.24	38.56	38.51	38.12	38.04	37.79	38	37.37	37.89	37.94	38.46
38.8	38.28	38.58	38.5	38.09	38.05	37.76	38	37.42	37.88	37.86	38.45
38.74	38.32	38.57	38.43	38.12	38.14	37.76	37.86	37.43	37.89	37.78	38.43
38.68	38.32	38.6	38.4	38.16	38.17	37.68	37.8	37.47	37.98	37.74	38.47
38.74	38.29	38.64	38.37	38.2	38.18	37.66	37.94	37.61	37.99	37.77	38.51
38.8	38.13	38.64	38.33	38.2	38.21	37.64	38.2	37.68	38.05	37.88	38.48
38.79	38.01	38.6	38.34	38.26	38.19	37.62	38.25	37.75	38.09	37.94	38.39
38.82	37.94	38.57	38.37	38.35	38.16	37.64	38.27	37.74	38.13	38	38.26
38.92	38.02	38.63	38.36	38.35	38.16	37.7	38.24	37.8	38.19	38.03	38.31
38.95	38.02	38.66	38.36	38.37	38.15	37.84	38.27	37.86	38.22	37.99	38.35
38.92	37.97	38.71	38.34	38.37	38.1	38.05	38.37	37.88	38.22	37.95	38.3
38.91	38.05	38.72	38.27	38.36	38.06	38.05	38.36	37.87	38.19	37.97	38.25
38.92	38.07	38.69	38.23	38.37	38.03	38.01	38.34	37.82	38.14	38.02	38.25
38.92	38.05	38.69	38.28	38.33	38	38.01	38.32	37.73	38.15	38.03	38.3
38.93	38	38.7	38.34	38.25	38.04	37.97	38.23	37.77	38.15	37.99	38.44
38.92	38.01	38.68	38.34	38.12	38.14	37.94	38.17	37.81	38.12	37.92	38.53
38.9	38.01	38.55	38.32	38	38.2	38.02	38.16	37.82	38.21	37.92	38.53
38.83	38.15	38.38	38.34	37.95	38.21	37.96	38.22	37.88	38.24	37.98	38.49
38.78	38.23	38.38	38.36	37.91	38.17	37.85	38.32	37.9	38.28	38.03	38.49
38.75	38.27	38.43	38.37	37.99	38.14	37.88	38.33	37.89	38.3	38.08	38.55
38.76	38.32	38.47	38.28	38.08	38.19	37.89	38.26	37.84	38.28	38.1	38.55
38.79	38.24	38.47	38.2	38.28	38.19	37.9	38.26	37.64	38.21	38.08	38.45
38.83	38.18	38.39	38.11	38.31	38.14	37.88	38.42	37.68	38.14	38.06	38.41
38.84	38.19	38.32	37.99	38.33	38.05	37.76	38.42	37.71	38.12	38.05	38.44
38.75	38.19	38.38	37.93	38.33	37.94	37.74	38.32	37.65	38.05	38.02	38.43
38.71	38.2	38.42	37.93	38.29	37.93	37.83	38.22	37.74	37.96	38.02	38.43
38.72	38.2	38.4	37.93	38.31	38.01	38	38.12	37.75	38.02	38.07	38.48
38.73	38.22	38.28	37.93	38.36	38.09	37.99	38.02	37.8	38.05	38.1	38.59
38.71	38.24	38.17	37.98	38.36	38.11	37.98	37.93	37.86	38.14	38.16	38.59
38.7	38.2	38.05	38.01	38.33	38.14	38.07	37.95	37.84	38.21	38.2	38.54
38.74	38.21	38.07	38.02	38.23	38.14	38.11	38.19	37.8	38.22	38.16	38.59
38.76	38.17	38.2	37.96	38.22	38.15	38.11	38.16	37.86	38.19	38.14	38.68
38.84	38.08	38.41	37.94	38.31	38.15	38.1	37.96	37.93	38.21	38.16	38.67
38.9	38.07	38.43	37.88	38.33	38.14	38.15	37.96	37.98	38.3	38.15	38.64
38.87	38.04	38.42	37.85	38.29	38.18	38.06	38.18	38.05	38.37	38.08	38.72
38.78	38.01	38.44	37.99	38.33	38.17	37.95	38.33	38.06	38.38	37.96	38.75
38.73	38.03	38.43	38.08	38.35	37.97	37.83	38.41	38.05	38.36	37.9	38.8
38.75	38.07	38.27	38.1	38.36	37.89	37.87	38.42	38	38.36	37.78	38.82
38.83	38.16	38.14	38.11	38.38	37.98	38.06	38.47	37.87	38.31	37.59	38.83
38.82	38.19	38.39	38.14	38.37	38.04	38.04	38.55	37.82	38.22	37.56	38.84
38.76	38.22	38.47	38.2	38.33	38.01	37.97	38.51	37.7	38.16	37.56	38.8
38.69	38.18	38.54	38.25	38.23	37.86	38	38.43	37.66	38.12	37.49	38.72
38.6	38.08	38.53	38.24	38.17	37.89	38.14	38.34	37.79	38.13	37.62	38.7
38.58	38.07	38.5	38.2	38.24	37.91	38.12	38.41	37.83	38.13	37.77	38.62
38.58	38.05	38.54	38.22	38.29	38.01	38.11	38.47	37.8	38.22	37.89	38.43
38.63	38.04	38.58	38.21	38.3	38.06	38.12	38.45	37.71	38.27	37.93	38.41
38.63	38.01	38.54	38.16	38.28	38.06	38.07	38.5	37.72	38.28	37.99	38.5
38.6	37.89	38.49	38.11	38.2	38.01	37.95	38.51	37.76	38.3	38.12	38.53
38.54	37.89	38.6	38.1	38.15	38	37.75	38.47	37.79	38.31	38.2	38.64
38.6	38.04	38.65	38.1	38.28	38.05	37.69	38.37	37.8	38.3	38.32	38.69
38.77	38.08	38.62	38.08	38.3	38.18	37.68	38.27	37.78	38.31	38.34	38.74
38.8	38.08	38.53	38.03	38.33	38.22	37.76	38.09	37.75	38.41	38.37	38.79
38.78	38.05	38.55	38.01	38.36	38.24	38.01	38.02	37.77	38.45	38.42	38.8
38.78	37.98	38.57	38.09	38.39	38.29	38.15	38.04	37.82	38.48	38.35	38.79
38.77	37.99	38.47	38.16	38.41	38.3	38.22	38.16	37.79	38.5	38.26	38.78
38.76	38.05	38.31	38.17	38.39	38.3	38.13	38.23	37.75	38.57	38.2	38.77
38.75	38.09	38.28	38.13	38.41	38.27	38.04	38.23	37.73	38.59	38.2	38.77
38.81	38.15	38.24	38.06	38.41	38.12	38.07	38.18	37.72	38.54	38.23	38.76
38.84	38.18	38.16	37.97	38.38	38.09	38.11	38.14	37.85	38.57	38.26	38.77
38.83	38.1	38.12	37.9	38.31	38.11	38.12	38.18	37.86	38.6	38.33	38.75
38.87	38.02	38.14	37.87	38.11	38.11	38.07	38.19	37.91	38.55	38.44	38.67
38.9	38.05	38.37	37.88	37.87	38.07	38.01	38.14	37.9	38.5	38.51	38.63
38.84	38.07	38.5	37.9	37.89	37.99	37.92	38.12	37.81	38.52	38.53	38.61
38.79	38.12	38.56	37.96	38.05	38.01	37.85	38.06	37.77	38.5	38.53	38.58
38.72	38.13	38.6	38.05	38.17	38.06	37.78	37.99	37.81	38.39	38.5	38.49
38.69	38.12	38.6	38.16	38.25	38.11	37.74	37.86	37.92	38.45	38.46	38.5
38.8	38.17	38.57	38.25	38.3	38.14	37.76	38.09	37.96	38.49	38.45	38.52
38.82	38.18	38.6	38.24	38.34	38.2	37.79	38.33	37.92	38.47	38.44	38.56
38.82	38.18	38.64	38.21	38.36	38.21	37.97	38.41	37.81	38.48	38.42	38.56
38.85	38.2	38.67	38.17	38.37	38.2	38.04	38.43	37.68	38.5	38.44	38.59
38.85	38.23	38.64	38.12	38.35	38.17	37.92	38.45	37.69	38.45	38.51	38.61
38.8	38.27	38.6	38.05	38.29	38.14	37.64	38.48	37.73	38.51	38.53	38.56
38.76	38.27	38.66	37.91	38.27	38.12	37.44	38.47	37.77	38.55	38.51	38.45
38.79	38.26	38.7	37.78	38.33	38.08	37.12	38.47	37.77	38.52	38.38	38.53
38.8	38.25	38.71	37.77	38.35	38.06	37.28	38.46	37.75	38.52	38.23	38.56
38.78	38.18	38.69	37.77	38.35	38.11	37.45	38.39	37.75	38.54	38.28	38.51
38.77	38.02	38.69	37.76	38.33	38.13	37.79	38.39	37.82	38.49	38.33	38.39
38.7	37.98	38.72	37.73	38.3	38.14	37.93	38.41	37.8	38.48	38.33	38.37
38.69	37.95	38.73	37.73	38.34	38.09	38.11	38.42	37.65	38.53	38.36	38.47
38.78	38.05	38.71	37.74	38.5	38.04	38.13	38.36	37.64	38.57	38.36	38.51
38.75	38.08	38.7	37.75	38.52	38.08	38.14	38.23	37.77	38.56	38.2	38.53
38.62	38.06	38.62	37.77	38.47	38.1	38.16	38.27	37.72	38.56	38.22	38.55
38.56	38.06	38.47	37.77	38.39	38.02	38.08	38.31	37.55	38.59	38.27	38.56
38.64	38.12	38.46	37.77	38.37	37.91	38	38.34	37.48	38.6	38.27	38.52
38.67	38.14	38.44	37.74	38.37	37.91	37.97	38.35	37.5	38.58	38.29	38.5
38.68	38.12	38.41	37.68	38.38	37.91	37.95	38.28	37.47	38.51	38.33	38.51
38.69	38.09	38.61	37.7	38.38	37.9	37.9	38.22	37.28	38.47	38.34	38.54
38.72	38.08	38.67	37.85	38.4	37.96	37.76	38.3	37.22	38.4	38.3	38.55
38.78	38.05	38.64	38.06	38.43	38	37.61	38.4	37.38	38.42	38.34	38.49
38.86	37.98	38.59	38.12	38.44	38.03	37.56	38.43	37.52	38.46	38.41	38.39
38.99	37.87	38.61	38.08	38.42	38.04	37.56	38.44	37.48	38.47	38.43	38.34
39.01	37.81	38.57	38.02	38.39	38.07	37.58	38.46	37.43	38.44	38.3	38.42
38.97	37.89	38.56	38	38.38	38.13	37.57	38.48	37.56	38.43	38.15	38.48
38.88	38.01	38.64	38.06	38.4	38.14	37.55	38.48	37.69	38.38	38.2	38.52
38.79	38.04	38.69	38.1	38.43	38.18	37.55	38.48	37.75	38.29	38.27	38.54
38.71	38.03	38.7	38.14	38.43	38.23	37.64	38.47	37.76	38.27	38.23	38.51
38.62	38.01	38.71	38.23	38.44	38.21	37.73	38.47	37.74	38.32	38.21	38.5
38.63	37.94	38.75	38.36	38.43	38.1	37.76	38.5	37.68	38.41	38.27	38.53
38.61	37.93	38.74	38.42	38.47	38.02	37.87	38.48	37.6	38.53	38.4	38.5
38.65	37.88	38.68	38.44	38.53	37.98	37.93	38.4	37.53	38.55	38.44	38.44
38.72	37.86	38.65	38.43	38.52	37.97	37.92	38.31	37.51	38.55	38.45	38.4
38.75	38.02	38.64	38.4	38.48	38	37.88	38.2	37.59	38.55	38.44	38.5
38.76	38.15	38.65	38.31	38.42	38.01	37.88	38.07	37.59	38.53	38.43	38.62
38.72	38.13	38.64	38.25	38.34	38.01	37.88	38	37.56	38.44	38.43	38.61
38.68	38.07	38.7	38.17	38.32	38.02	37.94	38.13	37.54	38.45	38.38	38.56
38.68	38.07	38.73	38.06	38.27	38.01	37.99	38.23	37.57	38.44	38.25	38.58
38.81	38.13	38.76	38	38.21	37.97	38	38.24	37.59	38.35	38.14	38.53
38.85	38.1	38.77	37.99	38.11	37.94	37.99	38.18	37.59	38.35	38.27	38.47
38.83	38.04	38.76	37.98	37.98	37.98	37.96	38.1	37.67	38.38	38.31	38.45
38.79	38.07	38.7	37.96	37.98	38.05	37.94	37.95	37.66	38.48	38.34	38.45
38.82	38.09	38.7	37.92	38.17	38.11	37.95	37.79	37.67	38.53	38.35	38.48
38.84	38.03	38.72	37.94	38.32	38.19	38	37.65	37.69	38.54	38.33	38.48
38.75	37.88	38.72	37.9	38.39	38.28	38.07	37.7	37.75	38.52	38.34	38.43
38.65	37.84	38.72	37.87	38.45	38.22	38.14	37.89	37.78	38.46	38.35	38.42
38.64	37.89	38.71	37.91	38.45	38.13	38.17	38.05	37.75	38.39	38.34	38.44
38.67	38.07	38.7	37.97	38.45	38.02	38.2	38.12	37.71	38.37	38.36	38.47
38.66	38.13	38.73	38.05	38.43	37.95	38.2	38.17	37.6	38.31	38.3	38.44
38.67	38.11	38.71	38.14	38.41	37.91	38.23	38.2	37.49	38.3	38.18	38.39
38.78	38.11	38.71	38.19	38.39	37.85	38.24	38.25	37.33	38.23	38.08	38.39
38.85	38.14	38.68	38.23	38.38	37.95	38.23	38.38	37.21	38.16	38.22	38.39
38.86	38.13	38.64	38.33	38.38	38.15	38.25	38.34	37.12	38.24	38.35	38.36
38.83	38.1	38.72	38.39	38.33	38.2	38.24	38.27	37.23	38.29	38.35	38.28
38.67	37.95	38.71	38.39	38.3	38.13	38.17	38.29	37.23	38.28	38.33	38.16
38.58	37.87	38.65	38.35	38.35	38.11	38.21	38.29	37.18	38.37	38.3	38.1
38.61	37.9	38.62	38.29	38.43	38.14	38.29	38.3	37.18	38.36	38.31	38.19
38.59	37.92	38.55	38.22	38.43	38.08	38.31	38.36	37.17	38.27	38.38	38.25
38.62	38.05	38.54	38.15	38.41	38	38.35	38.4	37.15	38.25	38.38	38.28
38.71	38.09	38.62	38.09	38.4	38.06	38.34	38.43	37.15	38.23	38.38	38.33
38.75	38.07	38.61	38.02	38.37	38.1	38.24	38.5	37.14	38.24	38.46	38.3
38.79	37.99	38.53	37.9	38.3	38.06	38.12	38.5	37.11	38.27	38.47	38.24
38.78	37.89	38.4	37.84	38.24	38.01	38.1	38.49	37.12	38.26	38.44	38.24
38.75	37.79	38.19	37.78	38.25	37.9	38.11	38.49	37.12	38.24	38.42	38.3
38.7	37.79	38.26	37.72	38.29	37.84	38.15	38.47	37.1	38.26	38.42	38.34
38.75	37.83	38.45	37.71	38.3	37.79	38.16	38.48	37.07	38.24	38.43	38.37
38.82	37.88	38.61	37.78	38.28	37.71	38.13	38.44	37.03	38.24	38.46	38.39
38.81	37.95	38.65	37.81	38.24	37.75	38.07	38.38	36.98	38.28	38.48	38.4
38.77	38.01	38.65	37.84	38.22	37.9	38.04	38.34	36.93	38.29	38.46	38.41
38.73	38.03	38.62	37.89	38.27	38	38.07	38.28	36.87	38.32	38.45	38.42
38.72	38.01	38.61	37.98	38.28	38.06	38.06	38.24	36.78	38.31	38.48	38.42
38.74	37.94	38.62	38.11	38.29	38.09	38.03	38.2	36.67	38.27	38.54	38.35
38.77	37.91	38.63	38.11	38.22	38.03	38.15	38.06	36.63	38.19	38.51	38.3
38.77	37.93	38.62	38.12	38.18	37.92	38.15	37.91	36.77	38.1	38.47	38.3
38.79	37.96	38.62	38.23	38.23	37.88	38.11	38.03	36.8	38.09	38.45	38.29
38.79	38.01	38.62	38.25	38.41	38	38.08	38.06	36.77	38.18	38.48	38.25
38.76	38.06	38.65	38.23	38.44	38.06	38.06	38.07	36.74	38.21	38.49	38.2
38.73	38.08	38.64	38.2	38.43	38.06	38.12	38.23	36.71	38.22	38.49	38.3
38.69	38.07	38.49	38.13	38.46	38.01	38.17	38.21	36.56	38.31	38.47	38.34
38.66	38.08	38.23	38.06	38.5	38	38.21	38.17	36.42	38.39	38.46	38.3
38.7	38.1	38.1	37.97	38.5	37.98	38.19	38.16	36.38	38.36	38.44	38.19
38.76	38.16	38.22	37.9	38.53	37.97	38.07	38.13	36.36	38.32	38.43	38.07
38.74	38.16	38.46	37.86	38.58	37.88	37.99	38.16	36.37	38.29	38.46	38.04
38.72	38.16	38.48	37.86	38.58	37.87	37.79	38.17	36.45	38.27	38.45	38.04
38.74	38.18	38.49	37.97	38.57	37.94	37.66	38.13	36.58	38.27	38.42	38.08
38.75	38.18	38.5	37.98	38.57	38	37.72	38.05	36.65	38.26	38.38	38.18
38.78	38.15	38.49	37.95	38.56	38.06	37.61	37.85	36.65	38.22	38.41	38.23
38.81	38.05	38.51	37.97	38.52	38.03	37.59	37.69	36.65	38.22	38.42	38.23
38.87	37.9	38.51	37.98	38.53	37.97	37.86	37.83	36.82	38.27	38.41	38.19
38.9	37.9	38.55	38.01	38.58	37.9	37.9	38.07	36.94	38.24	38.43	38.27
38.82	37.97	38.53	38.02	38.61	37.86	37.9	38.21	37	38.16	38.42	38.31
38.64	37.95	38.46	38.03	38.61	37.87	37.84	38.2	37.06	38.08	38.34	38.35
38.62	38	38.41	38.02	38.62	37.95	37.86	38.14	37.04	38.09	38.28	38.35
38.69	38.03	38.38	38	38.61	38.17	37.73	38.06	36.96	38.12	38.31	38.25
38.83	38.05	38.31	37.98	38.59	38.14	37.53	38.03	36.95	38.07	38.32	38.27
38.87	38.06	38.31	37.99	38.59	38.03	37.46	37.98	36.93	38.05	38.24	38.31
38.87	38.08	38.35	37.99	38.58	38.01	37.48	37.94	36.8	38.07	38.21	38.17
38.84	38.09	38.35	37.98	38.57	37.98	37.58	37.93	36.66	38.08	38.21	38.09
38.81	38.06	38.25	37.93	38.54	37.86	37.57	37.92	36.64	38.11	38.23	38.08
38.84	38.04	38.12	37.89	38.49	37.87	37.57	37.86	36.63	38.16	38.21	38.04
38.83	38.05	38.26	37.96	38.43	37.92	37.6	37.97	36.65	38.25	38.14	37.98
38.77	38.1	38.38	37.97	38.42	37.93	37.57	37.99	36.72	38.29	38.08	37.88
38.77	38.1	38.38	37.91	38.4	37.93	37.71	37.96	36.73	38.28	38.09	37.92
38.73	38.03	38.26	37.74	38.38	37.99	37.85	37.92	36.69	38.32	38.19	38.01
38.67	37.95	38.17	37.67	38.37	38.05	37.87	37.85	36.69	38.34	38.27	38.14
38.61	37.97	38.16	37.7	38.34	38.07	37.79	37.75	36.73	38.31	38.29	38.19
38.53	38.15	38.15	37.76	38.36	38.08	37.57	37.47	36.73	38.3	38.29	38.17
38.53	38.25	38.14	37.8	38.44	38.17	37.58	37.27	36.75	38.28	38.28	38.11
38.61	38.24	38.13	37.84	38.46	38.17	37.67	37.73	36.72	38.27	38.32	38.13
38.7	38.23	38.11	37.96	38.47	38.09	37.68	38.11	36.64	38.27	38.39	38.14
38.73	38.23	38.1	38	38.48	37.92	37.68	38.2	36.55	38.29	38.43	38.16
38.74	38.18	38.03	37.98	38.53	37.83	37.77	38.31	36.52	38.32	38.42	38.21
38.74	38.15	37.92	37.9	38.52	37.79	37.78	38.35	36.68	38.31	38.29	38.25
38.74	38.2	37.68	37.8	38.5	37.75	37.66	38.38	36.77	38.24	38.26	38.29
38.7	38.23	37.5	37.65	38.48	37.88	37.61	38.41	36.9	38.19	38.25	38.27
38.7	38.24	37.45	37.66	38.48	38.03	37.75	38.37	36.93	38.17	38.22	38.18
38.72	38.16	37.46	37.68	38.49	38.08	37.92	38.32	37.05	38.23	38.11	38.13
38.67	38.1	37.49	37.69	38.49	38.1	37.93	38.29	37.06	38.29	38.16	38.06
38.67	38.08	37.54	37.7	38.49	38.07	37.71	38.25	36.95	38.32	38.31	38.05
38.75	38.07	37.52	37.69	38.48	38.06	37.57	38.17	36.84	38.39	38.34	38.06
38.84	38.18	37.47	37.67	38.48	38.02	37.63	38.13	36.76	38.53	38.36	38.04
38.85	38.2	37.46	37.69	38.48	38	37.65	38	36.8	38.58	38.38	38.12
38.83	38.16	37.47	37.71	38.48	37.98	37.76	37.91	36.85	38.62	38.35	38.17
38.88	38.15	37.47	37.72	38.53	37.9	37.95	37.87	36.93	38.62	38.24	38.22
38.87	38.15	37.44	37.74	38.58	37.82	37.91	37.85	37.03	38.58	38.15	38.25
38.8	38.25	37.42	37.78	38.58	37.81	37.94	37.81	37.06	38.61	38.3	38.25
38.78	38.33	37.38	37.83	38.51	37.9	37.91	37.82	37.06	38.57	38.38	38.28
38.76	38.28	37.32	37.83	38.43	37.91	37.81	37.83	37.06	38.46	38.37	38.33
38.67	38.15	37.26	37.83	38.43	37.89	37.7	37.81	37.1	38.38	38.39	38.32
38.48	37.99	37.22	37.83	38.4	37.83	37.69	37.77	37.26	38.35	38.5	38.21
38.44	38.05	37.27	37.84	38.32	37.78	37.81	37.71	37.32	38.4	38.52	38.07
38.48	38.11	37.35	37.87	38.3	37.73	37.85	37.59	37.37	38.39	38.52	37.97
38.63	38.11	37.37	37.89	38.25	37.73	37.82	37.52	37.4	38.4	38.5	38.01
38.71	38.07	37.36	37.89	38.17	37.82	37.78	37.5	37.37	38.43	38.45	38.16
38.7	38.05	37.32	37.89	38.21	37.89	37.71	37.5	37.3	38.51	38.38	38.2
38.66	38.12	37.29	37.92	38.25	37.94	37.71	37.49	37.03	38.54	38.39	38.22
38.65	38.16	37.25	38.05	38.31	38.01	37.73	37.47	37.03	38.58	38.49	38.26
38.71	38.12	37.22	38.08	38.31	38.02	37.73	37.63	37.14	38.58	38.54	38.25
38.75	38.04	37.19	38.09	38.28	37.96	37.81	37.79	37.21	38.55	38.53	38.24
38.76	38.1	37.15	38.1	38.31	37.89	37.87	37.87	37.2	38.57	38.51	38.3
38.76	38.1	37.13	38.06	38.48	37.89	37.86	38.13	37.17	38.54	38.47	38.31
38.74	37.92	37.19	37.99	38.56	38.03	37.86	38.26	37.13	38.38	38.35	38.32
38.69	37.96	37.23	37.97	38.55	38.05	37.87	38.26	37.01	38.37	38.31	38.39
38.66	38.08	37.23	37.93	38.52	37.97	37.89	38.26	37.01	38.38	38.39	38.39
38.63	38.09	37.22	37.9	38.48	37.94	37.92	38.26	37.36	38.3	38.49	38.27
38.62	38.09	37.17	37.9	38.47	37.94	37.86	38.27	37.46	38.3	38.48	38.19
38.71	38.06	37.11	37.97	38.44	37.96	37.76	38.14	37.48	38.43	38.41	38.05
38.86	38	37.08	37.97	38.44	38.01	37.89	37.86	37.52	38.46	38.37	37.98
38.86	37.98	37.1	37.95	38.47	38	37.85	37.83	37.5	38.37	38.38	38.02
38.85	38.02	37.13	37.96	38.5	37.96	37.78	37.99	37.63	38.35	38.37	38.09
38.87	38.09	37.14	37.95	38.5	37.89	37.78	38.1	37.72	38.37	38.27	38.12
38.82	38.13	37.15	37.91	38.45	37.87	37.78	38.16	37.74	38.38	38.15	38.1
38.78	38.24	37.18	37.78	38.45	37.86	37.77	38.18	37.79	38.37	38.19	38.18
38.79	38.33	37.23	37.74	38.52	37.87	37.76	38.14	37.77	38.31	38.36	38.31
38.8	38.34	37.29	37.75	38.56	38	37.74	38.18	37.62	38.42	38.37	38.33
38.83	38.29	37.33	37.75	38.62	38.07	37.89	38.2	37.58	38.44	38.4	38.29
38.82	38.24	37.37	37.79	38.64	38.07	37.85	38.17	37.6	38.32	38.44	38.17
38.82	38.25	37.43	37.83	38.63	38.03	37.73	38.15	37.66	38.21	38.46	38.04
38.9	38.29	37.55	37.94	38.64	37.89	37.7	38.15	37.69	38.17	38.52	38.11
38.92	38.25	37.61	38	38.63	37.75	37.71	38.14	37.76	38.24	38.56	38.15
38.9	38.01	37.66	38.04	38.6	37.8	37.74	38.07	37.78	38.33	38.58	38.11
38.84	38	37.71	38.04	38.57	37.98	37.91	38.07	37.76	38.34	38.53	37.94
38.77	38.19	37.71	37.92	38.62	38	37.98	38.09	37.73	38.3	38.47	37.91
38.78	38.2	37.67	37.78	38.67	37.94	38.05	38.17	37.7	38.3	38.51	37.78
38.77	38.07	37.6	37.78	38.69	37.9	38.08	38.15	37.64	38.32	38.49	37.79
38.72	38.02	37.5	37.83	38.66	37.87	37.94	38.06	37.54	38.31	38.46	37.95
38.68	37.98	37.42	37.84	38.6	37.85	37.82	38.01	37.54	38.27	38.39	37.97
38.64	37.93	37.37	37.87	38.56	37.92	37.75	37.95	37.56	38.35	38.4	37.93
38.67	37.91	37.37	37.89	38.56	37.97	37.63	37.87	37.55	38.54	38.41	37.83
38.69	37.92	37.47	37.84	38.53	37.93	37.56	37.7	37.49	38.54	38.39	37.6
38.73	38.07	37.65	37.73	38.44	37.76	37.56	37.7	37.44	38.48	38.37	37.58
38.77	38.13	38.07	37.69	38.46	37.84	37.5	37.77	37.25	38.52	38.37	37.77
38.77	38.14	38.31	37.79	38.58	37.92	37.54	37.78	37.27	38.5	38.45	37.96
38.67	38.11	38.38	37.8	38.66	37.92	37.66	37.8	37.54	38.52	38.48	38.1
38.56	38.02	38.44	37.81	38.66	37.94	37.7	37.8	37.68	38.58	38.54	38.21
38.64	37.96	38.44	37.85	38.66	37.95	37.79	37.78	37.7	38.5	38.55	38.16
38.73	38.03	38.26	37.87	38.69	37.97	37.86	37.73	37.69	38.45	38.54	38.08
38.71	38.08	38.18	37.85	38.71	37.91	37.84	37.78	37.62	38.45	38.53	38.16
38.64	38.16	38.09	37.8	38.7	37.76	37.81	37.79	37.44	38.45	38.45	38.23
38.59	38.21	38.12	37.72	38.65	37.84	37.86	37.67	37.47	38.5	38.47	38.2
38.61	38.21	38.25	37.68	38.59	37.92	37.96	37.55	37.47	38.53	38.5	38.14
38.64	38.17	38.35	37.68	38.56	37.93	37.99	37.59	37.45	38.54	38.48	38.16
38.65	38.12	38.38	37.66	38.57	37.93	37.92	37.58	37.49	38.51	38.46	38.15
38.62	38.12	38.34	37.61	38.59	37.95	37.76	37.51	37.58	38.56	38.46	38.17
38.61	38.08	38.25	37.59	38.59	37.91	37.83	37.43	37.68	38.62	38.31	38.33
38.73	38	38.22	37.62	38.54	37.75	37.93	37.21	37.67	38.59	38.26	38.37
38.77	37.92	38.41	37.66	38.5	37.52	38.01	37.08	37.51	38.54	38.49	38.3
38.74	37.84	38.55	37.65	38.54	37.71	38.01	37.16	37.48	38.53	38.53	38.21
38.73	37.82	38.59	37.67	38.6	37.8	38.03	37.15	37.52	38.43	38.55	38.24
38.72	38.02	38.6	37.69	38.65	37.81	37.93	37.09	37.52	38.3	38.61	38.24
38.72	38.09	38.6	37.71	38.65	37.77	37.67	37.03	37.48	38.28	38.58	38.2
38.8	38.09	38.6	37.71	38.56	37.71	37.68	36.98	37.51	38.24	38.54	38.11
38.83	38.02	38.56	37.71	38.48	37.71	37.71	36.86	37.58	38.22	38.49	38.1
38.8	37.84	38.49	37.7	38.53	37.71	37.8	36.73	37.67	38.22	38.47	38.1
38.78	37.69	38.49	37.61	38.53	37.71	37.82	36.61	37.64	38.32	38.43	38.07
38.78	37.66	38.57	37.52	38.47	37.72	37.95	36.54	37.54	38.33	38.49	38.08
38.85	37.76	38.61	37.48	38.4	37.73	38.07	36.51	37.49	38.27	38.59	38.08
38.89	37.98	38.64	37.43	38.42	37.75	38.05	36.48	37.28	38.33	38.6	38.16
38.9	38.01	38.63	37.38	38.43	37.79	37.9	36.47	37.28	38.34	38.56	38.3
38.88	37.93	38.62	37.34	38.45	37.79	37.85	36.47	37.4	38.3	38.51	38.38
38.84	37.93	38.61	37.26	38.55	37.74	37.79	36.5	37.55	38.21	38.51	38.36
38.81	38.08	38.53	37.1	38.63	37.69	37.7	36.6	37.55	38.29	38.54	38.22
38.76	38.17	38.5	37.03	38.66	37.66	37.67	36.65	37.54	38.36	38.59	38.14
38.72	38.19	38.52	37.07	38.68	37.67	37.73	36.67	37.58	38.42	38.58	38.17
38.75	38.21	38.48	37.07	38.67	37.66	37.88	36.69	37.6	38.41	38.57	38.2
38.82	38.2	38.44	37.03	38.62	37.61	37.91	36.7	37.52	38.29	38.58	38.12
38.86	38.16	38.35	36.99	38.56	37.59	37.93	36.65	37.44	38.32	38.57	38.11
38.9	38.18	38.25	36.95	38.61	37.52	37.93	36.49	37.45	38.36	38.5	38.23
38.9	38.16	38.27	36.92	38.66	37.48	37.9	36.4	37.42	38.42	38.44	38.26
38.87	38.04	38.31	36.88	38.66	37.47	37.79	36.39	37.39	38.49	38.38	38.17
38.85	37.92	38.22	36.84	38.59	37.48	37.75	36.38	37.41	38.49	38.43	38.01
38.79	37.88	38.19	36.78	38.49	37.52	37.77	36.37	37.49	38.49	38.51	38.16
38.72	37.89	38.18	36.74	38.44	37.51	37.81	36.36	37.48	38.62	38.54	38.25
38.54	37.88	38.14	36.71	38.41	37.45	37.8	36.34	37.44	38.66	38.57	38.27
38.35	37.91	38.11	36.73	38.42	37.43	37.67	36.33	37.39	38.6	38.52	38.25
38.43	37.9	38.02	36.74	38.44	37.41	37.53	36.33	37.48	38.55	38.55	38.27
38.61	37.86	38.05	36.72	38.44	37.4	37.56	36.35	37.64	38.48	38.56	38.35
38.69	37.83	38.11	36.71	38.45	37.38	37.69	36.35	37.68	38.39	38.49	38.3
38.68	37.81	38.05	36.7	38.47	37.33	37.72	36.4	37.69	38.36	38.36	38.26
38.65	37.77	37.96	36.69	38.5	37.33	37.74	36.52	37.7	38.34	38.22	38.28
38.61	37.73	37.91	36.68	38.56	37.31	37.82	36.55	37.69	38.39	38.18	38.23
38.62	37.63	37.87	36.68	38.56	37.11	37.87	36.57	37.64	38.43	38.27	38.08
38.68	37.59	37.83	36.67	38.47	36.86	37.83	36.57	37.6	38.46	38.39	38.08
38.66	37.55	37.82	36.66	38.31	36.87	37.78	36.59	37.53	38.44	38.42	38.2
38.47	37.39	37.79	36.6	38.26	36.93	37.79	36.6	37.39	38.47	38.45	38.19
38.4	37.25	37.75	36.57	38.23	37.02	37.78	36.58	37.38	38.53	38.48	38.15
38.49	37.2	37.68	36.56	38.14	37.1	37.76	36.55	37.44	38.52	38.46	38.13
38.53	37.26	37.62	36.55	38.14	37.1	37.75	36.54	37.54	38.48	38.45	38.16
38.5	37.26	37.56	36.63	38.19	37	37.72	36.51	37.66	38.45	38.45	38.18
38.45	37.2	37.45	36.66	38.17	36.96	37.68	36.51	37.66	38.42	38.41	38.11
38.44	37.11	37.29	36.7	38.12	36.98	37.68	36.52	37.71	38.45	38.48	38.06
38.46	37.01	37.26	36.73	38.11	36.99	37.67	36.51	37.74	38.44	38.51	38.05
38.47	36.96	37.25	36.76	38.12	37.03	37.66	36.48	37.7	38.46	38.44	38.21
38.44	36.96	37.28	36.78	38.17	37.04	37.65	36.47	37.66	38.51	38.47	38.35
38.43	36.95	37.27	36.79	38.2	37.02	37.73	36.45	37.66	38.56	38.53	38.35
38.38	36.93	37.28	36.82	38.25	36.96	37.75	36.45	37.66	38.55	38.52	38.3
38.35	36.88	37.33	36.86	38.3	36.91	37.58	36.46	37.63	38.55	38.44	38.2
38.31	36.82	37.44	36.89	38.33	36.88	37.5	36.48	37.65	38.52	38.36	38.16
38.26	36.77	37.49	36.91	38.28	36.78	37.52	36.51	37.67	38.57	38.19	38.14
38.29	36.71	37.48	36.94	38.12	36.69	37.59	36.52	37.65	38.61	38.08	38.13
38.27	36.65	37.42	37.02	38.07	36.61	37.49	36.51	37.58	38.53	38.26	38.14
38.24	36.66	37.33	37.07	38.12	36.52	37.47	36.48	37.55	38.45	38.36	38.2
38.26	36.72	37.28	37.12	38.17	36.44	37.64	36.46	37.56	38.44	38.4	38.21
38.27	36.85	37.19	37.19	38.16	36.36	37.65	36.44	37.55	38.47	38.45	38.13
38.19	36.88	37.08	37.27	38.16	36.31	37.62	36.39	37.52	38.44	38.45	38.1
38.13	36.88	37.04	37.29	38.19	36.27	37.61	36.43	37.52	38.43	38.42	38.16
38.08	36.88	37.03	37.3	38.15	36.25	37.6	36.45	37.54	38.47	38.34	38.22
38.07	36.87	37.03	37.33	38.07	36.23	37.63	36.43	37.52	38.51	38.32	38.21
38.06	36.82	37.1	37.35	38.06	36.25	37.76	36.41	37.37	38.55	38.37	38.24
38.03	36.72	37.13	37.38	38.08	36.25	37.75	36.39	37.19	38.58	38.39	38.29
38.01	36.68	37.14	37.38	38.11	36.26	37.75	36.39	37.19	38.49	38.43	38.29
38.02	36.66	37.12	37.39	38.12	36.27	37.82	36.43	37.17	38.45	38.44	38.23
38.01	36.65	37.11	37.47	38.1	36.28	37.83	36.43	37.04	38.51	38.4	38.15
37.98	36.65	37.07	37.71	38.07	36.29	37.87	36.4	37.18	38.58	38.39	38.09
37.9	36.62	37.06	37.77	38.04	36.29	37.95	36.39	37.37	38.55	38.39	38.11
37.83	36.58	37.05	37.81	37.99	36.28	38	36.39	37.45	38.36	38.3	38.16
37.77	36.55	37.03	37.89	37.97	36.32	38.08	36.41	37.56	38.26	38.2	38.31
37.7	36.54	37.01	37.91	37.99	36.35	38.17	36.46	37.59	38.18	38.3	38.34
37.61	36.52	37	37.95	38	36.35	38.16	36.45	37.44	38.15	38.39	38.32
37.5	36.52	36.98	37.99	37.93	36.33	38.13	36.4	37.46	38.12	38.4	38.27
37.4	36.53	36.96	38	37.9	36.25	38.12	36.37	37.55	38.13	38.4	38.22
37.31	36.54	36.97	37.99	37.88	36.16	38.1	36.34	37.5	38.19	38.42	38.14
37.22	36.56	37	37.93	37.83	36.1	38.07	36.33	37.49	38.3	38.48	38.09
37.19	36.56	36.97	37.88	37.81	36.07	38.02	36.29	37.51	38.37	38.47	38.14
37.12	36.57	36.97	37.89	37.66	36.05	37.86	36.22	37.44	38.38	38.4	38.3
37.06	36.65	36.97	37.85	37.43	36.14	37.81	36.16	37.37	38.35	38.37	38.32
37.01	36.68	37.03	37.79	37.45	36.2	37.87	36.2	37.4	38.42	38.41	38.27
36.98	36.69	37.12	37.74	37.55	36.23	37.99	36.32	37.51	38.46	38.53	38.24
36.96	36.69	37.09	37.66	37.66	36.23	38.05	36.36	37.47	38.45	38.59	38.23
36.95	36.69	37.06	37.66	37.67	36.29	38.08	36.42	37.37	38.46	38.65	38.22
36.94	36.68	37.11	37.71	37.63	36.43	38.08	36.5	37.4	38.46	38.64	38.25
36.9	36.66	37.19	37.75	37.56	36.49	38.03	36.58	37.49	38.46	38.6	38.3
36.89	36.65	37.34	37.86	37.59	36.51	37.96	36.62	37.52	38.51	38.54	38.26
36.9	36.61	37.41	37.97	37.72	36.52	37.98	36.63	37.54	38.53	38.47	38.1
36.9	36.59	37.4	38.01	37.78	36.51	37.97	36.63	37.53	38.51	38.44	38.06
36.92	36.56	37.37	37.98	37.79	36.45	37.87	36.6	37.44	38.49	38.45	38.15
[truncated: 2,321 more rows]

## Sheet: failed, temp, post
1	2	3	4	5	6	7	8	9	10	11	12
38.39	37.54	37.93	37.64	37.66	37.51	37.65	37.3	36.74	36.98	36.97	36.98
38.39	37.54	37.92	37.66	37.67	37.54	37.62	37.33	36.81	36.96	37.02	36.92
38.37	37.52	37.96	37.67	37.69	37.59	37.65	37.31	36.82	36.97	37.04	36.89
38.36	37.52	38.06	37.68	37.73	37.59	37.65	37.23	36.81	37	37	36.87
38.35	37.67	38.11	37.68	37.8	37.6	37.61	37.24	36.83	37.06	36.99	36.86
38.33	37.75	38.11	37.68	37.8	37.58	37.55	37.29	36.83	37.08	37.04	36.84
38.34	37.83	38.1	37.7	37.9	37.58	37.61	37.3	36.73	37.11	37.21	36.8
38.34	37.88	38.09	37.75	37.95	37.74	37.69	37.29	36.64	37.22	37.23	36.76
38.34	37.87	38.01	37.83	37.96	37.85	37.71	37.26	36.59	37.25	37.18	36.73
38.32	37.88	38.01	37.86	37.99	37.92	37.66	37.25	36.54	37.2	37.14	36.72
38.25	37.96	38.12	37.86	38	38.02	37.45	37.24	36.51	37.1	37.06	36.71
38.22	38.01	38.09	37.8	38.01	38.04	37.35	37.24	36.51	37.07	36.96	36.7
38.24	38.11	38	37.78	38.04	38.06	37.48	37.29	36.51	37.07	36.93	36.71
38.25	38.14	37.97	37.84	38.12	38.07	37.6	37.29	36.51	37.12	36.89	36.71
38.25	38.13	37.97	37.83	38.16	38.05	37.61	37.28	36.47	37.16	36.85	36.66
38.24	38.04	37.93	37.82	38.13	37.99	37.55	37.25	36.48	37.15	36.84	36.65
38.2	37.96	37.89	37.8	38.04	38.03	37.51	37.19	36.58	37.11	36.87	36.68
38.18	37.96	37.84	37.64	38	38.04	37.5	37.17	36.66	37.14	36.88	36.8
38.21	37.96	37.89	37.52	37.9	38.03	37.46	37.15	36.67	37.17	36.87	36.89
38.26	38.05	37.87	37.51	37.86	38.04	37.41	37.15	36.65	37.17	36.85	36.91
38.28	38.1	37.73	37.44	37.78	38.05	37.39	37.17	36.62	37.17	36.85	36.92
38.3	38.16	37.57	37.42	37.73	38.05	37.38	37.25	36.57	37.18	36.85	36.93
38.32	38.18	37.64	37.45	37.69	38.04	37.34	37.29	36.45	37.18	36.85	36.94
38.32	38.19	37.72	37.46	37.65	38.06	37.31	37.29	36.4	37.18	36.84	36.94
38.34	38.19	37.64	37.52	37.62	38.02	37.27	37.29	36.42	37.17	36.84	36.93
38.35	38.22	37.47	37.53	37.59	37.95	37.27	37.32	36.42	37.16	36.85	36.93
38.36	38.26	37.44	37.53	37.58	38.01	37.27	37.34	36.36	37.14	36.83	36.92
38.35	38.27	37.5	37.55	37.58	38.01	37.25	37.37	36.28	37.12	36.81	36.9
38.32	38.27	37.59	37.56	37.64	38.02	37.25	37.52	36.27	37.09	36.77	36.87
38.34	38.27	37.6	37.62	37.7	38.01	37.3	37.59	36.25	37.05	36.73	36.85
38.38	38.24	37.51	37.68	37.69	37.93	37.31	37.59	36.29	37.02	36.8	36.84
38.4	38.22	37.48	37.69	37.66	37.92	37.29	37.61	36.41	37.11	36.95	36.83
38.41	38.21	37.5	37.7	37.63	37.95	37.27	37.74	36.39	37.3	36.98	36.82
38.43	38.24	37.59	37.71	37.62	37.96	37.24	37.72	36.38	37.37	36.97	36.81
38.47	38.28	37.6	37.71	37.58	37.83	37.27	37.62	36.32	37.38	37	36.79
38.56	38.29	37.52	37.7	37.54	37.7	37.31	37.51	36.19	37.38	37.03	36.77
38.56	38.24	37.45	37.66	37.52	37.79	37.42	37.58	36.13	37.37	37.04	36.78
38.54	38.21	37.42	37.63	37.53	37.98	37.49	37.68	36.13	37.35	37.05	36.79
38.64	38.19	37.31	37.6	37.58	38.21	37.76	37.76	36.35	37.34	37.04	36.79
38.65	38.27	37.27	37.56	37.63	38.35	38.04	37.79	36.44	37.33	37.02	36.81
38.66	38.32	37.4	37.58	37.63	38.54	38.24	37.78	36.52	37.32	37.01	36.84
38.68	38.4	37.46	37.64	37.6	38.66	38.36	37.75	36.54	37.3	36.98	36.86
38.67	38.5	37.57	37.74	37.59	38.74	38.46	37.8	36.51	37.29	36.96	37.04
38.73	38.51	37.62	37.82	37.61	38.82	38.54	37.81	36.46	37.28	37.03	37.15
38.87	38.45	37.72	37.89	37.62	38.84	38.65	37.75	36.44	37.27	37.04	37.2
38.87	38.41	37.73	37.89	37.62	38.85	38.73	37.67	36.48	37.24	37.02	37.27
38.88	38.47	37.72	37.89	37.61	38.86	38.83	37.67	36.59	37.23	37	37.4
38.91	38.48	37.83	37.91	37.59	38.86	38.91	37.67	36.64	37.21	36.97	37.44
38.95	38.45	37.99	37.96	37.57	38.86	38.89	37.68	36.61	37.14	36.93	37.53
38.97	38.42	38.13	38.02	37.55	38.88	38.87	37.61	36.64	37.08	36.9	37.76
38.99	38.41	38.2	38.07	37.54	38.93	38.87	37.43	36.69	37.04	36.85	37.74
39.03	38.41	38.27	38.06	37.54	38.94	38.88	37.46	36.79	36.98	36.81	37.74
39.07	38.4	38.33	38.06	37.56	38.95	38.92	37.52	36.88	36.99	36.79	37.76
39.15	38.49	38.37	38.07	37.59	39	38.96	37.63	37.05	37.01	36.78	37.74
39.17	38.51	38.38	38.04	37.66	39	38.98	37.66	37.16	37.01	36.77	37.77
39.14	38.43	38.46	37.98	37.68	38.99	38.94	37.63	37.38	37.02	36.77	37.76
39.17	38.4	38.49	37.98	37.7	39.01	38.91	37.59	37.37	37.02	36.75	37.71
39.14	38.4	38.52	37.96	37.69	39.05	38.92	37.54	37.27	37.02	36.73	37.74
39.07	38.38	38.49	37.91	37.65	39.09	38.91	37.51	37.31	37.03	36.73	37.8
39.13	38.35	38.36	37.91	37.62	39.14	38.87	37.55	37.4	37.05	36.72	37.88
39.15	38.33	38.34	37.92	37.61	39.17	38.82	37.66	37.39	37.06	36.73	38.01
39.22	38.29	38.34	37.95	37.62	39.14	38.8	37.69	37.32	37.07	36.8	38.04
39.22	38.21	38.36	37.99	37.61	39.08	38.76	37.81	37.33	37.06	36.84	38.04
39.22	38.2	38.57	38.09	37.59	39.07	38.69	38.07	37.41	37.06	36.84	38.06
39.22	38.27	38.6	38.11	37.54	39.06	38.63	38.07	37.39	37.07	36.84	38.12
39.21	38.26	38.59	38.17	37.59	39.06	38.61	37.97	37.35	37.12	36.84	38.15
39.17	38.14	38.64	38.19	37.63	39.03	38.59	38.02	37.38	37.14	36.84	38.15
39.17	38.19	38.64	38.19	37.63	39.02	38.57	38.05	37.47	37.13	36.84	38.05
39.16	38.31	38.54	38.24	37.6	39.04	38.62	38.08	37.61	37.12	36.84	38.02
39.11	38.31	38.57	38.24	37.6	39.07	38.61	38.07	37.76	37.11	36.84	38.03
39.12	38.31	38.74	38.22	37.64	39.05	38.57	38.11	37.42	37.08	36.84	38.02
39.13	38.31	38.79	38.15	37.71	39.04	38.56	38.13	37.28	37.08	36.77	38.06
39.2	38.34	38.81	38.11	37.81	39	38.65	38.12	37.48	37.12	36.65	38.04
39.28	38.34	38.83	38.1	37.89	38.93	38.86	38.04	37.65	37.14	36.59	38.07
39.3	38.3	38.82	38.04	37.98	38.92	39.01	38.01	37.71	37.2	36.59	38.16
39.29	38.26	38.76	37.99	38.01	38.93	39.08	38	37.78	37.34	36.61	38.17
39.25	38.18	38.72	38.04	38.02	38.94	39.04	37.87	37.85	37.41	36.62	38.14
39.23	38.07	38.75	38.07	38.07	38.92	38.98	37.71	37.89	37.4	36.62	38.09
39.23	38.07	38.8	38.11	38.13	38.9	39.07	37.71	37.96	37.36	36.59	38.02
39.24	38.13	38.81	38.14	38.11	38.91	39.07	37.88	38.06	37.38	36.61	38.03
39.24	38.14	38.81	38.17	38.09	38.91	39.04	37.97	38.13	37.44	36.71	38.06
39.22	38.12	38.8	38.18	38.08	38.91	39.03	37.98	38.17	37.49	36.72	38.09
39.17	38.1	38.8	38.16	38.06	38.94	39	37.92	38.19	37.5	36.73	38.13
39.15	38.07	38.81	38.15	38.05	38.96	38.96	37.85	38.2	37.45	36.77	38.18
39.14	38.12	38.74	38.18	38	38.97	38.93	37.82	38.2	37.48	36.79	38.19
39.12	38.17	38.63	38.19	37.94	38.96	38.97	37.81	38.24	37.49	36.8	38.17
39.07	38.26	38.64	38.18	38.01	38.9	38.99	37.77	38.3	37.55	36.79	38.12
39.07	38.25	38.65	38.12	38.06	38.85	38.95	37.7	38.3	37.67	36.78	38.07
39.07	38.21	38.65	38.05	38.02	38.83	38.91	37.66	38.26	37.66	36.78	38
39.07	38.14	38.68	38.07	37.94	38.81	38.82	37.58	38.22	37.71	36.8	37.99
39.07	38.07	38.71	38.06	37.9	38.79	38.79	37.61	38.19	37.73	36.81	37.85
39.03	38.07	38.68	37.99	37.99	38.75	38.79	37.76	38.18	37.67	36.82	37.51
39.01	38.15	38.66	37.95	37.97	38.76	38.86	37.81	38.2	37.67	36.82	37.31
39.08	38.22	38.66	37.94	37.89	38.78	38.91	37.79	38.2	37.69	36.81	37.31
39.2	38.22	38.65	37.91	37.88	38.79	38.94	37.79	38.17	37.73	36.81	37.52
39.31	38.12	38.57	37.87	37.83	38.79	38.87	37.83	38.14	37.74	36.8	37.64
39.31	38.12	38.45	37.94	37.69	38.8	38.88	37.89	38.05	37.64	36.83	37.7
39.28	38.19	38.49	37.98	37.57	38.8	39.07	37.98	37.97	37.58	36.83	37.7
39.26	38.19	38.56	37.99	37.55	38.78	39.12	37.98	38.02	37.57	36.83	37.62
39.27	38.08	38.56	37.96	37.55	38.79	39.1	37.98	38.06	37.52	36.87	37.58
39.26	38.03	38.5	37.92	37.65	38.8	39.04	37.98	38.01	37.48	36.89	37.58
39.18	38.05	38.42	37.83	37.69	38.8	39	37.97	38.04	37.45	36.96	37.56
39.11	38.1	38.29	37.72	37.69	38.81	39	38	38.05	37.33	37.14	37.55
39.04	38.13	38.07	37.71	37.69	38.82	39.11	38	38.06	37.24	37.2	37.56
39.02	38.13	38.07	37.8	37.69	38.8	39.18	37.95	38.06	37.24	37.31	37.6
39.03	38.01	38.37	37.83	37.69	38.8	39.14	37.91	38.06	37.35	37.37	37.61
39.08	38	38.42	37.83	37.65	38.81	39.09	37.92	38.05	37.37	37.39	37.57
39.13	38.22	38.38	37.84	37.61	38.8	39.08	37.95	38.08	37.4	37.37	37.56
39.16	38.24	38.36	37.86	37.59	38.79	39.03	37.93	38.14	37.47	37.34	37.55
39.16	38.25	38.33	37.87	37.58	38.78	39.05	37.88	38.14	37.49	37.29	37.45
39.1	38.29	38.32	37.9	37.55	38.81	39.05	37.83	38.12	37.52	37.29	37.39
39.08	38.29	38.35	37.91	37.55	38.81	38.98	37.74	38.03	37.54	37.34	37.32
39.03	38.2	38.38	37.93	37.56	38.88	38.92	37.64	38.02	37.51	37.37	37.24
39.01	38.11	38.34	38.02	37.55	38.92	38.9	37.58	38.11	37.42	37.32	37.18
38.97	37.97	38.28	38.01	37.53	38.88	38.85	37.62	38.14	37.35	37.26	37.15
38.94	38.06	38.32	38.01	37.52	38.84	38.81	37.65	38.13	37.3	37.28	37.16
38.92	38.13	38.36	38.02	37.51	38.83	38.85	37.68	38.12	37.27	37.33	37.22
38.89	38.13	38.35	37.94	37.51	38.82	38.85	37.73	38.11	37.28	37.31	37.28
38.85	38.09	38.27	37.85	37.5	38.87	38.89	37.73	38.17	37.3	37.2	37.31
38.88	37.99	38.14	37.86	37.48	38.87	39	37.67	38.24	37.29	37.23	37.31
38.98	38.03	38.17	37.89	37.48	38.74	39.02	37.65	38.21	37.27	37.32	37.26
38.99	38.08	38.23	37.86	37.48	38.69	38.99	37.77	38.16	37.26	37.32	37.23
38.95	38.15	38.28	37.82	37.47	38.68	39.07	37.9	38.24	37.23	37.3	37.22
38.89	38.14	38.29	37.78	37.47	38.68	39.07	37.88	38.27	37.22	37.23	37.18
38.83	38.08	38.28	37.81	37.46	38.76	39.01	37.71	38.27	37.23	37.12	37.16
38.83	38.05	38.28	37.85	37.44	38.84	38.88	37.6	38.27	37.24	37.09	37.15
38.78	38.1	38.25	37.88	37.44	38.84	38.79	37.51	38.28	37.24	37.1	37.13
38.74	38.12	38.18	37.89	37.46	38.83	38.72	37.3	38.2	37.23	37.09	37.1
38.82	38.17	38.15	37.87	37.49	38.85	38.73	37.35	38.14	37.23	37.09	37.09
38.83	38.18	38.12	37.85	37.49	38.89	38.81	37.6	38.19	37.26	37.09	37.1
38.77	38.18	38.06	37.82	37.48	38.95	38.89	37.69	38.18	37.3	37.09	37.1
38.78	38.12	37.97	37.8	37.47	38.98	38.92	37.75	38.13	37.33	37.09	37.11
38.76	37.97	37.95	37.93	37.44	38.98	38.94	37.77	38.13	37.34	37.1	37.13
38.62	37.94	38.03	37.96	37.41	38.97	38.93	37.78	38.08	37.34	37.1	37.13
38.58	37.93	38.07	37.97	37.38	38.94	38.9	37.91	38.03	37.32	37.11	37.12
38.56	37.93	38.13	37.97	37.35	38.94	38.93	37.96	38.1	37.28	37.11	37.1
38.52	38.04	38.16	37.9	37.34	38.96	39.04	37.94	38.14	37.26	37.13	37.09
38.53	38.11	38.15	37.88	37.33	38.94	39.11	37.98	38.14	37.23	37.12	37.08
38.56	38.1	38.12	37.89	37.32	38.89	39.15	37.98	38.13	37.14	37.04	37.11
38.55	38.13	37.91	37.92	37.3	38.88	39.16	37.95	38.13	37.02	37.01	37.11
38.51	38.14	37.73	37.86	37.29	38.92	39.05	37.89	38.15	37	37	37.11
38.54	38.08	37.71	37.66	37.28	38.94	38.94	37.9	38.18	37	37.01	37.09
38.57	38.01	37.64	37.54	37.23	38.9	38.91	37.94	38.21	37.02	37.01	37.07
38.56	37.96	37.78	37.52	37.23	38.88	38.88	37.99	38.18	37.07	37	37.07
38.5	38.03	37.87	37.52	37.3	38.87	38.86	38	38.06	37.1	37.01	37.06
38.39	38.05	38.04	37.52	37.4	38.9	38.9	37.93	37.62	37.1	37.02	37.07
38.32	38.02	38.1	37.5	37.44	38.93	38.87	38	37.61	37.04	37.02	37.16
38.28	38.04	38.16	37.44	37.45	38.93	38.8	37.94	37.63	37.01	37.01	37.21
38.26	38.05	38.26	37.39	37.46	38.89	38.91	37.73	37.62	36.99	36.99	37.26
38.25	38.01	38.29	37.35	37.46	38.81	38.92	37.56	37.79	36.95	36.99	37.38
38.21	37.99	38.31	37.28	37.46	38.76	38.93	37.42	37.93	36.89	37	37.52
38.17	37.92	38.26	37.21	37.46	38.8	38.92	37.37	37.92	36.88	36.98	37.79
38.09	37.91	38.25	37.15	37.45	38.84	38.92	37.39	37.69	36.88	37	38.09
38.03	37.95	38.29	37.08	37.41	38.9	38.97	37.44	37.6	36.89	36.99	38.26
38	37.95	38.28	37.02	37.35	39.03	38.94	37.57	37.48	36.93	36.97	38.32
37.98	37.87	38.3	36.98	37.31	39.09	38.87	37.59	37.62	36.95	36.97	38.37
37.96	37.65	38.26	36.95	37.32	39.1	38.83	37.65	37.62	36.94	36.95	38.43
37.95	37.46	38.16	36.96	37.33	39.12	38.75	37.67	37.51	36.96	36.86	38.52
37.95	37.59	38.25	36.97	37.26	39.2	38.68	37.56	37.58	37.09	36.83	38.6
37.95	37.69	38.28	36.97	37.22	39.21	38.64	37.35	37.77	37.15	36.85	38.61
37.94	37.58	38.29	36.96	37.21	39.21	38.71	37.15	37.82	37.19	36.91	38.59
37.94	37.44	38.29	36.94	37.2	39.22	38.8	37.25	37.57	37.18	36.93	38.57
37.95	37.36	38.26	36.92	37.2	39.25	38.79	37.23	37.45	37.15	36.95	38.59
37.96	37.33	38.21	36.92	37.19	39.3	38.79	37.13	37.55	37.11	36.96	38.6
37.97	37.34	38.23	36.94	37.19	39.34	38.77	37.04	37.8	37.09	36.97	38.61
37.91	37.43	38.28	36.98	37.18	39.43	38.78	37.21	37.85	37.16	36.97	38.62
37.86	37.47	38.28	37.09	37.14	39.49	38.81	37.29	37.76	37.21	36.96	38.63
37.85	37.45	38.24	37.1	37.15	39.52	38.71	37.3	37.5	37.22	36.94	38.6
37.84	37.41	38.22	37.03	37.28	39.51	38.69	37.22	37.41	37.22	36.93	38.49
37.93	37.38	38.22	36.97	37.39	39.49	38.72	37.12	37.45	37.19	36.93	38.43
37.97	37.29	38.2	36.91	37.47	39.46	38.73	37.06	37.44	37.14	36.94	38.42
37.97	37.21	38.21	36.9	37.49	39.42	38.73	37.02	37.52	37.11	36.96	38.51
37.96	37.15	38.22	36.91	37.48	39.4	38.7	36.96	38.03	37.12	37	38.56
37.95	37.11	38.21	36.91	37.45	39.36	38.63	36.97	38.21	37.21	37.08	38.55
37.95	37.08	38.24	36.9	37.39	39.35	38.63	37	38.28	37.22	37.11	38.53
37.96	37.07	38.32	36.89	37.37	39.35	38.69	37.01	38.33	37.21	37.1	38.53
37.97	37.06	38.32	36.88	37.39	39.32	38.74	37.01	38.37	37.19	37.21	38.54
37.98	37.06	38.08	36.88	37.42	39.28	38.81	37.01	38.45	37.18	37.38	38.53
38.02	37.06	37.75	36.86	37.48	39.22	38.81	37	38.49	37.2	37.45	38.54
38.02	37.06	37.67	36.9	37.52	39.21	38.81	36.98	38.45	37.22	37.47	38.57
37.92	37.07	37.68	36.93	37.52	39.24	38.88	36.93	38.29	37.3	37.45	38.59
37.87	37.08	37.69	36.93	37.46	39.24	38.94	36.91	38.16	37.34	37.41	38.64
37.82	37.11	37.63	36.95	37.43	39.21	38.95	36.92	38.15	37.35	37.36	38.68
37.77	37.24	37.71	36.97	37.47	39.21	38.89	36.96	38.1	37.4	37.33	38.72
37.72	37.24	37.85	37.01	37.48	39.21	38.87	36.97	38.02	37.39	37.4	38.73
37.68	37.19	37.92	37.05	37.47	39.18	38.89	36.97	37.96	37.36	37.45	38.77
37.65	37.14	38	37.06	37.46	39.13	38.86	36.96	37.9	37.33	37.51	38.74
37.62	37.13	38.07	37.05	37.45	39.15	38.81	36.97	37.91	37.28	37.58	38.68
37.59	37.18	38.08	37.04	37.45	39.21	38.8	37.01	37.93	37.22	37.59	38.63
37.57	37.19	38.06	37.03	37.49	39.3	38.8	37.03	37.94	37.2	37.58	38.62
37.62	37.17	37.97	37.03	37.52	39.34	38.88	37.02	37.94	37.19	37.54	38.65
37.86	37.08	37.8	37.08	37.54	39.37	38.86	37	37.9	37.2	37.5	38.78
38.03	37.02	37.64	37.27	37.54	39.4	38.71	36.99	37.9	37.22	37.5	38.77
38.06	37.14	37.42	37.3	37.49	39.39	38.73	36.96	37.94	37.23	37.55	38.68
38.05	37.21	37.26	37.25	37.36	39.34	38.76	36.89	37.94	37.26	37.64	38.68
38.08	37.23	37.3	37.19	37.34	39.28	38.77	36.85	37.93	37.28	37.64	38.68
38.17	37.25	37.51	37.12	37.54	39.21	38.78	36.85	37.96	37.29	37.5	38.64
38.21	37.25	37.7	37.06	37.66	39.19	38.81	36.84	38.04	37.29	37.34	38.56
38.22	37.16	37.81	37.01	37.74	39.2	38.83	36.84	38.05	37.17	37.32	38.63
38.21	37.08	37.96	37.02	37.81	39.2	38.79	36.84	38.06	37.12	37.42	38.69
38.19	37.09	37.97	37.09	37.8	39.16	38.74	36.81	38.08	37.1	37.41	38.7
38.15	37.07	37.91	37.14	37.77	39.12	38.72	36.82	38.08	37.08	37.35	38.67
38.13	37	37.92	37.25	37.75	39.04	38.74	36.85	38.06	37.17	37.37	38.69
38.12	37.15	37.93	37.35	37.78	39.03	38.78	36.85	38.07	37.35	37.38	38.69
38.15	37.25	37.93	37.42	37.9	39.04	38.79	36.86	38.14	37.4	37.36	38.67
38.26	37.26	37.95	37.5	37.9	39.05	38.79	36.86	38.13	37.48	37.33	38.67
38.36	37.21	37.99	37.54	37.9	39.1	38.78	36.86	38.1	37.61	37.3	38.68
38.44	37.17	37.93	37.56	37.92	39.12	38.75	36.85	38.12	37.64	37.29	38.73
38.5	37.17	37.88	37.56	37.94	39.13	38.71	36.84	38.14	37.62	37.27	38.73
38.58	37.18	37.93	37.57	37.95	39.21	38.69	36.86	38.16	37.6	37.26	38.62
38.58	37.2	37.96	37.57	38.05	39.25	38.83	36.89	38.17	37.53	37.26	38.62
38.57	37.18	37.91	37.53	38.26	39.24	38.82	36.89	38.18	37.55	37.25	38.66
38.58	37.14	37.75	37.45	38.27	39.15	38.75	36.94	38.21	37.59	37.23	38.67
38.69	37.14	37.67	37.44	38.24	39.15	38.78	36.98	38.24	37.64	37.22	38.66
38.81	37.2	37.74	37.44	38.25	39.18	38.84	36.98	38.2	37.65	37.19	38.64
38.88	37.22	37.92	37.48	38.21	39.15	38.86	36.98	38.13	37.64	37.2	38.58
38.96	37.2	37.98	37.51	38.17	39.02	38.87	37.01	38.05	37.6	37.35	38.57
38.98	37.15	38	37.52	38.16	38.99	38.81	37	38.07	37.59	37.42	38.59
38.96	37.08	37.98	37.52	38.16	39.03	38.74	36.93	38.15	37.61	37.43	38.62
38.88	37.12	37.94	37.51	38.16	39.08	38.65	36.85	38.15	37.62	37.41	38.62
38.87	37.32	38.02	37.51	38.12	39.06	38.56	36.8	38.16	37.56	37.43	38.58
39	37.45	38.09	37.51	38.08	38.99	38.47	36.76	38.19	37.55	37.5	38.47
39.01	37.45	38.08	37.52	38.16	39.01	38.45	36.77	38.22	37.5	37.54	38.46
38.97	37.38	38.02	37.58	38.18	39.02	38.52	36.8	38.23	37.48	37.58	38.45
38.94	37.35	38	37.58	38.16	38.95	38.55	36.83	38.16	37.5	37.63	38.46
38.91	37.29	37.89	37.54	38.2	38.9	38.54	36.83	38.1	37.6	37.67	38.53
38.92	37.33	37.83	37.53	38.21	38.82	38.59	36.84	38.14	37.66	37.68	38.58
38.94	37.52	37.82	37.52	38.19	38.78	38.67	36.84	38.17	37.67	37.71	38.57
38.94	37.64	37.71	37.51	38.29	38.75	38.67	36.83	38.21	37.67	37.73	38.53
38.94	37.74	37.74	37.52	38.31	38.71	38.74	36.83	38.18	37.69	37.82	38.52
38.94	37.91	37.87	37.55	38.33	38.73	38.79	36.84	38.12	37.68	37.83	38.64
38.93	38.1	37.93	37.59	38.34	38.81	38.78	36.85	38.11	37.65	37.75	38.62
38.9	38.12	37.92	37.61	38.31	38.88	38.74	36.85	38.08	37.68	37.74	38.61
38.83	38.13	37.86	37.62	38.24	38.86	38.69	36.85	38.09	37.71	37.73	38.62
38.84	38.2	37.82	37.66	38.21	38.77	38.67	36.87	38.13	37.67	37.74	38.62
38.91	38.25	37.83	37.72	38.17	38.76	38.66	36.87	38.18	37.69	37.73	38.62
38.95	38.26	37.81	37.77	38.16	38.79	38.62	36.82	38.2	37.76	37.71	38.61
38.93	38.19	37.73	37.8	38.24	38.79	38.59	36.79	38.19	37.77	37.74	38.58
38.9	38.14	37.77	37.84	38.24	38.75	38.53	36.69	38.16	37.79	37.74	38.53
38.89	38.12	37.84	37.86	38.23	38.74	38.49	36.62	38.18	37.79	37.75	38.45
38.81	38.11	37.88	37.86	38.21	38.75	38.59	36.65	38.22	37.77	37.79	38.36
38.75	38.24	38.01	37.89	38.17	38.71	38.55	36.82	38.21	37.7	37.81	38.37
38.8	38.29	38.01	37.92	38.14	38.52	38.41	36.8	38.14	37.68	37.92	38.42
38.84	38.24	37.95	37.9	38.17	38.47	38.4	36.89	38.12	37.63	37.96	38.45
38.85	38.14	37.94	37.85	38.17	38.56	38.4	37.13	38.15	37.71	37.79	38.44
38.81	38.17	37.95	37.83	38.15	38.59	38.36	37.28	38.18	37.76	37.66	38.38
38.77	38.17	37.99	37.79	38.15	38.57	38.32	37.41	38.2	37.82	37.69	38.37
38.78	38.19	38.01	37.73	38.18	38.57	38.3	37.49	38.27	37.82	37.73	38.36
38.8	38.19	38.02	37.63	38.19	38.52	38.33	37.51	38.35	37.81	37.76	38.38
38.87	38.13	38	37.59	38.12	38.46	38.41	37.51	38.37	37.77	37.78	38.4
38.88	38.06	37.97	37.54	38.1	38.48	38.56	37.42	38.33	37.82	37.8	38.38
38.91	38.03	38.03	37.54	38.08	38.42	38.63	37.11	38.31	37.88	37.88	38.38
38.92	38	38.02	37.62	37.87	38.41	38.6	37.06	38.29	37.86	37.96	38.41
38.81	38.07	38.03	37.67	37.75	38.49	38.57	37.22	38.3	37.79	37.95	38.41
38.62	38.17	38.13	37.72	37.66	38.6	38.58	37.37	38.28	37.74	37.91	38.44
38.67	38.15	38.12	37.74	37.63	38.6	38.63	37.46	38.2	37.65	37.92	38.49
38.77	38.05	38.08	37.76	37.67	38.54	38.64	37.51	38.19	37.59	37.97	38.5
38.77	37.9	38.12	37.75	37.76	38.47	38.52	37.52	38.22	37.56	37.88	38.48
38.81	37.92	38.15	37.71	37.75	38.43	38.43	37.46	38.2	37.59	37.85	38.49
38.84	38.02	38.19	37.64	37.57	38.39	38.4	37.32	38.17	37.74	37.92	38.49
38.71	38.13	38.21	37.63	37.52	38.39	38.36	37.15	38.18	37.81	37.94	38.45
38.67	38.18	38.16	37.61	37.58	38.51	38.3	36.95	38.2	37.8	37.93	38.4
38.65	38.22	38.09	37.55	37.64	38.59	38.25	37.21	38.19	37.79	37.93	38.5
38.65	38.26	38	37.46	37.68	38.59	38.23	37.45	38.16	37.72	37.96	38.54
38.74	38.25	37.98	37.48	37.7	38.48	38.23	37.43	38.09	37.62	37.96	38.5
38.75	38.2	37.91	37.46	37.69	38.43	38.26	37.36	37.95	37.56	37.94	38.44
38.71	38.15	37.95	37.42	37.66	38.47	38.37	37.35	37.94	37.45	37.93	38.42
38.69	38.02	38.09	37.49	37.69	38.44	38.39	37.35	38.09	37.59	37.9	38.39
38.72	37.92	38.13	37.49	37.74	38.37	38.37	37.4	38.09	37.63	37.84	38.29
38.73	37.88	38.17	37.44	37.77	38.35	38.36	37.42	38.06	37.77	37.78	38.36
38.63	37.86	38.17	37.39	37.79	38.37	38.44	37.4	38.07	37.79	37.71	38.37
38.64	37.85	38.14	37.33	37.79	38.41	38.5	37.39	38.07	37.81	37.66	38.27
38.64	37.81	38.14	37.26	37.76	38.4	38.52	37.4	38.09	37.83	37.63	38.1
38.61	37.97	38.16	37.2	37.75	38.39	38.53	37.46	38.11	37.87	37.7	38.06
38.66	38.07	38.14	37.17	37.72	38.45	38.45	37.5	38.12	37.93	37.75	38.16
38.74	38.07	38.17	37.16	37.68	38.52	38.39	37.52	38.14	37.88	37.79	38.26
38.74	38.06	38.2	37.15	37.6	38.53	38.35	37.53	38.14	37.91	37.8	38.4
38.71	38.04	38.2	37.17	37.51	38.53	38.33	37.58	38.13	37.94	37.81	38.49
38.67	38	38.21	37.18	37.42	38.51	38.35	37.69	38.09	37.91	37.79	38.51
38.66	38.02	38.2	37.18	37.38	38.53	38.32	37.73	38.08	37.88	37.78	38.5
38.69	38.14	38.15	37.17	37.39	38.57	38.23	37.68	38.05	37.88	37.77	38.49
38.69	38.15	38.19	37.17	37.39	38.55	38.21	37.56	38	37.82	37.72	38.53
38.65	38.11	38.22	37.14	37.37	38.45	38.29	37.54	38	37.86	37.7	38.55
38.62	38.15	38.22	37.12	37.35	38.46	38.3	37.64	38.01	37.91	37.73	38.55
38.59	38.17	38.2	37.08	37.34	38.46	38.22	37.61	37.99	37.99	37.75	38.55
38.59	38.22	38.13	37.04	37.3	38.39	38.16	37.39	37.99	38.05	37.74	38.51
38.53	38.22	38.09	37.04	37.27	38.35	38.14	37.1	37.97	38.04	37.78	38.54
38.34	38.19	38.04	37.1	37.25	38.33	38.07	37.15	37.89	38.02	37.79	38.59
38.25	38.2	37.97	37.18	37.23	38.31	38.03	37.12	37.82	37.99	37.81	38.65
38.4	38.14	37.87	37.24	37.21	38.35	38.14	37.11	37.89	37.95	37.87	38.67
38.5	37.99	37.86	37.24	37.2	38.38	38.18	37.21	37.91	37.91	37.91	38.68
38.55	37.94	38.04	37.2	37.18	38.35	38.13	37.17	37.98	37.89	37.94	38.7
38.57	37.96	38.08	37.21	37.14	38.34	38.11	36.97	38.03	37.86	37.93	38.72
38.46	37.97	38.1	37.32	37.1	38.34	38.11	36.96	38.08	37.83	37.9	38.71
38.42	37.94	38.11	37.37	37.09	38.33	38.06	37.09	38.17	37.84	37.84	38.68
38.43	37.76	38.1	37.41	37.07	38.33	37.88	37.26	38.21	37.85	37.81	38.68
38.45	37.63	38.05	37.45	37.06	38.34	37.81	37.31	38.23	37.86	37.89	38.71
38.5	37.61	38.03	37.5	37.11	38.38	37.86	37.39	38.22	37.85	37.97	38.73
38.62	37.68	38.02	37.51	37.17	38.44	37.89	37.47	38.22	37.87	37.98	38.73
38.74	37.78	38.06	37.52	37.17	38.45	37.88	37.52	38.26	37.86	37.99	38.7
38.75	37.94	38.11	37.52	37.15	38.39	37.74	37.61	38.3	37.75	38	38.64
38.72	37.98	38.09	37.51	37.12	38.37	37.73	37.69	38.31	37.72	37.99	38.65
38.73	37.95	38.06	37.5	37.09	38.41	37.8	37.72	38.3	37.87	37.96	38.65
38.78	37.86	38.19	37.48	37.07	38.44	37.9	37.69	38.27	37.89	37.88	38.64
38.77	37.81	38.21	37.47	37.05	38.45	37.94	37.66	38.23	37.87	37.87	38.62
38.79	37.78	38.2	37.46	37.01	38.42	38.02	37.61	38.16	37.93	37.9	38.62
38.82	37.82	38.2	37.37	37.01	38.35	38.05	37.54	38.01	37.99	37.91	38.61
38.83	37.92	38.12	37.31	37.09	38.39	38	37.5	37.99	37.96	37.9	38.57
38.83	38.03	38.09	37.3	37.1	38.41	37.79	37.46	38.04	37.95	37.84	38.55
38.83	38.16	38.23	37.36	37.06	38.42	37.71	37.49	38.08	37.96	37.81	38.53
38.81	38.17	38.26	37.38	37	38.46	37.66	37.56	38.11	37.95	37.88	38.49
38.72	38.15	38.25	37.44	36.97	38.46	37.57	37.61	38.17	37.91	37.86	38.39
38.66	38.09	38.19	37.49	36.96	38.42	37.55	37.64	38.16	37.87	37.88	38.37
38.67	37.84	38.11	37.61	36.93	38.32	37.54	37.63	38.12	37.91	37.98	38.43
38.67	37.72	38.05	37.6	36.86	38.33	37.54	37.63	38.16	37.91	38	38.45
38.65	37.8	37.95	37.5	36.82	38.38	37.61	37.63	38.16	37.9	37.98	38.46
38.61	37.93	37.85	37.59	36.8	38.41	37.74	37.61	38.15	37.91	37.92	38.43
38.65	38.03	37.84	37.75	36.8	38.39	37.85	37.7	38.21	37.94	37.91	38.42
38.8	38.02	37.74	37.83	36.9	38.27	37.92	37.7	38.27	37.95	37.93	38.43
38.78	38.02	37.57	37.92	36.94	38.22	37.97	37.65	38.3	38.01	37.97	38.45
38.58	38.09	37.61	37.93	36.94	38.27	37.91	37.56	38.3	38.06	37.98	38.49
38.49	38.12	37.74	37.83	36.94	38.42	37.73	37.48	38.29	38.04	37.91	38.5
38.53	38.01	37.93	37.71	36.96	38.45	37.56	37.46	38.27	38.03	37.82	38.48
38.57	37.96	38.03	37.65	36.99	38.44	37.56	37.61	38.23	38.06	37.82	38.45
38.57	38.02	38.1	37.64	36.98	38.48	37.68	37.68	38.22	38.09	37.82	38.52
38.57	38.16	38.13	37.68	36.96	38.48	37.83	37.65	38.21	38.1	37.84	38.51
38.52	38.18	38.11	37.77	37.04	38.45	37.83	37.6	38.15	38.06	37.85	38.5
38.42	38.11	38.06	37.78	37.09	38.49	37.74	37.63	38.17	37.93	37.81	38.52
38.29	38.1	37.97	37.82	37.11	38.59	37.7	37.71	38.18	37.87	37.75	38.52
38.35	38.08	37.87	37.84	37.11	38.62	37.69	37.8	38.18	37.9	37.67	38.48
38.4	37.99	37.78	37.87	37.12	38.59	37.62	37.74	38.2	37.89	37.64	38.41
38.36	37.92	38.09	37.86	37.19	38.48	37.51	37.62	38.19	37.9	37.73	38.37
38.37	37.84	38.16	37.81	37.22	38.42	37.57	37.52	38.19	37.91	37.73	38.16
38.41	37.92	38.11	37.77	37.21	38.33	37.63	37.51	38.2	37.9	37.69	38.13
38.39	38	38.01	37.85	37.16	38.29	37.6	37.58	38.22	37.86	37.75	38.23
38.34	37.99	37.97	37.86	37.16	38.28	37.57	37.61	38.21	37.82	37.81	38.28
38.28	37.9	38.01	37.86	37.2	38.33	37.55	37.68	38.2	37.75	37.79	38.32
38.22	37.84	38.09	37.85	37.22	38.35	37.55	37.78	38.19	37.81	37.69	38.38
38.16	37.78	38.11	37.9	37.25	38.32	37.52	37.76	38.16	37.83	37.58	38.39
38.08	37.75	38.07	38.1	37.3	38.3	37.57	37.55	38.16	37.81	37.66	38.39
38.03	37.72	38.03	38.12	37.35	38.31	37.6	37.45	38.19	37.83	37.71	38.37
37.99	37.68	38.12	38.1	37.39	38.32	37.63	37.5	38.14	37.85	37.74	38.37
37.95	37.71	38.21	38.07	37.41	38.33	37.72	37.57	38.04	37.92	37.75	38.38
37.88	37.74	38.2	38.04	37.43	38.38	37.73	37.62	37.92	37.93	37.75	38.38
37.8	37.78	38.18	38.01	37.47	38.39	37.72	37.62	37.94	37.87	37.77	38.4
37.74	37.83	38.21	37.98	37.46	38.35	37.75	37.55	37.98	37.88	37.76	38.4
37.72	37.9	38.21	37.95	37.41	38.31	37.75	37.65	38	37.92	37.69	38.37
37.72	37.92	38.13	37.91	37.38	38.35	37.72	37.73	37.99	37.96	37.62	38.45
37.74	37.79	38	37.88	37.4	38.39	37.57	37.8	37.95	38.02	37.53	38.5
37.83	37.73	38.08	37.84	37.42	38.39	37.47	37.83	37.87	38.06	37.41	38.49
37.86	37.77	38.1	37.8	37.44	38.37	37.5	37.91	37.9	38.07	37.42	38.45
37.86	37.82	38.08	37.77	37.44	38.4	37.56	37.92	37.97	38.04	37.45	38.45
37.85	37.82	38.07	37.87	37.4	38.41	37.53	37.86	38.02	38.01	37.5	38.44
37.85	37.76	38.05	37.9	37.38	38.35	37.47	37.77	38.08	37.99	37.52	38.4
37.86	37.76	38.17	37.91	37.39	38.31	37.48	37.77	38.09	37.97	37.52	38.32
37.86	37.75	38.17	37.92	37.42	38.29	37.44	37.78	38.05	37.96	37.49	38.18
37.84	37.7	38.11	37.96	37.5	38.27	37.36	37.8	38.04	37.85	37.39	38.22
37.8	37.68	38.14	38.03	37.54	38.25	37.35	37.8	38.09	37.83	37.3	38.32
37.79	37.73	38.18	38.09	37.53	38.29	37.4	37.75	38.14	37.88	37.22	38.36
37.77	37.95	38.16	38.09	37.46	38.38	37.44	37.65	38.15	37.88	37.16	38.33
37.73	37.95	38.12	38.07	37.43	38.39	37.45	37.6	38.15	37.93	37.1	38.16
37.7	37.85	38.06	38.05	37.39	38.39	37.42	37.59	38.1	37.96	37	37.98
37.68	37.86	38	38.07	37.29	38.41	37.33	37.61	38.13	37.95	36.91	38.03
37.67	37.95	38.01	38.11	37.19	38.37	37.36	37.67	38.17	37.93	36.86	38.13
37.67	37.98	38.05	38.08	37.11	38.32	37.33	37.7	38.16	37.86	36.82	38.23
37.67	37.92	38.16	38.03	37.11	38.3	37.3	37.77	38.16	37.86	36.82	38.26
37.68	37.8	38.16	38.01	37.12	38.22	37.4	37.78	38.16	37.9	36.82	38.26
37.71	37.82	38.11	38.01	37.14	38.09	37.51	37.75	38.12	37.97	36.82	38.24
37.75	37.83	38.14	38	37.16	38.07	37.53	37.76	38.11	38.03	36.87	38.28
37.76	37.81	38.17	37.97	37.15	37.98	37.59	37.8	38.12	37.96	36.89	38.34
37.76	37.74	38.18	37.86	37.15	38.01	37.7	37.78	38.08	37.87	36.89	38.33
37.8	37.77	38.23	37.67	37.14	38.16	37.73	37.72	38.01	37.81	36.88	38.33
37.95	37.79	38.31	37.56	37.15	38.22	37.56	37.68	37.97	37.76	36.88	38.36
38	37.79	38.3	37.67	37.21	38.25	37.5	37.59	38.02	37.75	36.92	38.38
37.98	37.96	38.11	37.68	37.23	38.29	37.52	37.58	38.03	37.81	36.94	38.34
37.99	38.01	38.04	37.69	37.24	38.26	37.46	37.62	37.93	37.84	37.06	38.29
38.07	37.96	38	37.69	37.24	38.2	37.45	37.7	37.86	37.8	37.07	38.34
38.07	37.86	38.1	37.64	37.24	38.2	37.48	37.71	37.82	37.76	37.03	38.39
38.03	37.75	38.27	37.55	37.2	38.22	37.5	37.66	37.82	37.76	36.98	38.38
38	37.74	38.31	37.58	37.17	38.25	37.51	37.56	37.89	37.87	36.96	38.33
37.96	37.74	38.34	37.62	37.17	38.29	37.51	37.56	37.78	37.94	36.93	38.37
37.91	37.72	38.34	37.62	37.17	38.32	37.5	37.6	37.59	37.92	36.85	38.44
37.87	37.65	38.26	37.59	37.14	38.36	37.56	37.58	37.59	37.83	36.8	38.49
37.85	37.69	38.21	37.54	37.11	38.42	37.64	37.59	37.66	37.82	36.79	38.51
37.82	37.9	38.22	37.49	37.08	38.51	37.62	37.62	37.68	37.72	36.76	38.5
37.82	38.07	38.35	37.41	37.03	38.57	37.57	37.69	37.76	37.64	36.72	38.47
37.95	38.08	38.41	37.34	37.01	38.58	37.65	37.9	37.87	37.76	36.77	38.53
38.02	38	38.39	37.31	37	38.55	37.67	37.91	37.86	37.8	36.81	38.59
38.05	37.96	38.38	37.31	36.99	38.53	37.62	37.88	37.9	37.87	36.83	38.66
38.24	37.83	38.27	37.33	37.09	38.52	37.7	37.75	38.02	37.89	36.84	38.69
38.34	37.63	38.14	37.39	37.12	38.47	37.68	37.76	38	37.88	36.85	38.67
38.37	37.54	38.17	37.4	37.12	38.32	37.63	37.87	37.98	37.81	36.85	38.65
38.37	37.5	38.2	37.4	37.13	38.3	37.65	37.84	37.94	37.74	36.87	38.64
38.34	37.53	38.16	37.38	37.12	38.32	37.68	37.8	37.75	37.78	36.89	38.59
38.36	37.58	38.17	37.34	37.09	38.28	37.82	37.77	37.78	37.81	36.92	38.47
38.42	37.67	38.22	37.29	37.07	38.14	37.78	37.79	37.84	37.67	36.96	38.43
38.55	37.72	38.27	37.3	37.06	38.18	37.68	37.83	37.9	37.55	36.96	38.46
38.63	37.72	38.24	37.34	37.08	38.19	37.71	37.79	37.96	37.57	36.94	38.48
38.61	37.69	38.21	37.37	37.12	38.22	37.77	37.88	37.93	37.6	36.91	38.49
38.57	37.65	38.23	37.39	37.13	38.27	37.86	38	37.88	37.7	36.78	38.47
38.6	37.47	38.2	37.4	37.14	38.33	37.92	37.96	37.93	37.72	36.74	38.47
38.62	37.32	38.15	37.39	37.17	38.4	37.91	37.9	37.93	37.73	36.75	38.46
38.61	37.39	38.15	37.38	37.2	38.44	37.83	37.89	37.79	37.84	36.73	38.45
38.59	37.52	38.15	37.39	37.21	38.44	37.84	37.85	37.63	37.95	36.6	38.48
38.57	37.66	38.12	37.39	37.22	38.44	37.89	37.65	37.43	38.02	36.68	38.47
38.5	37.7	38.05	37.37	37.28	38.44	37.93	37.62	37.29	38	36.92	38.43
38.43	37.81	38.04	37.3	37.34	38.47	37.95	37.56	37.27	37.95	37.01	38.45
38.39	37.85	38.12	37.28	37.33	38.46	37.97	37.46	37.35	37.89	37.1	38.5
38.36	37.81	38.15	37.27	37.27	38.35	38.03	37.38	37.29	37.9	37.2	38.53
38.35	37.7	38.22	37.26	37.22	38.17	38.04	37.39	37.13	37.87	37.3	38.51
38.38	37.72	38.2	37.25	37.29	38.03	38.01	37.5	37.22	37.85	37.36	38.39
38.38	37.75	38.08	37.25	37.45	37.98	38.04	37.61	37.31	37.86	37.47	38.21
38.34	37.67	38.15	37.24	37.53	37.92	38.07	37.64	37.34	37.85	37.53	38.1
38.31	37.52	38.27	37.25	37.6	37.9	38.11	37.65	37.36	37.8	37.61	37.93
38.3	37.48	38.26	37.25	37.61	37.97	38.35	37.64	37.44	37.79	37.57	37.76
38.3	37.54	38.13	37.26	37.58	38.11	38.37	37.65	37.54	37.85	37.51	37.63
38.3	37.66	38.16	37.28	37.49	38.28	38.24	37.67	37.57	37.94	37.44	37.65
38.26	37.69	38.17	37.31	37.47	38.28	38.21	37.69	37.57	38.03	37.41	37.79
38.2	37.54	38.18	37.34	37.55	38.13	38.25	37.7	37.55	38.06	37.46	37.84
38.16	37.52	38.2	37.37	37.68	38.14	38.36	37.7	37.41	38.03	37.45	37.83
38.15	37.55	38.25	37.37	37.71	38.16	38.44	37.64	37.53	38.03	37.42	37.77
38.14	37.56	38.36	37.36	37.73	38.14	38.58	37.58	37.56	38.02	37.48	37.73
38.08	37.53	38.34	37.36	37.78	38.21	38.54	37.6	37.55	37.94	37.5	37.79
38.02	37.44	38.3	37.37	37.83	38.27	38.5	37.6	37.53	37.67	37.5	37.89
37.98	37.44	38.29	37.37	37.86	38.24	38.49	37.62	37.46	37.57	37.49	38.04
37.95	37.44	38.27	37.35	37.88	38.12	38.45	37.63	37.4	37.46	37.39	38.17
37.91	37.42	38.23	37.32	37.9	38.03	38.51	37.62	37.41	37.53	37.29	38.26
37.9	37.36	38.16	37.29	37.88	38.08	38.51	37.61	37.4	37.66	37.22	38.3
37.88	37.33	38.19	37.28	37.85	38.2	38.44	37.61	37.48	37.71	37.11	38.33
37.78	37.29	38.15	37.27	37.85	38.12	38.4	37.62	37.57	37.78	37	38.36
37.68	37.29	38.12	37.26	37.86	37.98	38.46	37.61	37.68	37.79	36.94	38.4
37.7	37.3	38.14	37.28	37.91	38.02	38.4	37.61	37.79	37.88	36.96	38.42
37.81	37.36	38.2	37.31	37.94	38.17	38.25	37.63	37.76	37.91	36.94	38.43
37.82	37.4	38.24	37.32	37.96	38.27	38.29	37.62	37.69	37.92	36.88	38.43
37.71	37.39	38.23	37.31	37.97	38.3	38.35	37.56	37.69	37.88	36.88	38.42
37.56	37.33	38.17	37.32	37.98	38.24	38.32	37.36	37.57	37.81	36.89	38.39
37.65	37.26	38.05	37.34	37.97	38.19	38.15	37.15	37.49	37.77	36.9	38.36
37.69	37.22	38.15	37.39	37.92	38.26	38.18	37.26	37.56	37.79	36.9	38.38
37.7	37.19	38.25	37.41	37.9	38.31	38.26	37.47	37.43	37.74	37	38.38
37.69	37.15	38.29	37.41	37.94	38.36	38.28	37.53	37.07	37.75	37.07	38.35
37.68	37.1	38.24	37.39	37.94	38.41	38.27	37.55	37.11	37.84	37.11	38.27
37.69	37.04	38.13	37.41	37.95	38.43	38.27	37.66	37.24	37.87	37.13	38.28
37.73	37.01	38.1	37.4	37.97	38.37	38.24	37.67	37.34	37.98	37.12	38.29
37.8	37	38.01	37.35	37.94	38.32	38.14	37.67	37.24	38.08	37.1	38.31
37.88	36.97	38.1	37.37	37.88	38.37	38.01	37.75	36.92	38.09	37.07	38.36
37.93	36.92	38.28	37.38	37.85	38.41	37.92	37.77	37.06	38.05	37.06	38.35
37.94	36.91	38.32	37.34	37.84	38.5	37.79	37.6	37.21	37.96	37.04	38.33
37.95	36.95	38.29	37.32	37.86	38.56	37.89	37.22	37.3	37.72	37.02	38.41
37.96	36.98	38.22	37.31	37.89	38.56	37.89	37.01	37.37	37.66	37.03	38.42
37.99	37.01	38.14	37.32	37.87	38.55	37.9	36.9	37.37	37.81	37.04	38.36
38.04	37.01	38.03	37.33	37.91	38.54	37.94	36.9	37.44	37.86	37.05	38.38
38.17	37.06	37.94	37.32	37.96	38.5	37.92	37.01	37.72	37.83	37.05	38.41
38.24	37.2	37.96	37.31	37.93	38.46	37.96	37.24	37.8	37.88	37.05	38.42
38.26	37.24	37.97	37.32	37.92	38.32	38.13	37.34	37.81	37.88	37.03	38.42
38.3	37.27	37.97	37.34	37.91	38.26	38.22	37.35	37.88	37.84	37.03	38.39
38.34	37.28	37.95	37.35	37.79	38.25	38.17	37.33	37.89	37.82	37.03	38.32
38.48	37.26	37.94	37.39	37.63	38.21	38.08	37.36	37.88	37.84	37.02	38.25
38.51	37.23	38	37.44	37.45	38.22	38.02	37.36	37.84	37.91	36.97	38.22
38.5	37.26	38.1	37.48	37.43	38.16	37.76	37.48	37.75	38.02	36.9	38.2
38.63	37.29	38.11	37.53	37.5	38.11	37.93	37.57	37.65	38.07	36.86	38.2
38.73	37.29	38.1	37.58	37.56	38.19	37.96	37.58	37.54	38.08	36.85	38.19
38.84	37.28	38.11	37.59	37.61	38.17	37.96	37.57	37.36	38.09	36.85	38.19
38.88	37.27	38.11	37.55	37.63	38.08	38.01	37.53	37.03	38.08	36.85	38.28
38.88	37.25	38.09	37.51	37.59	38.02	38.05	37.45	37	38.01	36.84	38.3
38.79	37.16	38.04	37.52	37.58	37.95	38.11	37.52	36.94	37.92	36.86	38.34
38.61	37.24	37.96	37.63	37.55	37.99	38.07	37.51	36.69	37.9	36.92	38.36
38.54	37.44	37.9	37.73	37.52	37.93	37.89	37.43	36.61	37.89	36.91	38.35
38.47	37.45	37.79	37.77	37.53	37.73	37.81	37.45	36.64	37.93	36.89	38.35
38.39	37.34	37.57	37.85	37.59	37.71	37.76	37.51	36.68	37.89	36.87	38.35
38.29	37.36	37.51	37.86	37.66	37.78	37.62	37.53	36.71	37.77	36.83	38.41
38.36	37.49	37.51	37.85	37.66	37.87	37.64	37.46	36.79	37.73	36.84	38.42
38.46	37.57	37.48	37.84	37.65	37.83	37.68	37.41	36.79	37.72	36.83	38.43
38.51	37.58	37.46	37.8	37.6	37.65	37.7	37.34	36.74	37.74	36.86	38.43
38.54	37.5	37.38	37.77	37.56	37.66	37.74	37.28	36.76	37.76	36.92	38.35
38.55	37.52	37.41	37.82	37.53	37.66	37.64	37.28	36.84	37.83	36.93	38.21
38.47	37.67	37.42	37.86	37.56	37.62	37.64	37.26	36.97	37.9	36.93	38.08
38.37	37.94	37.44	37.89	37.58	37.82	37.72	37.23	37.1	37.93	36.96	38.27
38.39	37.98	37.5	37.89	37.58	37.96	37.71	37.21	37.09	37.92	37	38.41
38.41	37.92	37.51	37.88	37.56	37.97	37.66	37.14	36.99	37.86	37.03	38.46
38.45	37.83	37.48	37.84	37.45	37.97	37.62	37.06	36.95	37.8	37.11	38.45
38.63	37.81	37.41	37.84	37.35	37.99	37.8	37	37.01	37.96	37.17	38.42
38.72	37.8	37.33	37.89	37.29	38.02	37.85	36.95	37.34	37.98	37.14	38.44
38.71	37.74	37.25	37.89	37.26	38.03	37.8	36.89	37.37	37.9	37.13	38.46
38.63	37.68	37.19	37.9	37.22	37.96	37.8	36.83	37.1	37.91	37.16	38.43
38.57	37.72	37.17	37.91	37.19	37.8	37.81	36.78	36.89	37.94	37.23	38.39
38.46	37.78	37.12	37.94	37.18	37.64	37.82	36.74	36.77	37.92	37.25	38.33
38.35	37.76	37.08	37.95	37.19	37.56	37.97	36.74	36.84	37.82	37.29	38.3
38.46	37.7	37.05	37.94	37.2	37.52	37.99	36.73	36.84	37.94	37.35	38.31
38.57	37.66	37.02	37.93	37.21	37.45	38.03	36.64	36.83	37.97	37.37	38.33
38.6	37.6	36.98	37.9	37.21	37.68	38.03	36.57	36.8	37.96	37.4	38.32
38.65	37.55	36.96	37.86	37.18	37.84	38.01	36.56	36.68	38.04	37.43	38.44
38.7	37.54	36.95	37.84	37.14	37.9	37.97	36.54	36.62	38.06	37.46	38.48
38.79	37.6	36.96	37.85	37.11	37.95	37.87	36.54	36.65	38.06	37.5	38.43
38.83	37.61	36.96	37.85	37.09	38.04	37.9	36.56	36.78	38.07	37.6	38.31
38.81	37.56	36.97	37.87	37.08	38.1	38	36.57	37	38.06	37.61	38.1
38.82	37.56	36.98	37.85	37.09	38.12	38.07	36.52	37.04	37.99	37.64	38.12
38.84	37.64	36.97	37.89	37.09	38.1	37.93	36.31	37.19	37.87	37.65	38.15
38.85	37.64	36.96	38.01	37.1	38.06	37.8	36.25	37.53	37.86	37.63	38.12
38.9	37.64	36.96	38.05	37.11	38.09	37.8	36.34	37.6	37.91	37.47	38.1
38.95	37.64	36.97	38.06	37.2	38.09	37.77	36.39	37.47	37.9	37.36	38.08
38.93	37.62	36.98	38.05	37.28	38.13	37.85	36.41	37.37	37.89	37.36	38.12
38.8	37.61	36.96	38.03	37.3	38.22	37.91	36.44	37.49	37.87	37.35	38.14
38.63	37.55	36.9	38.02	37.29	38.22	37.8	36.45	37.56	37.83	37.35	38.22
38.6	37.41	36.83	37.99	37.27	38.2	37.64	36.44	37.6	37.88	37.36	38.33
38.63	37.26	36.78	37.96	37.26	38.23	37.71	36.5	37.59	37.95	37.39	38.34
38.75	37.42	36.77	37.96	37.25	38.23	37.81	36.53	37.44	38	37.64	38.28
38.84	37.66	36.76	37.93	37.22	38.25	37.75	36.54	37.38	38.01	37.69	38.24
38.83	37.77	36.76	37.91	37.18	38.3	37.69	36.55	37.68	37.97	37.64	38.26
38.75	37.82	36.75	37.91	37.16	38.32	37.77	36.55	37.78	37.89	37.5	38.38
38.71	37.82	36.71	37.89	37.18	38.26	37.76	36.52	37.89	37.82	37.4	38.49
38.63	37.74	36.7	37.88	37.22	38.14	37.69	36.5	37.93	37.93	37.42	38.48
38.65	37.64	36.71	37.9	37.22	38.33	37.63	36.47	37.92	37.96	37.49	38.47
38.65	37.67	36.73	37.93	37.22	38.45	37.61	36.45	37.9	37.81	37.65	38.46
38.65	37.74	36.77	37.97	37.2	38.51	37.57	36.4	37.89	37.65	37.67	38.39
38.64	37.79	36.8	38.03	37.18	38.54	37.53	36.38	37.85	37.47	37.65	38.13
38.59	37.82	36.81	38.09	37.17	38.57	37.57	36.42	37.82	37.38	37.73	37.66
38.64	37.9	36.91	38.17	37.17	38.61	37.59	36.49	37.77	37.43	37.78	37.62
38.68	37.96	37.07	38.19	37.25	38.67	37.66	36.5	37.7	37.72	37.75	38
38.62	37.99	37.12	38.17	37.31	38.62	37.81	36.48	37.73	37.88	37.64	38.08
38.49	37.97	37.14	38.1	37.35	38.33	37.97	36.47	37.85	37.92	37.56	38.09
38.5	38.01	37.16	38.06	37.37	38.25	38.05	36.45	37.86	37.93	37.57	38.21
38.53	38.04	37.18	38.08	37.39	38.23	38.03	36.43	37.82	37.9	37.61	38.26
38.55	38.06	37.21	38.1	37.39	38.13	37.95	36.43	37.85	37.88	37.63	38.31
38.63	38.1	37.25	38.07	37.35	38.02	37.95	36.45	37.91	37.95	37.66	38.38
38.74	38.15	37.3	38.05	37.35	37.95	37.8	36.51	37.93	37.97	37.66	38.44
38.8	38.17	37.32	38.08	37.39	37.96	37.77	36.53	37.87	38	37.65	38.45
38.8	38.21	37.31	38.12	37.42	38	38	36.53	37.74	38.02	37.62	38.45
38.79	38.2	37.31	38.1	37.42	38.08	38	36.51	37.54	37.89	37.63	38.43
38.78	38.09	37.3	38.05	37.45	38.07	37.82	36.49	37.63	37.84	37.71	38.39
38.8	38.02	37.27	38.06	37.51	37.97	37.85	36.48	37.7	38.05	37.77	38.39
38.85	37.99	37.27	38.05	37.51	37.95	37.95	36.46	37.85	38.11	37.85	38.38
38.94	37.96	37.26	38.07	37.5	37.99	37.93	36.42	37.88	38.02	37.89	38.21
39	37.92	37.26	38.09	37.5	37.99	37.86	36.42	37.9	37.97	37.9	38.18
38.98	37.93	37.27	38.11	37.53	38.01	37.85	36.46	37.86	37.93	37.87	38.24
38.88	37.97	37.27	38.12	37.51	38.13	37.87	36.51	37.81	37.87	37.76	38.31
38.79	37.97	37.29	38.12	37.44	38.16	37.87	36.51	37.84	37.91	37.63	38.34
38.75	37.95	37.29	38.05	37.37	38	37.9	36.42	37.85	37.9	37.58	38.33
38.8	38.05	37.3	37.98	37.36	37.81	38.01	36.38	37.89	37.84	37.55	38.35
38.79	38.04	37.3	37.92	37.36	37.84	38.05	36.4	37.97	37.76	37.53	38.37
38.7	37.92	37.31	37.89	37.38	37.95	38.05	36.44	37.98	37.68	37.64	38.34
38.7	37.92	37.3	37.82	37.44	38.04	38	36.46	37.95	37.66	37.69	38.28
38.73	37.95	37.28	37.71	37.48	38.09	37.96	36.45	37.87	37.73	37.74	38.26
38.67	37.89	37.28	37.64	37.55	38.1	37.97	36.45	37.83	37.8	37.74	38.22
38.6	37.82	37.28	37.64	37.6	38.14	37.98	36.45	37.91	37.79	37.7	38.12
38.6	37.92	37.28	37.69	37.63	38.22	37.93	36.44	38	37.71	37.62	38.11
38.64	38.02	37.26	37.77	37.65	38.19	37.84	36.44	37.92	37.8	37.56	38.14
38.65	38.05	37.2	37.86	37.63	38.15	37.75	36.43	37.56	37.81	37.48	38.19
38.67	38.04	37.16	37.91	37.65	38.16	37.63	36.38	37.47	37.92	37.29	38.23
38.69	38	37.15	37.89	37.69	38.16	37.6	36.3	37.67	38.01	37.21	38.24
38.68	37.93	37.13	37.76	37.66	38.16	37.71	36.4	37.76	37.97	37.21	38.22
38.65	37.91	37.1	37.69	37.59	38.2	37.84	36.54	37.8	37.91	37.29	38.21
38.63	37.9	37.03	37.68	37.67	38.21	37.88	36.67	37.9	37.92	37.46	38.28
38.62	37.9	37.05	37.68	37.83	38.2	37.87	36.71	37.91	38	37.49	38.29
38.56	37.89	37.06	37.61	37.95	38.21	37.87	36.79	37.87	38.06	37.46	38.21
38.57	37.84	37.06	37.53	37.98	38.3	37.86	36.86	37.8	38.06	37.47	38.2
38.62	37.83	37.05	37.47	37.95	38.4	37.76	36.94	37.79	38.08	37.55	38.31
38.64	37.89	37.04	37.4	37.9	38.46	37.65	37.01	37.61	38.14	37.57	38.34
38.65	38	37.04	37.35	37.87	38.48	37.61	36.94	37.28	38.14	37.58	38.33
38.64	38.03	37.11	37.26	37.88	38.5	37.6	36.89	37.43	38.12	37.65	38.32
38.55	37.98	37.19	37.22	37.85	38.47	37.69	36.92	37.49	38.1	37.68	38.34
38.55	37.88	37.16	37.23	37.8	38.37	37.76	36.97	37.39	38.14	37.69	38.36
38.57	37.83	37.11	37.22	37.79	38.35	37.83	37.06	37.06	38.14	37.71	38.36
38.64	37.79	37.09	37.18	37.86	38.4	37.82	37.14	36.96	38.02	37.74	38.36
38.72	37.78	37.07	37.16	37.92	38.43	37.72	37.26	36.95	37.91	37.72	38.38
38.67	37.77	37.06	37.16	37.96	38.41	37.73	37.26	36.97	37.97	37.7	38.38
38.52	37.85	37.05	37.22	38.04	38.45	37.78	37.18	36.99	37.98	37.73	38.2
38.5	37.98	37.01	37.24	38.14	38.48	37.84	37.13	37.01	37.95	37.75	37.84
38.56	37.96	36.99	37.23	38.17	38.41	37.87	37.17	37.05	37.77	37.71	37.79
38.54	37.89	36.99	37.19	38.15	38.34	37.82	37.27	37.11	37.75	37.73	37.88
38.45	37.82	37	37.17	38.13	38.32	37.74	37.4	37.11	37.92	37.81	37.98
38.44	37.82	37.02	37.17	38.07	38.31	37.73	37.45	37.03	37.93	37.81	38.03
38.45	37.84	37.03	37.17	38.09	38.29	37.73	37.44	37.3	37.94	37.8	38.08
38.48	37.95	37.06	37.18	38.1	38.32	37.64	37.41	37.43	37.96	37.79	38.09
38.5	38	37.23	37.21	38.04	38.33	37.63	37.37	37.45	37.9	37.8	38.08
38.48	37.98	37.3	37.23	38.06	38.29	37.81	37.43	37.42	38.03	37.8	38.13
38.45	37.93	37.37	37.25	38.1	38.27	37.9	37.51	37.4	38.08	37.75	38.14
38.49	37.89	37.37	37.27	38.08	38.26	37.94	37.46	37.5	38.02	37.71	38.12
38.57	37.84	37.34	37.31	38.08	38.21	38.03	37.28	37.5	37.95	37.68	38.23
38.6	37.86	37.34	37.32	38.09	38.09	38.07	37.15	37.51	37.9	37.64	38.29
38.62	37.86	37.58	37.36	38.11	37.98	38.04	37.08	37.62	37.81	37.62	38.28
38.65	37.8	37.78	37.37	38.11	38.08	38.09	37.08	37.62	37.83	37.7	38.2
38.66	37.77	37.92	37.37	38.06	38.21	38.18	37.1	37.64	37.84	37.72	38.26
38.65	37.83	37.98	37.36	38.06	38.33	38.22	37.06	37.75	37.8	37.71	38.3
38.63	37.82	37.97	37.36	38.1	38.36	38.26	36.86	37.73	37.77	37.72	38.29
38.65	37.79	37.96	37.35	38.12	38.39	38.19	36.84	37.63	37.76	37.7	38.21
38.65	37.74	37.99	37.38	38.05	38.39	38.16	37.01	37.52	37.79	37.71	38.18
38.52	37.71	38	37.43	38	38.33	38.18	37.09	37.63	37.88	37.79	38.1
38.48	37.76	38	37.42	37.97	38.21	38.23	37.09	37.65	37.96	37.78	38.03
38.45	37.77	38	37.38	37.98	38.16	38.24	37.05	37.62	37.98	37.74	37.91
38.38	37.72	37.93	37.33	38.02	38.16	38.25	37.04	37.6	38.06	37.76	37.97
38.32	37.69	37.94	37.31	38.04	38.21	38.28	37.03	37.58	38.24	37.81	38.01
38.4	37.69	38.02	37.31	38.06	38.26	38.26	36.94	37.53	38.22	37.86	38.02
38.43	37.86	38.06	37.33	38.08	38.27	38.23	36.87	37.54	38.18	37.87	38.01
38.39	38.03	38.04	37.33	38.05	38.25	38.15	36.94	37.67	38.17	37.78	38.04
38.33	38	38.01	37.31	38.02	38.21	38.22	37	37.72	38.14	37.77	38.1
38.28	37.82	37.99	37.28	38.04	38.09	38.25	37.01	37.73	38.03	37.83	38.14
38.39	37.73	38	37.26	38.13	38.03	38.22	37.04	37.73	37.85	37.84	38.13
38.5	37.74	38	37.29	38.16	38.1	38.16	37.04	37.79	38.01	37.84	38.13
38.5	37.77	37.9	37.28	38.16	38.12	38.11	37.01	37.81	38.19	37.84	38.14
38.44	37.87	37.83	37.26	38.18	38.1	38.1	37.01	37.75	38.13	37.77	38.15
38.4	37.88	37.87	37.28	38.18	38.14	38.12	37.04	37.61	38.06	37.68	38.19
38.37	37.88	37.89	37.34	38.26	38.21	38.07	37.07	37.65	38.04	37.55	38.18
38.34	37.9	37.9	37.37	38.3	38.27	38.08	37.07	37.73	38.18	37.4	38.18
38.38	37.84	37.9	37.37	38.33	38.28	38.13	37.06	37.82	38.14	37.53	38.16
38.39	37.83	37.91	37.39	38.33	38.26	38.1	37.06	37.88	38.04	37.64	38.04
38.37	37.86	37.97	37.51	38.3	38.18	38.01	37.04	37.82	38.05	37.63	38.02
38.37	37.8	38	37.55	38.26	38.21	37.87	37	37.69	38.04	37.57	38.06
38.35	37.77	37.98	37.54	38.28	38.29	37.96	36.94	37.56	38	37.62	38.24
38.31	37.76	37.94	37.5	38.27	38.35	38.01	36.96	37.47	37.99	37.72	38.32
38.3	37.73	37.94	37.51	38.24	38.38	38.1	36.98	37.41	37.95	37.77	38.32
38.3	37.84	37.91	37.56	38.23	38.39	38.15	36.98	37.33	37.91	37.78	38.28
38.27	37.91	37.9	37.6	38.29	38.37	38.12	36.96	37.36	37.92	37.77	38.15
38.26	37.91	37.88	37.65	38.34	38.34	37.99	36.91	37.46	37.87	37.69	38.09
38.32	37.85	37.86	37.67	38.34	38.31	37.85	36.87	37.45	37.85	37.6	38.11
38.35	37.77	37.86	37.73	38.33	38.33	37.8	36.81	37.41	37.85	37.55	38.14
38.31	37.68	37.82	37.79	38.28	38.36	37.9	36.84	37.36	37.99	37.49	38.19
38.28	37.68	37.75	37.89	38.21	38.4	37.88	36.85	37.37	38.11	37.46	38.19
38.34	37.74	37.59	37.95	38.06	38.4	37.75	36.73	37.36	38.12	37.53	38.21
38.34	37.87	37.45	37.91	37.98	38.37	37.78	36.55	37.25	38.18	37.58	38.25
38.32	37.95	37.34	37.85	37.98	38.38	37.92	36.43	37.3	38.23	37.59	38.23
38.34	37.97	37.33	37.84	37.95	38.37	38.02	36.39	37.31	38.22	37.53	38.17
38.35	37.97	37.44	37.78	37.96	38.34	38.03	36.38	37.35	38.21	37.38	38.14
38.31	37.97	37.55	37.69	37.92	38.37	38	36.47	37.5	38.23	37.22	38.15
38.26	37.98	37.74	37.71	37.84	38.42	37.91	36.59	37.65	38.22	37.06	38.15
38.18	37.93	37.71	37.75	37.87	38.44	37.9	36.69	37.65	38.18	36.97	38.17
38.08	37.88	37.64	37.89	37.86	38.43	37.94	36.81	37.65	38.2	36.95	38.17
38	37.83	37.56	38.02	37.83	38.41	38.04	36.87	37.69	38.16	36.98	38.16
37.94	37.85	37.4	38.14	38	38.4	38.06	36.94	37.71	38.06	37.02	38.18
37.91	37.94	37.4	38.2	38.17	38.41	38.13	36.97	37.73	38.04	36.97	38.09
37.9	37.94	37.47	38.14	38.2	38.42	38.37	36.97	37.72	38.09	36.91	37.99
37.89	37.97	37.58	38.11	38.21	38.39	38.42	36.95	37.62	38.08	36.9	38.08
37.88	38.19	37.62	38.11	38.28	38.38	38.37	36.93	37.5	38.02	36.9	38.13
37.88	38.21	37.6	38.08	38.31	38.4	38.31	36.9	37.58	37.96	36.89	38.16
37.88	38.06	37.57	37.97	38.31	38.39	38.13	36.89	37.63	37.86	36.88	38.18
37.85	37.94	37.56	37.96	38.3	38.38	38.03	36.87	37.54	37.93	36.88	38.16
37.82	37.94	37.52	37.96	38.36	38.36	37.96	36.88	37.47	38.08	36.87	38.16
37.78	38.07	37.46	37.94	38.36	38.34	37.97	36.9	37.59	38.12	36.88	38.15
37.75	37.99	37.42	37.9	38.35	38.34	37.99	36.88	37.58	38.15	36.92	38.1
37.73	37.59	37.38	37.91	38.35	38.31	37.94	36.83	37.45	38.13	36.92	38.18
37.72	37.56	37.33	37.92	38.33	38.27	37.85	36.86	37.35	38.04	36.91	38.19
37.73	37.76	37.29	37.87	38.33	38.24	37.69	36.9	37.4	37.92	36.9	38.16
37.71	37.89	37.27	37.8	38.29	38.28	37.66	36.94	37.53	37.82	36.9	38.17
37.67	38	37.26	37.82	38.16	38.32	37.65	36.94	37.61	37.93	36.89	38.14
37.64	38.06	37.24	37.85	38.11	38.36	37.63	36.95	37.64	38.01	36.88	38.14
37.63	38.03	37.22	37.89	38.08	38.37	37.57	36.96	37.67	38.04	36.88	38.19
37.56	37.95	37.24	38	38.05	38.37	37.44	36.98	37.74	38.03	36.87	38.23
37.51	38.03	37.29	38.08	37.96	38.35	37.42	36.99	37.67	37.95	36.85	38.25
37.49	38.09	37.41	38.09	37.92	38.33	37.48	36.97	37.57	37.87	36.84	38.22
37.48	38.09	37.48	38.09	37.9	38.21	37.52	36.94	37.56	37.76	36.83	38.17
37.47	38.08	37.48	38.06	37.84	38.01	37.57	36.91	37.63	37.69	36.82	38.18
37.49	38.07	37.46	38.04	37.84	37.86	37.64	36.88	37.59	37.62	36.78	38.19
37.51	38.04	37.42	38.08	37.83	37.79	37.7	36.87	37.47	37.49	36.72	38.21
37.49	37.97	37.38	38.14	37.81	37.74	37.72	36.88	37.54	37.33	36.62	38.22
37.47	37.95	37.32	38.13	37.82	37.58	37.69	36.92	37.62	37.27	36.57	38.22
37.46	37.94	37.31	38.15	37.72	37.65	37.66	36.93	37.76	37.29	36.64	38.23
37.48	37.96	37.28	38.17	37.66	37.86	37.67	36.88	37.77	37.45	36.75	38.17
37.48	37.93	37.26	38.17	37.7	37.85	37.68	36.78	37.7	37.51	36.76	38.1
37.51	37.81	37.25	38.19	37.76	37.73	37.73	36.75	37.63	37.5	36.77	38.12
37.65	37.64	37.24	38.21	37.9	37.66	37.85	36.77	37.61	37.48	36.76	38.13
37.65	37.61	37.2	38.2	37.87	37.67	38	36.79	37.65	37.49	36.71	38.11
37.62	37.66	37.19	38.2	37.72	37.68	38.05	36.83	37.83	37.49	36.72	38.14
37.62	37.68	37.26	38.16	37.65	37.72	37.99	36.84	37.92	37.45	36.82	38.13
37.61	37.67	37.32	38.12	37.66	37.71	37.95	36.85	37.96	37.42	36.81	38.08
37.57	37.59	37.46	38.09	37.68	37.76	37.93	36.85	37.96	37.41	36.81	37.99
37.53	37.45	37.65	38.08	37.71	38.03	37.96	36.82	37.88	37.39	36.83	37.97
37.58	37.44	37.7	38.04	37.75	38.21	37.94	36.8	37.72	37.34	36.88	37.99
37.67	37.59	37.76	38.03	37.86	38.33	37.86	36.8	37.6	37.3	36.88	38.04
37.68	37.63	37.81	38.04	37.92	38.42	37.81	36.8	37.58	37.27	36.85	38.04
37.66	37.6	37.75	37.96	37.93	38.48	37.8	36.75	37.7	37.23	36.83	38.04
37.63	37.57	37.68	37.88	37.89	38.48	37.8	36.6	37.81	37.23	36.83	38.11
37.62	37.54	37.61	37.85	37.79	38.44	37.87	36.5	37.89	37.23	36.83	38.12
37.6	37.52	37.69	37.83	37.67	38.37	37.99	36.46	37.96	37.21	36.82	38.15
37.59	37.5	37.91	37.81	37.59	38.4	38.11	36.44	37.97	37.18	36.81	38.28
37.58	37.47	37.92	37.79	37.56	38.45	38.12	36.48	37.91	37.16	36.79	38.42
37.56	37.41	37.9	37.77	37.57	38.45	38.05	36.65	37.79	37.11	36.77	38.47
37.59	37.38	37.85	37.77	37.67	38.43	38.08	36.73	37.71	37.04	36.75	38.44
37.59	37.37	37.81	37.82	37.72	38.42	38.2	36.77	37.81	37.01	36.74	38.37
37.47	37.36	37.79	37.85	37.7	38.42	38.15	36.77	37.95	37.02	36.69	38.38
37.36	37.34	37.73	37.89	37.68	38.38	38.12	36.77	37.96	37.04	36.69	38.45
37.33	37.3	37.62	37.9	37.66	38.3	38.14	36.8	37.9	37.05	36.73	38.48
37.33	37.28	37.59	37.9	37.6	38.23	38.12	36.83	37.85	37.05	36.81	38.56
37.34	37.25	37.57	37.89	37.56	38.22	38.07	36.82	37.81	37.07	36.89	38.58
37.34	37.24	37.53	37.82	37.5	38.29	38.05	36.8	37.78	37.1	36.9	38.59
37.32	37.33	37.48	37.78	37.44	38.29	38.09	36.82	37.75	37.11	36.9	38.58
37.31	37.33	37.42	37.74	37.43	38.24	38.1	36.82	37.86	37.1	36.84	38.54
37.43	37.15	37.34	37.68	37.42	38.25	38.11	36.82	37.92	37.08	36.78	38.42
37.58	37.13	37.31	37.71	37.39	38.31	38.17	36.83	37.9	37.09	36.78	38.36
37.6	37.17	37.32	37.84	37.37	38.36	38.17	36.82	37.89	37.11	36.78	38.29
37.61	37.2	37.35	37.89	37.37	38.33	38.16	36.79	37.94	37.11	36.78	38.31
37.65	37.22	37.41	37.89	37.35	38.27	38.15	36.77	38.02	37.06	36.79	38.34
37.66	37.23	37.42	37.89	37.27	38.23	38.14	36.73	38.01	37.01	36.91	38.33
37.65	37.29	37.41	37.88	37.21	38.28	38.11	36.72	37.91	36.99	36.96	38.33
37.62	37.3	37.39	37.84	37.2	38.34	38.11	36.73	37.85	36.98	36.98	38.37
37.6	37.26	37.37	37.76	37.19	38.38	38.1	36.74	37.72	36.99	36.96	38.38
37.6	37.12	37.36	37.71	37.23	38.35	37.98	36.75	37.66	37	36.93	38.33
37.62	37.02	37.29	37.67	37.25	38.33	37.96	36.78	37.67	37.02	36.87	38.29
37.63	37	37.22	37.66	37.32	38.37	37.97	36.77	37.65	37.04	36.74	38.32
37.61	36.99	37.18	37.7	37.42	38.37	37.94	36.67	37.58	37.06	36.69	38.38
37.6	36.98	37.15	37.72	37.45	38.34	37.93	36.59	37.53	37.06	36.69	38.4
37.6	36.96	37.14	37.77	37.46	38.32	37.99	36.6	37.53	37.06	36.81	38.4
37.61	36.96	37.11	37.79	37.44	38.36	38.03	36.7	37.48	37.03	36.84	38.4
37.63	36.95	37.13	37.77	37.43	38.41	38.04	36.77	37.56	37.13	36.84	38.38
37.64	36.96	37.2	37.7	37.42	38.41	38.03	36.8	37.63	37.27	36.78	38.35
37.67	36.98	37.25	37.61	37.39	38.38	38.03	36.86	37.64	37.26	36.72	38.36
37.67	37.04	37.25	37.53	37.36	38.24	38.02	36.89	37.62	37.23	36.73	38.37
37.59	37.24	37.25	37.49	37.38	38.15	37.99	36.92	37.64	37.19	36.75	38.34
37.56	37.31	37.24	37.47	37.43	38.19	37.99	36.93	37.63	37.16	36.76	38.3
37.56	37.29	37.17	37.43	37.44	38.26	37.91	36.92	37.63	37.12	36.77	38.33
37.58	37.25	37.14	37.42	37.42	38.37	37.89	36.92	37.66	37.08	36.81	38.35
37.53	37.23	37.11	37.42	37.4	38.41	37.87	36.92	37.64	37.07	36.84	38.44
37.44	37.22	37.07	37.39	37.4	38.41	37.89	36.91	37.51	37.06	36.84	38.48
37.42	37.2	37.05	37.36	37.41	38.4	37.92	36.91	37.65	37.04	36.83	38.48
37.43	37.18	37.04	37.31	37.4	38.4	38	36.91	37.7	37.02	36.86	38.44
37.45	37.18	37.05	37.27	37.36	38.4	38.04	36.89	37.36	37.03	36.91	38.44
37.46	37.17	37.05	37.21	37.33	38.38	38.1	36.88	36.83	37.07	36.92	38.46
37.48	37.17	37.08	37.19	37.35	38.37	38.12	36.9	37.07	37.09	36.94	38.44
37.53	37.17	37.13	37.18	37.35	38.42	38.18	36.93	37.4	37.09	37	38.39
37.53	37.16	37.13	37.17	37.36	38.47	38.21	36.99	37.4	37.08	37.03	38.41
37.51	37.13	37.14	37.2	37.42	38.46	38.14	37.01	37.11	37.09	36.92	38.44
37.51	37.14	37.14	37.22	37.43	38.43	38.08	37.02	36.84	37.08	36.87	38.42
37.52	37.15	37.16	37.23	37.43	38.4	38.07	37.04	36.56	37.07	36.91	38.38
37.53	37.12	37.22	37.24	37.42	38.42	38.04	37.09	36.57	37.04	37.05	38.36
37.55	37.15	37.21	37.28	37.42	38.38	38.01	37.14	36.73	37.04	37.19	38.4
37.55	37.3	37.18	37.28	37.38	38.35	38.04	37.14	36.85	37.03	37.33	38.42
37.56	37.38	37.18	37.28	37.35	38.36	38.09	37.12	37.09	37.04	37.34	38.39
37.54	37.4	37.17	37.28	37.35	38.33	38.12	37.11	37.03	37.06	37.34	38.33
37.52	37.42	37.15	37.29	37.42	38.27	38.01	37.09	36.95	37.06	37.32	38.23
37.65	37.43	37.21	37.32	37.49	38.19	37.98	37.03	36.95	37.05	37.25	38.2
37.72	37.43	37.42	37.31	37.51	38.17	37.99	37.02	36.88	37.02	37.11	38.22
37.71	37.39	37.46	37.27	37.46	38.18	37.95	37.04	36.75	36.99	37.06	38.22
37.68	37.38	37.46	37.23	37.37	38.08	37.88	37.03	36.82	36.97	37.05	38.21
37.78	37.39	37.45	37.21	37.37	37.94	37.83	37.06	36.85	36.97	37.06	38.29
37.86	37.36	37.42	37.2	37.38	37.91	37.86	37.1	36.88	36.99	37.11	38.33
37.93	37.36	37.41	37.18	37.46	38.02	37.92	37.1	36.89	36.96	37.18	38.35
37.96	37.43	37.39	37.14	37.52	38.16	37.89	37.15	36.89	36.94	37.28	38.3
37.95	37.47	37.33	37.14	37.56	38.28	37.74	37.27	37.11	36.97	37.3	38.25
37.98	37.51	37.19	37.22	37.59	38.3	37.68	37.3	37.25	36.98	37.4	38.1
38.05	37.57	37.11	37.23	37.56	38.23	37.58	37.32	37.21	37	37.49	37.89
38.08	37.65	37.06	37.17	37.51	38.17	37.42	37.33	36.97	37.04	37.54	37.94
38.12	37.72	37.03	37.13	37.53	38.2	37.52	37.38	36.9	37.07	37.54	37.97
38.13	37.71	37	37.11	37.56	38.22	37.89	37.43	36.92	37.06	37.55	37.81
38.12	37.61	36.99	37.11	37.59	38.22	37.99	37.42	36.91	37.04	37.62	37.63
38.09	37.51	36.99	37.1	37.6	38.23	37.93	37.38	36.93	37.02	37.66	37.58
37.98	37.5	37.08	37.09	37.61	38.23	37.87	37.37	36.97	37.1	37.65	37.48
37.94	37.5	37.25	37.09	37.63	38.22	37.82	37.36	36.95	37.15	37.61	37.42
38.09	37.51	37.26	37.08	37.64	38.23	37.77	37.32	36.83	37.2	37.68	37.43
38.15	37.52	37.25	37.07	37.66	38.25	37.77	37.3	36.72	37.29	37.71	37.44
38.18	37.5	37.25	37.07	37.78	38.23	37.8	37.28	36.6	37.4	37.71	37.47
38.2	37.44	37.26	37.06	37.82	38.24	37.87	37.27	36.46	37.39	37.7	37.48
38.2	37.41	37.26	37.05	37.79	38.23	37.89	37.3	36.48	37.38	37.65	37.59
38.21	37.39	37.25	37.04	37.71	38.21	37.91	37.38	36.53	37.38	37.82	37.76
38.22	37.42	37.24	37.03	37.71	38.2	37.97	37.45	36.54	37.31	37.89	37.93
38.28	37.46	37.23	37.02	37.73	38.14	37.98	37.55	36.4	37.27	37.85	38.02
38.29	37.45	37.22	37.02	37.71	38.07	37.97	37.61	36.26	37.36	37.79	38.12
38.29	37.43	37.26	37	37.66	38.11	37.98	37.57	36.38	37.37	37.8	38.2
38.35	37.43	37.3	36.99	37.59	38.19	38.01	37.56	36.52	37.37	37.86	38.26
38.36	37.41	37.27	37	37.59	38.17	37.99	37.55	36.69	37.4	37.87	38.32
38.33	37.37	37.16	37	37.64	38.04	37.85	37.54	36.91	37.5	37.88	38.39
38.29	37.33	37.06	37.04	37.65	37.96	37.85	37.52	37.13	37.57	37.91	38.46
38.22	37.33	37.06	37.15	37.63	38.09	37.97	37.51	37.1	37.5	37.93	38.51
38.21	37.34	37.07	37.18	37.66	38.15	38.04	37.61	36.88	37.44	37.91	38.53
38.21	37.37	37.08	37.16	37.7	38.17	38.07	37.61	36.86	37.42	37.86	38.49
38.2	37.37	37.09	37.15	37.77	38.21	38.11	37.63	36.94	37.48	37.81	38.39
38.16	37.36	37.11	37.12	37.78	38.2	38.13	37.73	37.12	37.53	37.71	38.36
38.12	37.34	37.15	37.04	37.76	38.12	38.14	37.76	37.07	37.53	37.73	38.36
38.08	37.32	37.21	36.99	37.72	38.09	38.18	37.73	36.76	37.43	37.93	38.34
38.04	37.31	37.21	36.93	37.68	38.06	38.23	37.66	37.08	37.32	37.94	38.33
38	37.31	37.2	36.9	37.66	38.07	38.24	37.53	37.23	37.3	37.88	38.31
38	37.31	37.17	36.89	37.63	38.06	38.13	37.46	37.33	37.28	37.78	38.28
37.99	37.31	37.15	36.89	37.58	37.96	38.05	37.48	37.43	37.23	37.8	38.28
37.99	37.34	37.13	36.88	37.51	37.9	37.98	37.51	37.38	37.39	37.85	38.28
37.99	37.33	37.18	36.86	37.48	37.86	37.94	37.57	37.37	37.48	37.85	38.36
37.97	37.32	37.32	36.83	37.46	37.73	37.92	37.61	37.5	37.52	37.81	38.39
37.96	37.3	37.34	36.8	37.49	37.66	37.92	37.61	37.52	37.48	37.79	38.39
37.95	37.27	37.34	36.77	37.53	37.69	37.93	37.75	37.45	37.41	37.82	38.39
37.95	37.26	37.36	36.76	37.55	37.7	37.96	37.82	37.36	37.36	37.85	38.4
37.96	37.25	37.37	36.8	37.54	37.68	38.01	37.8	37.39	37.36	37.86	38.41
38.08	37.25	37.4	36.84	37.52	37.62	38.02	37.75	37.51	37.35	37.87	38.42
38.15	37.26	37.4	36.87	37.49	37.5	37.96	37.65	37.52	37.33	37.88	38.4
38.18	37.27	37.39	36.9	37.46	37.49	37.96	37.54	37.5	37.31	37.82	38.32
38.2	37.27	37.39	36.96	37.44	37.5	38	37.7	37.48	37.32	37.76	38.37
38.19	37.3	37.39	36.97	37.42	37.48	38.05	37.75	37.41	37.34	37.75	38.36
38.12	37.31	37.4	36.96	37.41	37.5	38.09	37.77	37.28	37.39	37.74	38.31
38.08	37.29	37.41	36.95	37.38	37.58	38.18	37.88	37.12	37.4	37.75	38.23
38.05	37.28	37.41	36.94	37.39	37.67	38.2	37.94	37.19	37.45	37.77	38.24
38.03	37.27	37.36	36.95	37.38	37.76	38.2	37.92	37.55	37.48	37.73	38.31
38.05	37.27	37.33	36.96	37.38	37.81	38.09	37.82	37.57	37.47	37.73	38.36
38.06	37.28	37.32	36.98	37.45	37.85	38.01	37.76	37.5	37.44	37.74	38.39
38.08	37.29	37.34	37.02	37.49	37.89	38.01	37.81	37.43	37.41	37.78	38.43
38.09	37.3	37.35	37.15	37.54	37.95	37.99	37.93	37.47	37.39	37.8	38.43
38.06	37.3	37.33	37.19	37.6	37.99	37.93	37.92	37.46	37.35	37.79	38.37
38.03	37.29	37.32	37.17	37.61	38	37.94	37.84	37.41	37.3	37.78	38.33
37.97	37.28	37.26	37.12	37.6	38.01	37.94	37.74	37.24	37.29	37.79	38.33
37.89	37.28	37.19	37.14	37.58	38.04	37.92	37.57	37.16	37.29	37.83	38.33
37.88	37.27	37.16	37.14	37.55	38.1	37.95	37.6	37.25	37.29	37.92	38.28
37.87	37.23	37.15	37.08	37.56	38.11	38	37.66	37.25	37.3	37.96	38.23
37.86	37.14	37.14	37.04	37.61	38.06	38.03	37.57	37.25	37.28	37.96	38.25
37.88	37.11	37.14	37.02	37.63	38.06	38.1	37.62	37.25	37.28	37.89	38.16
37.87	37.08	37.14	37	37.65	38.1	38.12	37.74	37.03	37.32	37.91	37.86
37.87	37.1	37.15	36.99	37.68	38.1	38.12	37.91	36.6	37.35	37.92	37.73
37.94	37.1	37.15	36.98	37.74	38.1	38.08	37.96	36.55	37.37	37.83	37.73
37.95	37.07	37.16	36.98	37.76	38.11	38.07	37.87	36.69	37.36	37.79	37.92
37.9	37.06	37.19	36.99	37.78	38.11	38.1	37.74	36.83	37.34	37.74	37.99
37.85	37.03	37.23	37.03	37.8	38.06	38.13	37.65	36.87	37.31	37.66	38.1
37.82	37.02	37.34	37.04	37.77	38.03	38.13	37.6	37.01	37.31	37.58	38.13
37.79	37.01	37.35	37.03	37.69	38.05	38.15	37.49	37.04	37.31	37.5	38.16
37.77	37	37.33	37.06	37.67	38.11	38.2	37.41	37.08	37.31	37.55	38.25
37.75	37	37.4	37.11	37.74	38.15	38.17	37.58	37.09	37.31	37.71	38.34
37.78	37.06	37.48	37.09	37.75	38.14	38.03	37.7	37.06	37.31	37.77	38.38
37.82	37.19	37.56	37.04	37.73	38.09	37.98	37.72	37.1	37.29	37.77	38.4
37.83	37.2	37.72	37.08	37.69	38.08	37.92	37.73	37.15	37.28	37.75	38.43
37.83	37.18	37.86	37.1	37.64	38.03	37.94	37.74	37.31	37.26	37.72	38.42
37.82	37.14	37.94	37.18	37.6	37.81	37.9	37.7	37.46	37.28	37.61	38.37
37.8	37.1	37.96	37.25	37.56	37.65	37.9	37.66	37.29	37.31	37.41	38.35
37.8	37.06	37.96	37.31	37.5	37.67	38.03	37.74	37.02	37.31	37.33	38.42
37.79	37.04	37.96	37.35	37.45	37.72	38.03	37.83	37.02	37.31	37.23	38.43
37.78	37.03	38	37.37	37.4	37.76	37.92	37.88	37.13	37.3	37.27	38.3
37.76	37.04	38.01	37.37	37.38	37.81	37.9	37.91	37.15	37.28	37.48	38.27
37.75	37.04	38.02	37.37	37.35	37.84	37.94	37.93	37.02	37.25	37.52	38.29
37.86	37.01	38.04	37.45	37.34	37.79	37.96	37.88	37.33	37.21	37.49	38.33
37.95	36.98	37.96	37.48	37.35	37.71	37.94	37.82	37.38	37.2	37.53	38.32
37.95	36.94	37.9	37.48	37.42	37.7	37.93	37.94	37.33	37.22	37.61	38.31
37.84	36.91	37.83	37.43	37.45	37.66	37.97	37.95	37.33	37.24	37.68	38.31
37.78	36.91	37.78	37.45	37.47	37.58	38.04	37.9	37.38	37.25	37.74	38.28
37.76	36.92	37.66	37.5	37.5	37.52	38.15	37.84	37.38	37.27	37.78	38.21
37.74	36.94	37.68	37.5	37.5	37.48	38.11	37.71	37.32	37.27	37.8	38.15
37.72	36.98	37.67	37.5	37.46	37.43	38.05	37.68	37.21	37.27	37.75	38.16
37.7	37	37.61	37.53	37.42	37.38	37.93	37.63	37.14	37.26	37.66	38.18
37.7	37.01	37.78	37.61	37.37	37.37	37.85	37.57	37.15	37.24	37.64	38.21
37.7	37	37.78	37.63	37.37	37.36	37.85	37.74	37.23	37.21	37.71	38.25
37.7	36.97	37.66	37.61	37.38	37.32	37.89	37.75	37.29	37.21	37.75	38.25
37.73	36.95	37.75	37.62	37.4	37.27	37.88	37.68	37.34	37.22	37.76	38.22
37.72	36.94	37.77	37.6	37.47	37.22	37.87	37.73	37.24	37.22	37.74	38.16
37.71	36.92	37.67	37.5	37.53	37.18	37.91	37.86	36.85	37.22	37.75	37.95
37.68	36.9	37.65	37.36	37.53	37.16	37.98	37.9	36.72	37.22	37.78	37.7
37.69	36.98	37.54	37.43	37.49	37.16	38	37.98	36.83	37.22	37.78	37.73
37.69	37.09	37.55	37.46	37.5	37.19	37.9	38.1	37.04	37.22	37.75	37.72
37.68	37.14	37.57	37.45	37.51	37.33	37.82	37.98	37.07	37.22	37.7	37.6
37.65	37.2	37.57	37.46	37.57	37.36	37.81	37.85	37.09	37.18	37.67	37.65
37.62	37.25	37.58	37.49	37.59	37.37	37.9	37.91	37.11	37.14	37.63	37.81
37.59	37.28	37.57	37.49	37.61	37.4	37.92	37.92	37.18	37.12	37.62	37.92
37.65	37.32	37.49	37.46	37.67	37.46	37.92	37.93	37.18	37.11	37.62	37.98
37.66	37.32	37.5	37.39	37.7	37.48	37.92	37.94	37.15	37.1	37.73	37.98
37.63	37.27	37.53	37.34	37.7	37.58	37.94	37.93	37.06	37.17	37.85	37.95
37.59	37.22	37.56	37.28	37.68	37.76	37.94	37.92	37.06	37.23	37.86	37.81
37.58	37.25	37.61	37.22	37.67	37.96	37.91	37.87	37.11	37.21	37.84	37.74
37.56	37.38	37.63	37.17	37.6	38.04	37.95	37.88	37.15	37.09	37.82	37.74
37.59	37.45	37.62	37.13	37.57	38.03	37.96	37.86	37.15	37.19	37.76	37.67
37.72	37.46	37.62	37.06	37.61	38	37.94	37.78	37.15	37.29	37.74	37.71
37.75	37.46	37.58	37.03	37.64	37.98	37.94	37.74	37.36	37.4	37.71	37.89
37.78	37.47	37.6	37.06	37.65	37.98	37.98	37.86	37.5	37.43	37.73	38.01
37.79	37.44	37.67	37.09	37.64	38.08	37.93	37.78	37.51	37.44	37.7	38.08
37.73	37.4	37.68	37.1	37.62	38.15	37.8	37.66	37.62	37.44	37.53	38.12
37.62	37.37	37.67	37.15	37.63	38.19	37.64	37.81	37.62	37.46	37.45	38.15
37.57	37.34	37.66	37.23	37.62	38.2	37.49	37.88	37.59	37.48	37.41	38.25
37.6	37.33	37.66	37.3	37.55	38.19	37.64	37.8	37.65	37.44	37.54	38.27
37.71	37.39	37.64	37.33	37.48	38.21	37.76	37.76	37.67	37.4	37.65	38.25
37.74	37.38	37.57	37.39	37.5	38.2	37.77	37.78	37.58	37.43	37.74	38.19
37.76	37.32	37.54	37.38	37.54	38.17	37.79	37.74	37.48	37.55	37.78	38.12
37.83	37.38	37.57	37.32	37.54	38.03	37.81	37.7	37.45	37.58	37.72	38.14
37.81	37.41	37.58	37.27	37.55	37.97	37.79	37.69	37.49	37.6	37.66	38.2
37.71	37.4	37.57	37.23	37.57	37.91	37.79	37.67	37.53	37.58	37.7	38.27
37.7	37.42	37.53	37.21	37.61	37.94	37.78	37.61	37.55	37.58	37.73	38.28
37.76	37.42	37.49	37.19	37.64	37.99	37.68	37.52	37.59	37.69	37.68	38.27
37.76	37.39	37.45	37.18	37.67	38	37.76	37.49	37.59	37.74	37.62	38.22
37.77	37.39	37.42	37.16	37.68	37.95	37.76	37.47	37.55	37.74	37.52	38.13
37.78	37.4	37.43	37.13	37.71	37.91	37.62	37.43	37.52	37.75	37.56	38.18
37.74	37.39	37.45	37.15	37.76	37.82	37.5	37.39	37.48	37.75	37.62	38.24
37.71	37.38	37.44	37.21	37.79	37.76	37.5	37.34	37.44	37.66	37.64	38.34
37.71	37.36	37.43	37.22	37.78	37.67	37.48	37.32	37.35	37.54	37.74	38.3
37.74	37.33	37.42	37.21	37.76	37.53	37.46	37.28	37.26	37.53	37.75	38.28
37.68	37.3	37.4	37.2	37.76	37.47	37.39	37.25	37.22	37.51	37.75	38.27
37.64	37.29	37.35	37.26	37.83	37.48	37.4	37.25	37.24	37.5	37.77	38.24
37.65	37.31	37.26	37.31	37.88	37.47	37.42	37.26	37.28	37.49	37.86	38.25
37.66	37.32	37.2	37.32	37.87	37.44	37.37	37.26	37.26	37.59	37.95	38.28
37.66	37.33	37.25	37.29	37.92	37.4	37.38	37.26	37.08	37.6	37.99	38.3
37.62	37.33	37.29	37.23	37.98	37.36	37.42	37.23	36.95	37.5	37.97	38.3
37.62	37.32	37.28	37.28	37.96	37.32	37.42	37.17	37.14	37.45	37.87	38.35
37.63	37.32	37.25	37.34	37.85	37.31	37.41	37.1	37.26	37.49	37.84	38.41
37.61	37.32	37.23	37.47	37.92	37.31	37.36	37.05	37.32	37.5	37.85	38.38
37.61	37.3	37.21	37.54	38.2	37.3	37.26	37.04	37.33	37.5	37.85	38.34
37.62	37.25	37.21	37.69	38.29	37.29	37.12	37.06	37.4	37.51	37.89	38.35
37.62	37.23	37.22	37.85	38.31	37.29	37.1	37.03	37.45	37.53	37.95	38.38
37.59	37.21	37.23	37.95	38.3	37.29	37.2	37.01	37.44	37.53	38.04	38.39
37.55	37.21	37.26	38	38.31	37.28	37.23	37.01	37.4	37.52	38.06	38.38
37.52	37.23	37.28	38.01	38.32	37.25	37.2	37	37.44	37.49	38.1	38.31
37.54	37.23	37.28	38	38.34	37.24	37.14	36.99	37.49	37.44	38.11	38.18
37.59	37.18	37.24	37.98	38.44	37.24	37.05	36.99	37.49	37.41	38.09	38.09
37.61	37.15	37.22	38.01	38.48	37.23	37	36.97	37.5	37.4	38.1	38.04
37.59	37.28	37.24	38.02	38.47	37.23	36.97	36.95	37.54	37.39	38.1	37.84
37.51	37.34	37.26	38.02	38.5	37.22	36.96	36.95	37.59	37.38	38.11	37.95
37.51	37.37	37.27	38.06	38.54	37.25	36.96	36.95	36.6284	37.38	38.06	38.06
37.58	37.34	37.3	38.1	38.53	37.26	36.95	36.95	36.6284	37.35	38.03	38.13
37.67	37.27	37.31	38.06	38.47	37.29	36.93	36.95	37.51	37.32	38.09	38.14
37.69	37.23	37.28	37.99	38.44	37.3	36.92	36.94	37.66	37.31	38.18	38.16
37.69	37.22	37.25	37.97	38.45	37.3	36.92	36.93	37.81	37.28	38.2	38.19
37.67	37.23	37.22	37.91	38.57	37.31	36.93	36.91	37.91	37.29	38.16	38.22
37.64	37.23	37.22	37.84	38.61	37.36	36.99	36.89	37.92	37.37	38.12	38.23
37.69	37.22	37.23	37.72	38.6	37.42	37.18	36.88	37.87	37.39	38.1	38.22
37.67	37.16	37.23	37.7	38.56	37.45	37.32	36.85	37.82	37.35	38.07	38.21
37.55	37.12	37.23	37.74	38.5	37.41	37.44	36.81	37.77	37.4	37.96	38.12
37.54	37.09	37.21	37.79	38.48	37.31	37.44	36.78	37.77	37.43	38	38.09
37.62	37.07	37.17	37.78	38.53	37.21	37.4	36.77	37.74	37.39	38.06	38.08
37.75	37.09	37.16	37.75	38.55	37.18	37.61	36.77	37.82	37.33	38.09	38.08
37.88	37.17	37.15	37.72	38.55	37.2	37.81	36.78	37.86	37.31	38.14	38.19
37.91	37.18	37.14	37.73	38.55	37.2	37.84	36.78	37.89	37.31	38.14	38.24
37.95	37.14	37.14	37.74	38.54	37.17	37.83	36.77	37.9	37.31	38.03	38.26
38.01	37.15	37.15	37.76	38.48	37.17	37.77	36.79	37.92	37.33	37.98	38.25
38.02	37.15	37.16	37.77	38.46	37.19	37.75	36.88	37.9	37.33	37.98	38.21
38.02	37.16	37.16	37.67	38.53	37.19	37.65	36.88	37.74	37.32	37.99	38.14
38.05	37.18	37.16	37.57	38.55	37.19	37.72	36.86	37.48	37.3	38.02	38.03
38.07	37.19	37.15	37.62	38.56	37.18	37.85	36.82	37.24	37.32	38.03	38.02
38.07	37.21	37.14	37.65	38.59	37.17	37.86	36.77	37.23	37.34	38.03	38.09
38.05	37.21	37.11	37.64	38.59	37.16	37.84	36.68	37.38	37.36	37.99	38.16
37.97	37.21	37.12	37.65	38.6	37.15	37.87	36.57	37.4	37.36	37.96	38.18
37.94	37.19	37.14	37.69	38.61	37.13	37.85	36.48	37.43	37.35	37.96	38.18
37.91	37.18	37.14	37.69	38.57	37.12	37.75	36.49	37.46	37.32	37.92	38.16
37.87	37.18	37.13	37.67	38.52	37.1	37.73	36.54	37.45	37.24	37.88	38.14
37.82	37.16	37.22	37.65	38.52	37.09	37.66	36.54	37.37	37.17	37.81	38.18
37.78	37.19	37.25	37.61	38.55	37.09	37.69	36.49	37.3	37.12	37.78	38.19
37.76	37.21	37.26	37.56	38.56	37.1	37.79	36.41	37.27	37.12	37.74	38.2
37.76	37.21	37.29	37.52	38.55	37.11	37.83	36.39	37.26	37.11	37.68	38.2
37.77	37.23	37.33	37.54	38.53	37.1	37.78	36.62	37.23	37.08	37.65	38.21
37.76	37.24	37.35	37.56	38.5	37.12	37.63	36.63	37.21	37.13	37.62	38.24
37.73	37.22	37.35	37.55	38.47	37.15	37.61	36.52	37.14	37.26	37.6	38.24
37.7	37.16	37.35	37.54	38.49	37.16	37.65	36.48	37.1	37.27	37.58	38.21
37.69	37.14	37.36	37.53	38.54	37.18	37.73	36.44	37.09	37.23	37.52	38.14
37.69	37.15	37.36	37.52	38.55	37.19	37.73	36.39	37.05	37.19	37.37	38.08
37.73	37.17	37.35	37.52	38.5	37.19	37.68	36.39	37.07	37.17	37.37	38.11
37.77	37.19	37.34	37.51	38.47	37.17	37.76	36.39	37.08	37.17	37.46	38.19
37.79	37.18	37.3	37.51	38.46	37.16	37.78	36.4	37.08	37.18	37.49	38.19
37.67	37.11	37.27	37.51	38.4	37.15	37.72	36.57	37.08	37.22	37.5	38.14
37.68	37.05	37.27	37.5	38.29	37.14	37.58	36.65	37.08	37.23	37.47	38.17
37.78	37.09	37.26	37.47	38.26	37.14	37.57	36.67	37.08	37.28	37.44	38.23
37.78	37.13	37.26	37.46	38.23	37.13	37.51	36.78	37.03	37.37	37.46	38.25
37.77	37.12	37.25	37.46	38.23	37.12	37.31	36.83	36.96	37.37	37.55	38.27
37.77	37.09	37.2	37.46	38.29	37.09	37.27	36.82	36.92	37.35	37.6	38.28
37.77	37.07	37.09	37.46	38.33	37.07	37.35	36.79	36.92	37.36	37.6	38.25
37.73	37.05	37.05	37.46	38.33	37.06	37.32	36.73	36.95	37.44	37.55	38.25
37.79	37.04	37.03	37.46	38.28	37.05	37.18	36.65	36.95	37.49	37.46	38.25
37.95	37.06	37.11	37.45	38.27	37.04	37.14	36.56	36.93	37.48	37.4	38.26
37.95	37.09	37.18	37.43	38.27	37.02	37.15	36.46	36.93	37.47	37.34	38.28
37.86	37.11	37.2	37.41	38.24	37.02	37.14	36.43	36.95	37.41	37.29	38.28
37.78	37.11	37.21	37.38	38.2	37.02	37.1	36.43	36.95	37.38	37.26	38.26
37.78	37.09	37.3	37.38	38.21	37.02	37.04	36.42	36.94	37.36	37.25	38.21
37.77	37.09	37.36	37.39	38.23	36.99	36.96	36.41	36.92	37.34	37.23	38.17
37.83	37.16	37.36	37.4	38.22	36.95	36.9	36.39	36.9	37.33	37.19	38.12
37.92	37.19	37.35	37.39	38.19	36.93	36.82	36.37	36.9	37.28	37.2	38.1
37.99	37.18	37.34	37.38	38.17	36.92	36.88	36.48	36.95	37.23	37.2	38.06
38.09	37.16	37.32	37.36	38.14	36.92	37.08	36.52	37.05	37.26	37.18	38.09
38.11	37.2	37.3	37.34	38.14	36.91	37.18	36.52	37.05	37.26	37.17	38.14
38.15	37.22	37.27	37.32	38.14	36.86	37.27	36.52	37.02	37.24	37.16	38.15
38.15	37.23	37.26	37.3	38.12	36.85	37.28	36.52	37.04	37.27	37.13	38.15
38.08	37.23	37.26	37.27	38.1	36.85	37.28	36.69	37.12	37.33	37.09	38.19
38.05	37.22	37.26	37.26	38.05	36.86	37.24	36.71	37.13	37.36	37.08	38.25
38.04	37.19	37.24	37.27	37.98	36.89	37.2	36.62	37.1	37.35	37.09	38.31
38	37.18	37.21	37.26	37.86	36.97	37.41	36.58	37.03	37.38	37.1	38.32
37.98	37.17	37.19	37.22	37.81	37.01	37.67	36.57	37.02	37.48	37.11	38.32
37.92	37.16	37.19	37.18	37.76	37.18	37.79	36.6	37.01	37.55	37.12	38.32
37.83	37.15	37.21	37.16	37.72	37.34	37.84	36.71	37	37.63	37.12	38.29
37.74	37.12	37.25	37.16	37.7	37.39	37.9	36.75	36.99	37.62	37.13	38.28
37.67	37	37.27	37.16	37.69	37.44	38.01	36.75	36.95	37.55	37.12	38.25
37.62	36.97	37.22	37.17	37.78	37.55	38.08	36.75	36.99	37.53	37.07	38.25
37.58	36.96	37.11	37.2	37.82	37.6	38.01	36.75	36.98	37.54	37	38.25
37.67	36.94	37.16	37.2	37.91	37.64	37.88	36.75	36.94	37.55	36.97	38.21
37.75	36.89	37.24	37.2	37.95	37.67	37.72	36.74	36.89	37.47	36.95	38.21
37.77	36.85	37.28	37.2	37.95	37.74	37.57	36.73	36.87	37.41	36.9	38.25
37.75	36.85	37.29	37.28	37.94	37.82	37.54	36.75	36.85	37.4	36.87	38.25
37.72	36.88	37.28	37.33	37.94	37.85	37.53	36.81	36.82	37.46	36.91	38.22
37.69	36.87	37.28	37.33	37.94	37.94	37.29	36.85	36.86	37.53	36.9	38.2
37.67	36.84	37.28	37.33	37.94	37.95	37.16	36.86	36.87	37.53	36.82	38.23
37.66	36.82	37.28	37.35	37.94	37.95	37.17	36.9	36.87	37.57	36.75	38.26
37.65	36.8	37.22	37.35	37.95	37.93	37.14	37.03	36.87	37.6	36.72	38.25
37.66	36.79	36.96	37.28	37.94	37.92	37.18	37.07	36.91	37.57	36.77	38.24
37.72	36.96	36.84	37.25	37.86	37.99	37.33	36.92	36.97	37.54	36.99	38.24
37.71	37.2	36.84	37.21	37.89	38.03	37.5	36.83	36.98	37.57	37.05	38.3
37.69	37.24	36.84	37.2	38	38.05	37.69	37.04	37.03	37.49	37.06	38.36
37.7	37.32	36.86	37.2	38.03	38.05	37.73	37.14	37.04	37.54	37.1	38.37
37.72	37.39	36.9	37.2	38.03	38.03	37.76	37.33	36.99	37.73	37.12	38.41
37.74	37.5	36.99	37.18	38.02	37.97	37.73	37.49	36.96	37.74	37.12	38.41
37.76	37.51	37.11	37.18	38	37.93	37.7	37.63	36.92	37.69	37.1	38.38
37.76	37.4	37.2	37.23	37.95	37.87	37.68	37.68	36.84	37.64	37.1	38.39
37.76	37.51	37.26	37.28	37.9	37.73	37.51	37.69	36.71	37.58	37.13	38.4
37.72	37.54	37.32	37.31	37.82	37.71	37.48	37.69	36.7	37.57	37.16	38.43
37.63	37.4	37.36	37.32	37.72	37.63	37.49	37.62	36.76	37.63	37.18	38.45
37.59	37.27	37.39	37.33	37.64	37.51	37.43	37.55	36.8	37.62	37.13	38.48
37.6	37.27	37.36	37.34	37.57	37.46	37.23	37.45	36.83	37.62	37.04	38.48
37.6	37.38	37.12	37.34	37.52	37.41	37.07	37.45	36.86	37.66	36.98	38.43
37.59	37.42	37.02	37.32	37.49	37.35	37.03	37.5	36.85	37.69	36.97	38.36
37.57	37.4	37.16	37.28	37.45	37.24	37	37.52	36.8	37.81	36.97	38.31
37.57	37.41	37.25	37.24	37.46	37.15	36.92	37.49	36.8	37.92	36.98	38.27
37.56	37.45	37.3	37.22	37.45	37.13	36.81	37.41	36.82	37.95	36.98	38.26
37.55	37.45	37.31	37.24	37.45	37.14	36.65	37.31	36.82	37.92	36.97	38.28
37.62	37.42	37.31	37.24	37.44	37.17	36.5	37.31	36.81	37.87	36.96	38.33
37.66	37.38	37.3	37.24	37.44	37.2	36.45	37.3	36.81	37.9	36.95	38.36
37.67	37.33	37.38	37.23	37.42	37.22	36.53	37.27	36.8	37.88	36.93	38.39
37.67	37.31	37.4	37.18	37.4	37.23	36.53	37.25	36.81	37.86	36.92	38.39
37.66	37.3	37.41	37.14	37.4	37.28	36.5	37.32	36.81	37.95	36.91	38.37
37.64	37.29	37.46	37.12	37.38	37.29	36.63	37.32	36.78	37.96	36.91	38.38
37.63	37.26	37.49	37.1	37.38	37.29	36.76	37.29	36.72	37.92	36.91	38.4
37.6	37.23	37.52	37.09	37.38	37.26	36.77	37.31	36.7	37.85	36.9	38.4
37.58	37.2	37.52	37.07	37.38	37.42	37.11	37.33	36.69	37.91	36.88	38.38
37.56	37.18	37.45	37.06	37.36	37.68	37.25	37.33	36.65	37.97	36.86	38.37
37.55	37.17	37.43	37.05	37.34	37.85	37.41	37.28	36.62	37.92	36.85	38.4
37.53	37.18	37.42	37.03	37.31	37.97	37.67	37.17	36.6	37.93	36.81	38.46
37.48	37.19	37.38	37.03	37.3	38.1	37.83	37.19	36.64	37.98	36.76	38.47
37.5	37.18	37.35	37.01	37.29	38.13	37.82	37.21	36.87	38.02	36.81	38.46
37.52	37.15	37.26	37.01	37.29	38.12	37.79	37.15	37	38.06	36.82	38.38
37.53	37.11	37.07	37.02	37.26	38.06	37.95	37.03	37	38.1	36.83	38.36
37.55	37.06	36.93	37.11	37.23	38.01	37.93	36.97	36.84	38.15	36.89	38.35
37.54	37.01	36.88	37.17	37.23	38.01	37.85	36.94	36.75	38.18	37.07	38.33
37.53	37	36.81	37.16	37.25	38.01	37.71	36.9	36.74	38.17	37.18	38.3
37.52	36.97	36.78	37.16	37.24	37.96	37.69	36.87	36.92	38.13	37.22	38.25
37.52	36.96	36.77	37.18	37.26	37.93	37.72	36.84	37.08	38.12	37.27	38.26
37.54	36.96	36.77	37.27	37.29	37.86	37.7	36.86	37.15	38.12	37.3	38.3
37.58	36.95	36.81	37.35	37.3	37.75	37.57	36.92	37.2	38.12	37.37	38.3
37.6	36.95	37.08	37.37	37.3	37.71	37.52	36.97	37.42	38.13	37.39	38.29
37.61	36.93	37.2	37.34	37.29	37.63	37.5	37	37.44	38.12	37.31	38.32
37.6	36.91	37.16	37.3	37.29	37.57	37.38	36.97	37.39	38.12	37.23	38.33
37.54	36.91	37.04	37.24	37.3	37.5	37.1	36.86	37.52	38.11	37.14	38.34
37.52	36.92	37.01	37.17	37.3	37.42	37.1	36.78	37.51	38.09	37.06	38.34
37.58	36.98	37.19	37.14	37.29	37.35	37.29	36.67	37.47	38.09	37.01	38.33
37.61	37.13	37.27	37.09	37.27	37.31	37.32	36.65	37.41	38.03	37.01	38.31
37.61	37.16	37.28	37.04	37.25	37.3	37.31	36.69	37.33	37.92	37.02	38.3
37.6	37.2	37.27	37	37.24	37.29	37.32	36.73	37.25	37.93	37.01	38.37
37.59	37.24	37.24	36.98	37.23	37.25	37.32	36.79	37.18	37.91	36.99	38.38
37.59	37.28	37.17	36.99	37.23	37.22	37.3	36.83	37.15	37.79	36.97	38.31
37.59	37.29	37.1	36.99	37.22	37.2	37.28	36.96	37.14	37.8	36.96	38.3
37.58	37.27	37.03	36.95	37.21	37.18	37.23	37.01	37.14	37.77	36.94	38.3
37.57	37.22	36.97	36.93	37.2	37.16	37.2	37.04	37.13	37.73	36.95	38.31
37.57	37.18	36.93	36.91	37.18	37.16	37.18	37.03	37.09	37.71	36.97	38.28
37.58	37.16	36.98	36.91	37.17	37.18	37.18	37.01	37.03	37.71	36.96	38.26
37.6	37.16	36.98	36.91	37.2	37.21	37.17	37.02	37.02	37.68	36.94	38.21
37.62	37.2	36.96	36.9	37.32	37.22	37.16	37.02	37.06	37.51	36.93	38.17
37.74	37.21	36.98	36.9	37.5	37.22	37.17	37.01	37.1	37.34	36.96	38.15
37.79	37.22	37.09	36.92	37.58	37.22	37.18	37.11	37.12	37.34	36.97	38.13
37.77	37.23	37.3	36.92	37.67	37.22	37.21	37.11	37.14	37.45	37.06	38.1
37.74	37.23	37.36	36.93	37.71	37.23	37.22	37.09	37.15	37.53	37.07	38.02
37.73	37.22	37.36	37	37.69	37.24	37.23	37.11	37.06	37.54	37.03	38.05
37.71	37.2	37.34	37.07	37.66	37.28	37.24	37.12	36.93	37.55	37.03	38.13
37.75	37.19	37.32	37.08	37.65	37.3	37.24	37.11	36.91	37.57	37.05	38.23
37.85	37.17	37.31	37.07	37.66	37.29	37.23	37.1	36.92	37.68	37.06	38.23
37.86	37.15	37.31	37.12	37.67	37.26	37.23	37.17	36.92	37.81	37.03	38.21
37.86	37.14	37.28	37.13	37.67	37.23	37.21	37.21	36.91	37.81	36.98	38.21
37.85	37.12	37.26	37.11	37.65	37.19	37.08	37.26	37.01	37.69	36.9	38.19
37.8	37.14	37.24	37.11	37.68	37.18	36.96	37.26	37.17	37.58	36.89	38.12
37.81	37.16	37.14	37.11	37.75	37.2	36.91	37.22	37.12	37.51	36.88	38.07
37.88	37.16	37.06	37.1	37.78	37.21	36.89	37.19	37.04	37.45	36.85	38.02
37.93	37.19	37.05	37.1	37.77	37.23	36.88	37.14	37.01	37.41	36.82	38.05
38	37.19	37.04	37.09	37.72	37.23	36.88	37.08	36.98	37.38	36.81	38.09
38.04	37.18	37	37.05	37.67	37.23	36.91	36.98	36.96	37.35	36.8	38.13
38.14	37.21	36.99	37.08	37.66	37.22	36.93	36.93	36.94	37.31	36.81	38.09
38.21	37.23	36.99	37.12	37.67	37.21	36.93	36.9	36.93	37.27	36.83	38.01
38.18	37.24	37	37.11	37.67	37.19	36.93	36.92	36.93	37.24	36.88	37.98
38.08	37.27	37.01	37.07	37.65	37.15	36.92	36.96	36.91	37.23	36.9	38.02
38	37.28	37.01	37.04	37.59	37.13	36.9	36.92	36.9	37.17	36.86	38.08
37.91	37.3	37.01	37.05	37.58	37.11	36.87	36.86	36.89	37.11	36.84	38.09
37.83	37.3	37.02	37.09	37.57	37.11	36.84	36.86	36.88	37.09	36.87	38.08
37.77	37.24	37.07	37.12	37.56	37.1	36.83	36.85	36.85	37.14	36.97	38.08
37.72	37.15	37.08	37.14	37.56	37.07	36.83	36.78	36.82	37.16	36.99	38.15
37.68	37.14	37.1	37.13	37.54	37.1	36.83	36.74	36.8	37.17	36.98	38.19
37.67	37.21	37.18	37.14	37.52	37.14	36.83	36.89	36.79	37.18	36.96	38.19
37.69	37.33	37.23	37.16	37.5	37.15	36.83	36.97	36.8	37.18	36.93	38.11
37.69	37.48	37.24	37.16	37.49	37.16	36.83	36.99	36.8	37.19	36.9	38.04
37.76	37.54	37.23	37.14	37.47	37.15	36.84	36.94	36.81	37.2	36.87	38.03
37.89	37.54	37.23	37.13	37.46	37.14	36.9	36.86	36.82	37.2	36.85	38.04
37.91	37.54	37.22	37.13	37.44	37.13	36.91	36.81	36.84	37.19	36.84	38.05
37.83	37.53	37.21	37.13	37.44	37.1	36.92	36.8	36.84	37.18	36.84	38.06
37.64	37.45	37.18	37.13	37.43	37.08	36.92	36.79	36.83	37.17	36.83	38.05
37.47	37.29	37.15	37.13	37.41	37.08	36.9	36.78	36.81	37.15	36.89	38.03
37.51	37.29	37.12	37.15	37.38	37.08	36.86	36.76	36.84	37.16	36.89	38.15
37.65	37.37	37.1	37.16	37.36	37.07	36.83	36.76	36.85	37.16	36.85	38.19
37.69	37.37	37.08	37.16	37.33	37.06	36.81	36.83	36.87	37.15	36.82	38.15
37.82	37.35	37.06	37.16	37.34	37.04	36.82	36.98	36.9	37.15	36.89	38
37.87	37.33	37.09	37.16	37.38	37.04	36.87	37.02	36.92	37.13	36.93	37.94
37.85	37.3	37.13	37.17	37.41	37.06	36.89	37.04	36.96	37.14	36.97	37.83
37.82	37.28	37.16	37.16	37.41	37.06	36.89	37.03	36.99	37.2	37.07	37.79
37.81	37.23	37.17	37.12	37.4	37.05	36.89	37	36.98	37.22	37.11	37.88
37.85	37.16	37.16	37.12	37.41	37.05	36.94	36.98	36.95	37.23	37.09	37.9
37.86	37.15	37.16	37.12	37.39	37.02	36.97	36.97	36.92	37.22	37.02	37.89
37.85	37.2	37.19	37.09	37.38	37	36.97	36.97	36.85	37.2	36.97	38.02
37.78	37.26	37.25	37.08	37.35	36.98	36.97	37.06	36.78	37.16	36.92	38.09
37.74	37.27	37.29	37.08	37.33	36.96	36.96	37.12	36.74	37.16	36.86	38.07
37.74	37.27	37.28	37.08	37.32	36.95	36.96	37.13	36.73	37.19	36.83	37.96
37.74	37.28	37.2	37.07	37.32	36.94	36.95	37.11	36.72	37.18	36.79	37.87
37.71	37.29	37.27	37.08	37.31	36.94	36.94	37.09	36.73	37.16	36.78	37.83
37.69	37.3	37.26	37.11	37.3	36.94	36.88	37.09	36.73	37.16	36.79	37.72
37.67	37.31	37.19	37.15	37.3	36.93	36.86	37.03	36.73	37.17	36.8	37.59
37.66	37.32	37.33	37.16	37.38	36.92	36.85	37	36.74	37.18	36.77	37.51
37.65	37.32	37.52	37.15	37.4	36.9	36.84	37.02	36.75	37.17	36.73	37.41
37.64	37.31	37.6	37.17	37.39	36.89	36.86	37.03	36.75	37.1	36.71	37.31
37.67	37.31	37.63	37.18	37.36	36.88	36.87	36.99	36.79	37.03	36.74	37.21
37.69	37.31	37.63	37.17	37.34	36.88	36.87	37.04	36.8	37.14	36.89	37.16
37.69	37.31	37.66	37.13	37.31	36.87	36.88	37.13	36.79	37.24	37.03	37.17
37.66	37.31	37.84	37.08	37.29	36.89	36.9	37.18	36.77	37.27	37.22	37.2
37.63	37.32	37.84	37.04	37.29	36.89	36.9	37.16	36.77	37.27	37.28	37.22
37.63	37.32	37.72	37	37.3	36.89	36.84	37.14	36.8	37.26	37.34	37.35
37.63	37.32	37.69	36.99	37.32	36.9	36.84	37.21	36.8	37.26	37.33	37.47
37.62	37.33	37.71	37	37.4	36.92	36.95	37.23	36.77	37.26	37.19	37.49
37.62	37.35	37.72	37.04	37.55	36.94	37.03	37.22	36.76	37.24	37.17	37.41
37.62	37.37	37.72	37.06	37.69	36.96	37	37.18	36.73	37.19	37.2	37.3
37.62	37.37	37.74	37.08	37.75	36.97	36.95	37.31	36.7	37.13	37.17	37.23
37.62	37.36	37.82	37.09	37.78	36.97	36.86	37.36	36.7	37.13	37.21	37.2
37.59	37.34	37.89	37.09	37.81	36.95	36.91	37.35	36.78	37.15	37.28	37.18
37.59	37.34	37.92	37.08	37.83	36.95	36.98	37.46	36.95	37.14	37.27	37.18
37.6	37.33	37.9	37.11	37.84	36.94	37.05	37.54	37.03	37.13	37.25	37.17
37.59	37.32	37.86	37.11	37.85	36.94	37.12	37.53	37.04	37.1	37.25	37.18
37.61	37.32	37.81	37.11	37.87	36.96	37.14	37.45	37.07	37.03	37.2	37.18
37.62	37.29	37.69	37.12	37.89	36.95	37.14	37.35	37.12	37.01	37.2	37.17
37.59	37.27	37.59	37.12	37.93	36.93	37.15	37.41	37.13	37.05	37.24	37.19
37.48	37.27	37.52	37.12	37.95	36.92	37.15	37.41	37.13	37.12	37.28	37.25
37.43	37.26	37.5	37.14	37.96	36.93	37.14	37.34	37.13	37.12	37.31	37.29
37.43	37.24	37.49	37.13	38	36.99	37.13	37.26	37.12	37.15	37.42	37.33
37.43	37.22	37.45	37.09	38.13	37.01	37.13	37.17	37.09	37.21	37.51	37.38
37.43	37.2	37.38	37.07	38.18	37.03	37.11	37.13	37.05	37.22	37.59	37.37
37.42	37.19	37.31	37.04	38.17	37.04	37.1	37.11	36.98	37.25	37.61	37.29
37.49	37.2	37.29	37.01	38.11	37.03	37.08	37.08	36.96	37.34	37.57	37.24
37.54	37.2	37.33	36.98	38.11	37.02	37.1	37.07	36.94	37.38	37.43	37.17
37.51	37.18	37.38	36.97	38.12	37	37.12	37.06	36.92	37.39	37.37	37.05
37.46	37.21	37.38	37	38.15	36.98	37.07	37.06	36.9	37.35	37.42	37.04
37.46	37.23	37.36	37.1	38.2	37.01	37.08	37.06	36.91	37.29	37.42	37.16
37.43	37.25	37.34	37.13	38.2	37.05	37.11	36.95	36.93	37.24	37.39	37.19
37.37	37.26	37.32	37.13	38.12	37.08	37.11	36.82	36.93	37.23	37.33	37.23
37.37	37.25	37.31	37.1	38.04	37.09	37.1	36.9	36.93	37.21	37.18	37.24
37.38	37.22	37.31	37.08	37.96	37.08	37.1	36.96	36.91	37.21	37.12	37.21
37.5	37.22	37.31	37.07	37.91	37.08	37.11	37	36.89	37.21	37.11	37.15
37.54	37.25	37.28	37.07	37.95	37.09	37.11	37.11	36.86	37.18	37.1	37.15
37.55	37.28	37.24	37.12	37.96	37.08	37.14	37.15	36.83	37.18	37.1	37.24
37.53	37.3	37.21	37.22	37.91	37.06	37.17	37.15	36.78	37.18	37.1	37.26
37.43	37.31	37.34	37.25	37.84	37.05	37.17	37.13	36.6	37.16	37.1	37.28
37.38	37.32	37.37	37.27	37.77	37.02	37.16	37.11	36.56	37.14	37.1	37.35
37.36	37.32	37.37	37.29	37.74	37.01	37.14	37.09	36.7	37.11	37.08	37.39
37.35	37.26	37.37	37.3	37.69	37.01	37.14	37.05	36.81	37.09	37.08	37.37
37.35	37.21	37.36	37.3	37.71	36.99	37.17	37.04	36.89	37.07	37.06	37.31
37.34	37.18	37.37	37.28	37.64	37	37.17	37.04	36.92	37.07	37.06	37.24
37.34	37.14	37.38	37.32	37.61	37.03	37.17	37.05	36.94	37.16	37.1	37.23
37.34	37.12	37.4	37.47	37.7	37.04	37.17	37.05	36.93	37.25	37.11	37.22
37.32	37.1	37.4	37.52	37.72	37.05	37.18	37.05	36.91	37.27	37.09	37.22
37.33	37.16	37.38	37.49	37.7	37.05	37.24	37.03	36.87	37.27	37.05	37.21
37.37	37.19	37.42	37.52	37.71	37.05	37.27	37.01	36.76	37.3	37.09	37.2
37.38	37.2	37.43	37.67	37.73	37.02	37.29	36.96	36.72	37.34	37.13	37.19
37.39	37.19	37.42	37.73	37.76	36.99	37.29	36.98	36.71	37.38	37.13	37.16
37.42	37.18	37.41	37.79	37.78	36.95	37.28	37	36.71	37.4	37.12	37.08
37.53	37.2	37.41	37.82	37.77	36.94	37.29	37.02	36.73	37.38	37.11	37.02
37.58	37.19	37.4	37.8	37.76	36.93	37.29	37.04	36.73	37.29	37.1	37.08
37.59	37.1	37.41	37.76	37.75	36.92	37.28	37.07	36.79	37.22	37.08	37.14
37.62	37.01	37.41	37.72	37.71	36.92	37.25	37.14	36.84	37.16	37.12	37.15
37.66	36.97	37.4	37.72	37.63	36.91	37.22	37.15	36.85	37.13	37.12	37.16
37.62	36.96	37.37	37.76	37.58	36.87	37.2	37.16	36.87	37.11	37.09	37.17
37.65	36.96	37.36	37.76	37.53	36.82	37.2	37.2	36.92	37.08	37.08	37.15
37.67	36.96	37.34	37.72	37.49	36.79	37.24	37.17	36.92	37.05	37.07	37.14
37.67	36.97	37.32	37.65	37.46	36.82	37.24	37.05	36.89	37.02	37.08	37.16
37.66	37.02	37.31	37.59	37.43	37.03	37.12	37	36.83	37.06	37.09	37.17
37.65	37.08	37.32	37.65	37.4	37.09	37.11	37	36.81	37.08	37.09	37.2
37.63	37.07	37.32	37.7	37.37	37.15	37.17	36.99	36.82	37.07	37.07	37.23
37.61	37.05	37.36	37.71	37.34	37.17	37.22	37.01	36.87	37.07	37.05	37.26
37.59	37.06	37.38	37.73	37.32	37.19	37.2	37	36.94	37.08	37.06	37.31
37.58	37.07	37.38	37.75	37.31	37.19	37.14	36.97	36.9	37.08	37.05	37.3
37.57	37.07	37.37	37.74	37.3	37.18	37.09	36.96	36.86	37.16	37.02	37.29
37.54	37.08	37.35	37.7	37.29	37.18	37.07	36.96	36.85	37.21	37	37.28
37.53	37.09	37.35	37.62	37.29	37.17	37.07	36.97	36.84	37.21	36.97	37.27
37.58	37.13	37.37	37.53	37.28	37.16	37.06	36.98	36.84	37.15	36.96	37.26
37.59	37.21	37.37	37.46	37.25	37.16	37.09	36.94	36.81	37.11	36.98	37.26
37.59	37.33	37.34	37.46	37.24	37.16	37.12	36.88	36.79	37.1	37.03	37.25
37.61	37.37	37.32	37.45	37.23	37.16	37.18	36.84	36.82	37.11	37.05	37.25
37.6	37.41	37.34	37.4	37.21	37.16	37.2	36.82	36.85	37.11	37.12	37.21
37.55	37.42	37.38	37.37	37.18	37.16	37.19	36.85	36.86	37.12	37.16	37.19
37.52	37.4	37.39	37.37	37.16	37.15	37.17	36.9	36.86	37.13	37.15	37.18
37.53	37.34	37.38	37.37	37.16	37.12	37.18	36.92	36.86	37.13	37.08	37.29
37.54	37.02	37.37	37.36	37.17	37.12	37.18	36.94	36.85	37.13	37.02	37.32
37.53	36.96	37.38	37.33	37.15	37.13	37.18	37.01	36.84	37.13	36.95	37.32
37.56	37.03	37.41	37.32	37.09	37.14	37.19	37.1	36.84	37.13	36.9	37.27
37.54	37.27	37.42	37.32	37.03	37.13	37.21	37.08	36.83	37.12	36.85	37.29
37.5	37.41	37.42	37.32	37.03	37.12	37.21	36.96	36.82	37.11	36.82	37.3
37.48	37.44	37.47	37.32	37.08	37.11	37.26	36.94	36.8	37.09	36.82	37.28
37.42	37.46	37.54	37.32	37.15	37.11	37.28	36.98	36.81	37.08	36.81	37.28
37.41	37.45	37.54	37.29	37.21	37.11	37.28	37.01	36.86	37.07	36.83	37.27
37.42	37.4	37.47	37.21	37.23	37.11	37.27	37.01	36.88	37.05	36.85	37.22
37.41	37.3	37.4	37.21	37.23	37.1	37.22	37.02	36.88	37.04	36.82	37.18
37.39	37.24	37.36	37.28	37.23	37.1	37.11	37.02	36.87	37.12	36.8	37.19
37.38	37.23	37.32	37.34	37.22	37.1	37.09	37.01	36.89	37.19	36.79	37.21
37.36	37.25	37.28	37.34	37.2	37.1	37.11	36.98	36.91	37.28	36.85	37.2
37.39	37.32	37.25	37.31	37.15	37.09	37.12	36.96	36.91	37.39	36.87	37.19
37.57	37.31	37.24	37.3	37.1	37.09	37.13	36.96	36.89	37.4	36.87	37.18
37.69	37.28	37.23	37.31	37.07	37.08	37.16	36.93	36.9	37.37	36.9	37.15
37.69	37.23	37.23	37.33	37.04	37.07	37.16	36.89	37.06	37.43	36.9	37.11
37.63	37.19	37.23	37.34	37.01	37.05	37.17	36.91	37.11	37.44	36.87	37.07
37.61	37.18	37.2	37.34	36.98	37.04	37.17	37	37.12	37.46	36.89	37.07
37.67	37.18	37.2	37.34	36.94	37.03	37.18	37.08	37.07	37.55	36.91	37.11
37.76	37.17	37.2	37.34	36.92	37.03	37.17	37.08	36.97	37.6	36.92	37.12
37.82	37.16	37.22	37.34	36.92	37.03	37.08	37.01	37.08	37.58	36.91	37.12
37.84	37.14	37.22	37.31	36.93	37.03	36.96	36.99	37.15	37.55	36.89	37.12
37.82	37.14	37.18	37.35	36.96	37.02	36.92	37.01	37.21	37.53	36.91	37.11
37.79	37.19	37.12	37.36	36.99	37	36.91	37.06	37.23	37.54	36.93	37.12
37.79	37.23	37.13	37.33	37.03	36.99	36.93	37.09	37.2	37.65	36.94	37.15
37.77	37.25	37.29	37.29	37.04	36.99	36.97	37.11	37.18	37.67	36.96	37.17
37.76	37.25	37.35	37.24	37.02	37	37.02	37.12	37.08	37.66	37	37.17
37.75	37.23	37.35	37.19	36.98	37.02	37.04	37.12	37.05	37.66	37.09	37.17
37.74	37.23	37.32	37.18	36.96	37.02	37.05	37.09	37.08	37.65	37.08	37.18
37.72	37.21	37.29	37.18	36.96	37.02	37.06	37.08	37.06	37.57	37.04	37.21
37.71	37.19	37.27	37.16	36.96	37.02	37.1	37.06	37.05	37.53	37.04	37.22
37.69	37.18	37.24	37.16	36.97	37.03	37.11	36.97	37.16	37.55	37.02	37.21
37.68	37.18	37.21	37.17	36.99	37.03	37.1	37.09	37.2	37.52	36.98	37.21
37.68	37.18	37.18	37.19	36.99	37.04	37.03	37.15	37.22	37.51	36.94	37.21
37.74	37.18	37.26	37.2	37.01	37.04	36.99	37.16	37.24	37.53	36.92	37.17
37.79	37.16	37.29	37.19	37.04	37.03	36.98	37.28	37.23	37.53	36.93	37.19
37.8	37.14	37.28	37.19	37.03	37.03	36.98	37.33	37.18	37.53	36.91	37.22
37.79	37.13	37.22	37.2	37.02	37.01	36.97	37.27	36.87	37.56	36.82	37.24
37.76	37.11	37.2	37.23	37.03	36.99	36.97	37.24	36.91	37.55	36.78	37.29
37.74	37.08	37.1	37.27	37.04	36.97	36.96	37.19	37.04	37.5	36.83	37.4
37.73	37.07	37.03	37.27	37.05	36.95	36.95	37.16	37.13	37.46	37.01	37.42
37.71	37.1	37.01	37.27	37.08	36.93	36.95	37.33	37.23	37.42	37.18	37.39
37.69	37.21	37.09	37.33	37.11	36.92	36.96	37.41	37.31	37.39	37.2	37.34
37.69	37.22	37.13	37.37	37.13	36.89	36.98	37.47	37.43	37.37	37.24	37.3
37.69	37.22	37.12	37.38	37.16	36.97	37.01	37.46	37.6	37.37	37.31	37.23
37.76	37.25	37.1	37.37	37.16	37.01	37.06	37.48	37.57	37.38	37.35	37.21
37.79	37.31	37.11	37.36	37.14	37.03	37.09	37.54	37.49	37.39	37.47	37.17
37.73	37.32	37.16	37.38	37.11	37.04	37.08	37.57	37.49	37.4	37.57	37.15
37.7	37.29	37.14	37.39	37.11	37.06	37.1	37.66	37.51	37.4	37.65	37.17
37.76	37.16	37.06	37.39	37.12	37.08	37.1	37.71	37.61	37.42	37.72	37.17
37.83	37.05	37.04	37.37	37.12	37.09	37.12	37.76	37.66	37.44	37.82	37.15
37.95	37.02	37.06	37.33	37.13	37.09	37.13	37.7	37.62	37.43	37.9	37.12
37.97	37.02	37.05	37.33	37.12	37.08	37.08	37.67	37.49	37.42	37.85	37.12
37.91	37.04	37.07	37.34	37.11	37.08	37.04	37.71	37.46	37.37	37.77	37.2
37.92	37.11	37.07	37.32	37.05	37.09	37.01	37.66	37.43	37.28	37.8	37.28
37.93	37.12	37.03	37.29	37.06	37.09	37.03	37.66	37.45	37.23	37.82	37.27
37.98	37.13	37	37.23	37.12	37.1	37.06	37.7	37.46	37.19	37.82	37.2
37.97	37.17	36.95	37.18	37.16	37.21	37.06	37.72	37.49	37.2	37.85	37.23
37.92	37.26	36.96	37.17	37.16	37.25	37.02	37.72	37.5	37.22	37.84	37.25
38	37.29	36.99	37.17	37.17	37.25	36.97	37.7	37.48	37.24	37.76	37.24
38.1	37.29	37.02	37.17	37.16	37.23	36.92	37.67	37.46	37.27	37.76	37.31
38.17	37.29	37.08	37.17	37.15	37.21	36.9	37.61	37.43	37.37	37.75	37.48
38.18	37.29	37.12	37.15	37.15	37.17	36.97	37.6	37.38	37.43	37.71	37.62
38.16	37.29	37.11	37.13	37.14	37.15	37.16	37.58	37.34	37.44	37.68	37.71
38.1	37.27	37.28	37.21	37.14	37.14	37.16	37.5	37.32	37.44	37.64	37.82
38.17	37.27	37.41	37.29	37.11	37.13	37.17	37.44	37.29	37.43	37.55	37.83
38.26	37.27	37.41	37.31	37.08	37.11	37.26	37.41	37.26	37.42	37.49	37.91
38.28	37.26	37.38	37.36	37.09	37.08	37.38	37.38	37.23	37.44	37.48	37.95
38.26	37.15	37.39	37.37	37.09	37.03	37.41	37.32	37.18	37.48	37.48	38.01
38.25	36.98	37.36	37.36	37.1	36.96	37.41	37.25	37.11	37.54	37.48	38.07
38.17	36.99	37.33	37.32	37.13	36.93	37.4	37.21	37.07	37.6	37.49	38.09
38.06	37.06	37.31	37.26	37.14	36.93	37.36	37.18	37.06	37.62	37.51	38.08
37.95	37.09	37.3	37.24	37.11	36.94	37.33	37.17	37.03	37.6	37.6	38.09
38.02	37.11	37.26	37.25	37.08	36.96	37.33	37.16	37.03	37.54	37.58	38.13
38.11	37.11	37.25	37.25	37.09	36.95	37.35	37.15	37.09	37.47	37.53	38.12
38.18	37.06	37.31	37.27	37.12	36.93	37.35	37.12	37.12	37.4	37.47	38.09
38.24	36.91	37.36	37.27	37.16	36.93	37.34	37.1	37.11	37.35	37.42	38.06
38.33	36.88	37.4	37.26	37.19	36.94	37.32	37.14	37.05	37.31	37.36	38.05
38.37	36.93	37.49	37.25	37.19	36.98	37.32	37.15	37.03	37.3	37.32	38.07
38.35	36.97	37.57	37.24	37.17	37.02	37.31	37.15	37.02	37.27	37.28	38.06
38.25	37.01	37.7	37.21	37.16	37.04	37.31	37.12	36.98	37.26	37.24	38.03
38.19	37.03	37.79	37.2	37.14	37.04	37.31	37.15	36.95	37.26	37.19	38.03
38.14	37.11	37.9	37.2	37.14	37.03	37.31	37.17	36.98	37.26	37.18	37.93
38.07	37.26	37.9	37.22	37.15	37	37.3	37.16	37.01	37.25	37.15	37.75
38.01	37.35	37.88	37.26	37.14	36.94	37.29	37.16	37.01	37.24	37.09	37.74
37.99	37.45	37.83	37.27	37.12	36.92	37.27	37.15	37.01	37.24	37.13	37.77
37.99	37.48	37.7	37.27	37.09	36.93	37.24	37.14	36.98	37.23	37.22	37.92
37.99	37.49	37.67	37.26	37.06	36.94	37.18	37.16	36.94	37.26	37.26	38.03
38.05	37.52	37.68	37.22	37.02	36.94	37.15	37.25	36.91	37.28	37.27	38.14
38.16	37.57	37.64	37.22	36.98	36.94	37.14	37.3	36.85	37.29	37.24	38.26
38.18	37.59	37.61	37.24	36.98	36.95	37.09	37.33	36.77	37.35	37.2	38.32
38.2	37.61	37.76	37.26	37.01	36.95	37.08	37.32	36.68	37.38	37.16	38.35
38.24	37.67	37.8	37.31	37.05	36.95	37.04	37.32	36.73	37.36	37.13	38.27
38.27	37.71	37.74	37.31	37.07	36.93	37.03	37.32	36.81	37.36	37.09	38.21
38.27	37.77	37.63	37.28	37.11	36.92	37.08	37.32	36.84	37.41	37.07	38.07
38.25	37.84	37.53	37.25	37.12	36.89	37.12	37.32	36.86	37.4	37.04	37.96
38.23	37.84	37.49	37.23	37.14	36.89	37.12	37.32	36.83	37.39	37.01	37.76
38.23	37.81	37.4	37.26	37.16	36.9	37.1	37.31	36.82	37.37	36.97	37.62
38.3	37.84	37.32	37.25	37.14	36.88	37.08	37.31	36.9	37.35	36.97	37.63
38.31	37.86	37.37	37.21	37.16	36.83	37.07	37.29	36.95	37.34	36.97	37.77
38.28	37.82	37.43	37.24	37.22	36.84	37.11	37.22	36.99	37.32	36.93	37.85
38.23	37.81	37.43	37.28	37.29	36.87	37.11	37.12	37.01	37.28	36.92	37.89
38.23	37.81	37.45	37.37	37.34	36.9	37.09	37.13	37.02	37.27	36.92	37.85
38.23	37.82	37.55	37.45	37.37	37.09	37.04	37.14	37.01	37.27	36.92	37.77
38.23	37.83	37.57	37.51	37.39	37.12	36.97	37.2	36.98	37.27	36.94	37.69
38.2	37.82	37.56	37.54	37.47	37.05	36.99	37.26	36.96	37.26	36.97	37.64
38.13	37.79	37.54	37.55	37.49	37.15	37.07	37.27	36.93	37.26	36.99	37.59
38.06	37.8	37.52	37.52	37.51	37.21	37.08	37.26	36.91	37.26	37	37.58
38.01	37.78	37.51	37.47	37.57	37.27	37.08	37.2	36.89	37.29	37	37.55
37.96	37.72	37.55	37.41	37.59	37.27	37.06	37.15	36.9	37.32	36.99	37.51
37.92	37.65	37.58	37.37	37.56	37.24	37.1	37.15	36.92	37.31	36.96	37.47
37.86	37.65	37.59	37.33	37.49	37.17	37.1	37.14	36.92	37.22	36.93	37.48
37.8	37.59	37.57	37.38	37.44	37.1	37.07	37.11	36.92	37.15	36.91	37.54
37.76	37.39	37.52	37.52	37.41	37.11	37.07	37.07	36.95	37.09	36.89	37.55
37.74	37.48	37.48	37.59	37.41	37.15	37.04	37.1	37	37.07	36.85	37.54
37.74	37.52	37.43	37.62	37.39	37.19	36.99	37.15	37.03	37.23	36.84	37.54
37.72	37.5	37.39	37.67	37.35	37.21	36.96	37.16	37.02	37.27	36.87	37.54
37.72	37.45	37.39	37.73	37.26	37.21	36.96	37.15	37.02	37.3	36.89	37.52
37.73	37.37	37.39	37.74	37.22	37.2	37.12	37.13	37.03	37.32	36.9	37.49
37.72	37.33	37.39	37.76	37.26	37.18	37.2	37.1	36.99	37.33	36.91	37.48
37.69	37.34	37.42	37.77	37.32	37.16	37.26	37.09	36.93	37.36	36.9	37.48
37.63	37.33	37.42	37.78	37.35	37.15	37.25	37.09	36.91	37.39	36.9	37.49
37.58	37.29	37.41	37.8	37.37	37.14	37.17	37.08	36.85	37.39	36.96	37.51
37.56	37.31	37.36	37.81	37.36	37.1	37.12	37.08	36.82	37.38	37.03	37.52
37.57	37.4	37.28	37.79	37.33	37.05	37.12	37.1	36.83	37.37	37.05	37.52
37.58	37.42	37.26	37.76	37.34	37.03	37.14	37.21	36.83	37.34	37.08	37.52
37.59	37.37	37.3	37.77	37.52	37.03	37.14	37.22	36.82	37.32	37.09	37.51
37.61	37.43	37.36	37.79	37.64	37.03	37.15	37.23	36.83	37.33	37.06	37.48
37.64	37.49	37.4	37.87	37.69	37.03	37.16	37.21	36.82	37.32	36.99	37.48
37.7	37.48	37.42	37.87	37.67	37.04	37.15	37.17	36.87	37.32	36.93	37.48
37.78	37.45	37.42	37.82	37.58	37.06	37.14	37.13	36.94	37.36	36.92	37.48
37.81	37.43	37.39	37.76	37.57	37.07	37.14	37.08	36.94	37.37	36.9	37.47
37.84	37.42	37.34	37.74	37.58	37.07	37.14	37.07	36.92	37.37	36.82	37.45
37.86	37.41	37.34	37.73	37.55	37.06	37.14	37.1	36.93	37.37	36.77	37.45
37.82	37.42	37.31	37.74	37.51	37.05	37.13	37.12	36.94	37.37	36.82	37.44
37.73	37.41	37.25	37.74	37.47	37.04	37.15	37.18	36.92	37.37	36.91	37.43
37.67	37.39	37.19	37.75	37.48	37.03	37.14	37.24	36.93	37.35	36.92	37.43
37.72	37.38	37.16	37.74	37.5	37.03	37.11	37.26	36.96	37.35	36.94	37.43
37.73	37.37	37.16	37.7	37.51	37.03	37.07	37.24	37	37.35	36.97	37.43
37.73	37.35	37.19	37.66	37.52	37.04	37.04	37.22	37.05	37.31	36.98	37.42
37.74	37.37	37.2	37.65	37.53	37.03	37.05	37.2	37.07	37.28	36.99	37.42
37.72	37.36	37.24	37.69	37.64	37.03	37.06	37.16	37.1	37.27	37	37.4
37.73	37.34	37.33	37.74	37.72	37.06	37.06	37.13	37.14	37.29	37.03	37.35
37.72	37.34	37.38	37.76	37.74	37.01	37.04	37.13	37.15	37.29	37.02	37.29
37.67	37.33	37.39	37.8	37.75	36.99	36.94	37.21	37.15	37.27	37.01	37.25
37.67	37.3	37.38	37.85	37.8	36.99	36.91	37.32	37.13	37.27	37.03	37.23
37.68	37.28	37.38	37.89	37.89	36.98	36.94	37.36	37.12	37.27	37.02	37.23
37.67	37.27	37.38	37.93	37.94	36.98	36.95	37.37	37.12	37.26	36.99	37.22
37.61	37.27	37.38	37.91	37.94	36.97	36.92	37.34	37.07	37.28	36.97	37.22
37.58	37.27	37.39	37.76	37.9	36.96	36.86	37.35	37.08	37.3	36.97	37.2
37.62	37.25	37.41	37.68	37.87	36.96	36.88	37.53	37.09	37.33	36.97	37.18
37.72	37.23	37.42	37.71	37.88	36.98	36.92	37.62	37.02	37.35	36.97	37.18
37.72	37.22	37.43	37.74	37.98	37.01	36.94	37.64	36.92	37.4	36.94	37.23
37.7	37.19	37.43	37.74	37.99	37.01	36.93	37.64	36.88	37.38	36.93	37.24
37.69	37.07	37.39	37.72	37.97	37	36.92	37.61	36.89	37.31	36.92	37.23
37.68	36.97	37.25	37.7	37.94	37	36.94	37.51	36.91	37.3	36.93	37.24
37.66	36.96	37.26	37.63	37.91	37	36.96	37.5	36.94	37.3	36.95	37.25
37.64	37.16	37.3	37.61	37.95	37.02	36.95	37.55	37.08	37.29	36.98	37.24
37.62	37.26	37.25	37.7	37.96	37.03	36.94	37.59	37.1	37.29	36.97	37.23
37.61	37.28	37.19	37.78	37.99	37.03	37	37.59	37.12	37.28	36.96	37.24
37.71	37.25	37.21	37.8	38.04	36.99	37.05	37.54	37.14	37.27	36.95	37.3
37.78	37.3	37.26	37.78	38.05	36.97	37.05	37.51	37.11	37.26	36.9	37.31
37.84	37.3	37.36	37.74	38.05	36.99	37.04	37.52	36.94	37.24	36.8	37.3
37.85	37.28	37.37	37.69	38.02	37.06	37.03	37.52	36.89	37.2	36.74	37.26
37.84	37.28	37.37	37.65	38.02	37.07	37.03	37.62	36.9	37.17	36.77	37.25
37.8	37.29	37.37	37.63	38.03	37.07	37.17	37.64	36.88	37.17	36.88	37.25
37.78	37.28	37.4	37.58	38.03	37.07	37.2	37.63	36.87	37.26	36.86	37.24
37.79	37.29	37.5	37.5	37.99	37.07	37.13	37.71	36.88	37.36	36.81	37.26
37.83	37.3	37.53	37.4	37.88	37.05	36.99	37.79	36.86	37.43	36.79	37.29
37.89	37.27	37.61	37.33	37.82	37.03	36.96	37.83	36.81	37.54	36.77	37.3
37.96	37.2	37.63	37.27	37.77	37.03	37.01	37.83	36.8	37.53	36.74	37.29
37.98	37.12	37.5	37.28	37.75	37.03	37.03	37.8	36.79	37.38	36.73	37.28
37.97	37.04	37.42	37.29	37.79	37.02	37.07	37.74	36.79	37.39	36.76	37.28
37.97	37.02	37.58	37.3	37.81	37.01	37.15	37.69	36.8	37.51	36.77	37.28
37.98	37.1	37.87	37.33	37.8	37	37.19	37.63	36.82	37.54	36.76	37.27
38.02	37.31	37.93	37.37	37.74	36.99	37.2	37.64	36.82	37.48	36.87	37.29
38.03	37.35	37.93	37.38	37.7	36.99	37.17	37.64	36.9	37.47	37.04	37.33
38.05	37.34	37.93	37.38	37.66	36.98	37.14	37.63	37.02	37.57	37.18	37.35
38.15	37.47	37.88	37.38	37.58	36.98	37.09	37.62	37.07	37.58	37.21	37.35
38.19	37.56	37.79	37.4	37.52	36.99	37.02	37.58	37.06	37.56	37.13	37.35
38.18	37.57	37.83	37.47	37.46	37	36.98	37.63	37.06	37.61	37.03	37.35
38.17	37.54	37.8	37.47	37.43	37	36.9	37.69	37.13	37.63	37.02	37.35
38.14	37.53	37.78	37.47	37.44	37.03	36.88	37.72	37.19	37.65	37.03	37.34
38.02	37.64	37.83	37.5	37.45	37.03	36.91	37.71	37.2	37.63	37.02	37.35
37.95	37.68	37.82	37.5	37.41	37	36.98	37.69	37.19	37.59	36.99	37.36
37.84	37.61	37.76	37.47	37.4	36.99	37.02	37.63	37.19	37.55	36.99	37.37
37.78	37.43	37.85	37.45	37.41	36.99	37.05	37.62	37.24	37.49	36.95	37.29
37.78	37.61	37.89	37.45	37.4	36.98	37.06	37.61	37.3	37.46	36.94	37.11
37.83	37.74	37.88	37.51	37.41	36.98	37.07	37.6	37.37	37.47	36.92	37.07
38.11	37.72	37.77	37.59	37.4	36.97	37.07	37.66	37.32	37.47	36.9	37.01
38.24	37.66	37.69	37.6	37.37	36.98	37.08	37.71	37.26	37.45	36.88	37
38.34	37.68	37.68	37.59	37.38	37.04	37.08	37.74	37.34	37.41	36.89	37.02
38.4	37.67	37.75	37.57	37.41	37.08	37.06	37.75	37.38	37.34	36.9	37.03
38.38	37.52	37.75	37.55	37.46	37.12	37.05	37.74	37.41	37.28	36.89	37.04
38.29	37.45	37.76	37.55	37.43	37.15	37.02	37.69	37.29	37.25	36.88	37.05
38.15	37.52	37.76	37.56	37.38	37.13	37.01	37.62	37.03	37.25	36.87	37.05
38.1	37.58	37.7	37.57	37.38	37.09	37.02	37.53	37.09	37.27	36.87	37.05
38.13	37.57	37.68	37.58	37.36	37.04	37	37.44	37.33	37.27	36.91	37.06
38.28	37.51	37.64	37.59	37.37	37.01	36.98	37.44	37.47	37.24	36.9	37.06
38.37	37.45	37.62	37.57	37.36	37	36.95	37.44	37.54	37.22	36.84	37.12
38.41	37.45	37.63	37.51	37.34	37	36.93	37.43	37.55	37.17	36.87	37.16
38.47	37.44	37.55	37.48	37.36	36.98	36.89	37.42	37.41	37.1	36.89	37.19
38.46	37.42	37.54	37.47	37.37	36.96	36.86	37.41	37.41	37.1	36.89	37.2
38.43	37.39	37.52	37.46	37.37	36.98	36.83	37.41	37.48	37.11	36.87	37.22
38.47	37.32	37.4	37.47	37.38	36.99	36.82	37.38	37.47	37.11	36.84	37.3
38.51	37.31	37.31	37.5	37.38	37.01	36.88	37.36	37.44	37.11	36.88	37.35
38.5	37.32	37.22	37.51	37.36	37.02	36.9	37.35	37.31	37.17	36.98	37.39
38.54	37.31	37.13	37.5	37.29	37.03	36.94	37.33	37.18	37.2	37.02	37.4
38.6	37.34	37.07	37.47	37.19	37.04	37	37.36	37.32	37.25	36.99	37.39
38.66	37.49	37.04	37.43	37.13	37.08	37.05	37.35	37.3	37.25	36.96	37.37
38.68	37.54	37.05	37.44	37.11	37.08	37.07	37.26	37.24	37.24	36.99	37.35
38.66	37.54	37.09	37.54	37.08	37.03	37.08	37.18	37.32	37.26	37.03	37.33
38.63	37.54	37.14	37.59	37.1	36.97	37.08	37.2	37.42	37.31	37.07	37.31
38.6	37.51	37.14	37.62	37.2	36.92	37.07	37.2	37.45	37.31	37.12	37.1
38.48	37.47	37.13	37.63	37.23	36.9	37.07	37.29	37.38	37.29	37.06	37.03
38.47	37.43	37.14	37.61	37.23	36.91	37.01	37.33	37.27	37.28	36.98	37.09
38.46	37.38	37.2	37.63	37.21	36.97	36.95	37.33	37.2	37.31	36.97	37.16
38.4	37.34	37.22	37.74	37.18	36.99	36.92	37.32	37.18	37.33	37.03	37.21
38.36	37.32	37.22	37.81	37.14	36.96	36.9	37.29	37.14	37.32	37.04	37.23
38.3	37.3	37.25	37.86	37.1	36.92	36.91	37.26	36.96	37.31	37.08	37.26
38.25	37.29	37.32	37.86	37.08	36.95	36.94	37.23	36.82	37.32	37.13	37.35
38.3	37.28	37.35	37.84	37.06	36.99	36.96	37.23	36.78	37.4	37.15	37.4
38.35	37.27	37.34	37.86	37.12	36.99	36.95	37.28	36.71	37.45	37.15	37.42
38.44	37.26	37.32	37.87	37.14	36.96	36.9	37.28	36.71	37.47	37.13	37.41
38.46	37.3	37.36	37.85	37.14	36.82	36.86	37.22	36.72	37.46	37.07	37.37
38.43	37.37	37.42	37.87	37.12	36.79	36.87	37.21	36.74	37.43	37	37.32
38.38	37.51	37.6	37.96	37.12	36.82	36.89	37.27	36.75	37.32	36.92	37.32
38.39	37.55	37.62	38.03	37.17	36.89	36.91	37.29	36.69	37.22	36.93	37.32
38.4	37.61	37.6	38.05	37.2	36.92	36.92	37.26	36.76	37.24	36.92	37.28
38.4	37.6	37.81	38.03	37.19	36.93	36.93	37.41	36.8	37.24	36.94	37.26
38.39	37.54	37.89	38	37.19	36.93	37	37.48	36.8	37.23	36.97	37.24
38.36	37.55	37.9	38.03	37.21	36.93	37.05	37.47	36.77	37.25	36.98	37.21
38.31	37.53	37.89	38.09	37.27	36.92	36.99	37.48	36.75	37.35	36.96	37.17
38.27	37.45	37.78	38.14	37.35	36.91	36.86	37.6	36.81	37.41	36.96	37.17
38.25	37.46	37.71	38.12	37.41	37.03	36.77	37.69	37.07	37.43	36.97	37.21
38.25	37.58	37.86	38.06	37.46	37.15	36.85	37.78	37.17	37.41	36.99	37.23
38.22	37.64	37.87	38.06	37.49	37.19	36.97	37.86	37.16	37.38	36.98	37.28
38.18	37.68	37.83	38.08	37.48	37.19	37.1	37.94	37.08	37.37	36.93	37.48
38.14	37.64	37.76	38.12	37.46	37.18	37.15	38.04	36.96	37.38	36.92	37.56
38.09	37.58	37.72	38.12	37.42	37.16	37.21	38.07	36.96	37.38	36.92	37.56
37.94	37.55	37.87	38.11	37.45	37.14	37.31	38.1	37.06	37.35	36.88	37.54
37.86	37.54	38.08	38.14	37.53	37.11	37.32	38.14	37.1	37.34	36.87	37.51
37.84	37.74	38.13	38.11	37.57	37.1	37.28	38.2	37.17	37.28	36.89	37.43
37.79	37.82	38.18	38.02	37.58	37.11	37.31	38.18	37.17	37.12	36.93	37.43
37.75	37.8	38.24	37.99	37.59	37.12	37.29	38.11	37.13	37.04	36.95	37.42
37.7	37.77	38.26	37.94	37.57	37.12	37.17	38.03	37.05	36.99	36.95	37.39
37.66	37.73	38.25	37.86	37.55	37.18	37.15	37.98	36.94	37	36.95	37.39
37.63	37.75	38.15	37.8	37.56	37.23	37.14	37.96	36.94	37.17	36.99	37.38
37.68	37.87	38.01	37.76	37.64	37.3	37.14	37.9	36.94	37.28	37.05	37.35
37.78	37.88	38.13	37.76	37.76	37.35	37.14	37.86	36.95	37.34	37.21	37.32
37.87	37.87	38.22	37.76	37.81	37.43	37.15	37.83	36.99	37.35	37.34	37.3
38.02	37.84	38.3	37.75	37.9	37.47	37.18	37.85	37.05	37.24	37.45	37.27
38.02	37.76	38.34	37.76	37.91	37.48	37.22	37.85	37.14	37.18	37.45	37.2
38.05	37.74	38.32	37.8	37.9	37.52	37.27	37.86	37.16	37.19	37.33	37.1
38.18	37.77	38.29	37.82	37.88	37.57	37.29	37.85	37.15	37.26	37.34	37.12
38.24	37.88	38.33	37.97	37.85	37.62	37.28	37.88	37.12	37.28	37.39	37.15
38.28	37.85	38.38	38.02	37.69	37.64	37.28	37.94	37.11	37.27	37.44	37.12
38.29	37.74	38.37	38.04	37.6	37.63	37.28	38.05	37.03	37.25	37.55	37.15
38.29	37.7	38.29	38.1	37.7	37.67	37.29	38.12	37	37.25	37.69	37.26
38.27	37.68	38.1	38.15	37.73	37.69	37.27	38.12	37.08	37.28	37.71	37.31
38.26	37.66	38.07	38.21	37.75	37.69	37.23	38.12	37.14	37.3	37.7	37.33
38.3	37.66	38.07	38.26	37.82	37.69	37.27	38.16	37.15	37.29	37.67	37.34
38.38	37.63	38.12	38.27	37.83	37.73	37.29	38.15	37.11	37.28	37.68	37.35
38.38	37.47	38.18	38.26	37.84	37.76	37.29	38.12	37.04	37.33	37.68	37.38
38.36	37.3	38.3	38.24	37.85	37.69	37.27	38.07	36.98	37.39	37.71	37.39
38.33	37.28	38.35	38.22	37.88	37.64	37.23	38	36.83	37.37	37.7	37.41
38.28	37.29	38.32	38.19	37.89	37.57	37.19	38	36.7	37.28	37.65	37.38
38.26	37.29	38.2	38.18	37.88	37.52	37.2	38.05	36.67	37.22	37.56	37.29
38.24	37.26	38.12	38.17	37.83	37.5	37.21	38.07	36.79	37.17	37.57	37.24
38.2	37.35	38.05	38.18	37.71	37.47	37.21	38.08	36.79	37.14	37.6	37.22
38.22	37.44	38	38.18	37.67	37.47	37.21	38.07	36.74	37.13	37.63	37.23
38.22	37.49	38	38.13	37.69	37.5	37.22	38	36.81	37.21	37.64	37.24
38.19	37.66	37.99	38.11	37.7	37.49	37.22	37.87	36.81	37.31	37.62	37.26
38.17	37.75	37.99	38.12	37.7	37.44	37.19	37.79	36.79	37.49	37.6	37.26
38.17	37.71	38.08	38.15	37.69	37.35	37.17	37.87	36.75	37.58	37.58	37.26
38.2	37.69	38.16	38.2	37.65	37.26	37.18	37.86	36.72	37.6	37.57	37.25
38.21	37.67	38.16	38.22	37.61	37.22	37.22	37.85	36.69	37.63	37.47	37.27
38.2	37.6	38.13	38.24	37.56	37.17	37.23	37.86	36.66	37.73	37.36	37.31
38.19	37.48	38.08	38.3	37.54	37.15	37.23	37.91	36.62	37.74	37.32	37.34
38.21	37.69	38.01	38.28	37.54	37.15	37.24	38.02	36.59	37.71	37.27	37.35
38.33	37.81	37.94	38.19	37.54	37.14	37.25	38.06	36.56	37.64	37.25	37.36
38.37	37.82	37.83	38.16	37.54	37.13	37.28	38.1	36.51	37.63	37.21	37.37
38.44	37.81	37.74	38.16	37.51	37.12	37.28	38.12	36.49	37.66	37.17	37.37
38.52	37.88	37.63	38.15	37.45	37.12	37.25	38.07	36.62	37.71	37.12	37.36
38.55	37.93	37.52	38.15	37.39	37.16	37.21	38	36.76	37.73	37.09	37.33
38.59	37.98	37.53	38.08	37.38	37.29	37.2	37.9	36.8	37.73	37.07	37.3
38.59	38.01	37.53	37.94	37.4	37.36	37.22	37.68	36.96	37.68	37.07	37.23
38.5	38.06	37.51	37.83	37.43	37.39	37.23	37.6	36.99	37.62	37.07	37.16
38.52	38.11	37.49	37.67	37.47	37.36	37.18	37.64	37.04	37.6	37.05	37.11
38.55	38.11	37.63	37.63	37.51	37.3	37.14	37.72	37.14	37.61	37.04	37.18
38.63	38.14	37.64	37.71	37.52	37.26	37.13	37.73	37.1	37.6	37.06	37.32
38.64	38.16	37.53	37.74	37.52	37.29	37.15	37.67	37.13	37.57	37.07	37.32
38.6	38.22	37.44	37.72	37.5	37.43	37.18	37.66	37.26	37.59	37.05	37.25
38.63	38.26	37.35	37.67	37.47	37.64	37.16	37.69	37.28	37.6	37.03	37.21
38.65	38.28	37.34	37.62	37.48	37.69	37.09	37.66	37.5	37.6	37.02	37.23
38.64	38.31	37.45	37.56	37.49	37.61	37.01	37.42	37.6	37.61	36.99	37.27
38.61	38.31	37.51	37.52	37.49	37.55	37.02	37.27	37.55	37.62	37	37.3
38.58	38.3	37.53	37.53	37.51	37.59	37.13	37.49	37.42	37.68	37.01	37.4
38.59	38.28	37.5	37.56	37.56	37.56	37.22	37.59	37.41	37.72	37	37.49
38.57	38.27	37.43	37.58	37.69	37.48	37.37	37.68	37.45	37.75	36.98	37.52
38.57	38.26	37.36	37.61	37.8	37.46	37.31	37.73	37.47	37.69	36.97	37.6
38.59	38.26	37.41	37.72	37.94	37.55	37.28	37.78	37.39	37.72	37.01	37.63
38.59	38.25	37.6	37.81	38.01	37.62	37.35	37.79	37.27	37.75	37.12	37.53
38.65	38.24	37.69	37.9	38	37.67	37.37	37.77	37.19	37.73	37.17	37.38
38.68	38.24	37.81	37.94	37.95	37.69	37.37	37.76	37.4	37.77	37.24	37.3
38.68	38.18	37.99	37.95	37.95	37.77	37.39	37.8	37.53	37.77	37.34	37.25
38.68	38.1	38.12	37.94	37.99	37.78	37.4	37.81	37.49	37.78	37.37	37.23
38.61	38.12	38.13	37.94	38.05	37.75	37.38	37.79	37.38	37.8	37.36	37.22
38.54	38.12	38.12	37.97	38.15	37.69	37.39	37.71	37.44	37.81	37.33	37.22
38.53	38	38.09	37.99	38.22	37.66	37.39	37.65	37.5	37.81	37.3	37.23
38.49	38.02	37.96	38.03	38.28	37.67	37.43	37.62	37.6	37.78	37.26	37.22
38.48	38.05	37.99	38.09	38.37	37.65	37.42	37.63	37.61	37.74	37.2	37.22
38.53	38.15	38.1	38.12	38.42	37.62	37.35	37.63	37.51	37.78	37.16	37.24
38.53	38.42	38.13	38.11	38.42	37.71	37.34	37.63	37.31	37.87	37.13	37.29
38.52	38.54	38.19	38.09	38.38	37.77	37.36	37.56	37.22	37.88	37.08	37.33
38.54	38.56	38.27	38.1	38.34	37.83	37.36	37.52	37.19	37.82	37.04	37.36
38.57	38.55	38.26	38.14	38.29	37.83	37.3	37.57	37.04	37.82	37	37.38
38.59	38.51	38.13	38.15	38.25	37.86	37.26	37.59	36.74	37.9	36.99	37.4
38.6	38.49	38.08	38.16	38.13	37.86	37.21	37.53	36.78	37.93	36.99	37.42
38.63	38.49	38.06	38.17	38.09	37.77	37.17	37.52	36.86	38	37	37.42
38.57	38.41	38.07	38.19	38.13	37.72	37.23	37.65	36.91	38.05	37.03	37.4
38.42	38.38	38.12	38.22	38.27	37.74	37.32	37.68	37.1	38	37.03	37.38
38.53	38.38	38.13	38.24	38.3	37.87	37.34	37.69	37.11	37.92	37.03	37.37
38.63	38.35	38.13	38.26	38.33	37.9	37.45	37.69	37.04	37.89	37.04	37.37
38.68	38.39	38.13	38.25	38.35	37.87	37.56	37.66	36.98	37.89	37.04	37.37
38.66	38.42	38.14	38.19	38.32	37.8	37.61	37.71	36.96	37.9	37.09	37.36
38.67	38.37	38.15	38.15	38.27	37.77	37.62	37.82	36.96	37.88	37.07	37.3
38.81	38.41	38.17	38.13	38.2	37.78	37.6	37.84	36.96	37.81	37.02	37.25
38.88	38.39	38.16	38.16	38.2	37.77	37.56	37.85	36.99	37.82	36.96	37.28
38.9	38.25	38.15	38.22	38.22	37.73	37.54	37.82	37	37.86	36.93	37.33
38.94	38.13	38.16	38.19	38.25	37.65	37.53	37.81	36.99	37.91	36.91	37.29
38.96	38.08	38.18	38.19	38.31	37.61	37.5	38.06	36.97	37.97	36.93	37.28
38.94	38.1	38.2	38.28	38.33	37.63	37.37	38.12	37	38.02	36.95	37.33
38.91	38.21	38.13	38.29	38.33	37.6	37.39	38.09	37.05	38	36.94	37.37
38.87	38.19	38.1	38.24	38.34	37.59	37.72	38.15	37.08	37.91	36.89	37.38
38.91	38.14	38.11	38.2	38.4	37.69	37.92	38.31	37.1	37.95	36.91	37.39
39	38.12	38.08	38.22	38.39	37.78	37.99	38.4	37.11	37.95	36.96	37.39
39.09	38.16	38.01	38.24	38.33	37.84	37.98	38.42	37.06	37.92	36.94	37.37
39.17	38.16	37.97	38.24	38.34	37.87	37.94	38.43	36.95	37.9	36.9	37.34
39.16	38.11	38.12	38.23	38.33	37.89	37.97	38.44	37.09	37.9	36.89	37.34
39.05	38.1	38.21	38.16	38.32	37.9	37.96	38.43	37.16	37.87	36.94	37.34
39.02	38.16	38.19	38.08	38.32	37.8	37.9	38.37	37.24	37.8	36.97	37.33
38.93	38.18	38.13	38.1	38.34	37.56	37.84	38.28	37.39	37.81	36.96	37.31
38.92	38.11	38.09	38.13	38.37	37.53	37.82	38.21	37.44	37.82	36.91	37.3
38.94	38.08	38.07	38.16	38.39	37.46	37.76	38.19	37.47	37.76	36.89	37.3
38.94	38.12	38.14	38.28	38.4	37.45	37.73	38.08	37.55	37.71	36.95	37.31
38.95	38.12	38.35	38.37	38.35	37.48	37.72	38.06	37.57	37.66	36.96	37.31
38.96	38.15	38.52	38.4	38.24	37.52	37.68	38.11	37.65	37.64	36.93	37.31
38.9	38.16	38.57	38.42	38.22	37.56	37.66	38.17	37.73	37.63	36.88	37.3
38.82	38.2	38.62	38.47	38.22	37.51	37.67	38.16	37.75	37.58	36.85	37.32
38.88	38.19	38.73	38.49	38.31	37.38	37.64	38.12	37.77	37.51	36.86	37.36
38.93	38	38.76	38.48	38.36	37.34	37.67	38.11	37.8	37.51	36.93	37.39
39	37.95	38.75	38.47	38.4	37.32	37.75	38.06	37.84	37.54	36.94	37.35
39	38.06	38.71	38.5	38.4	37.32	37.73	38.04	37.91	37.58	36.93	37.3
38.91	38.11	38.62	38.49	38.4	37.32	37.66	38.04	37.98	37.61	36.93	37.35
38.86	38.11	38.66	38.48	38.42	37.33	37.53	37.98	38.01	37.61	37.06	37.5
38.92	38.12	38.71	38.48	38.46	37.37	37.45	37.96	38.02	37.6	37.11	37.54
38.98	38.16	38.64	38.5	38.49	37.51	37.44	38.02	38.03	37.58	37.24	37.61
39.04	38.2	38.56	38.51	38.5	37.51	37.42	38.08	38.07	37.54	37.45	37.68
39.06	38.35	38.5	38.5	38.47	37.37	37.26	38.14	38.14	37.49	37.57	37.78
39.05	38.39	38.49	38.51	38.46	37.31	37.11	38.17	38.19	37.44	37.58	37.83
38.99	38.34	38.55	38.49	38.45	37.4	36.94	38.19	38.18	37.43	37.47	37.84
38.98	38.27	38.62	38.46	38.44	37.49	36.85	38.22	38.07	37.42	37.41	37.71
38.96	38.2	38.64	38.45	38.44	37.57	36.94	38.27	38.05	37.39	37.46	37.4
38.96	38.07	38.61	38.46	38.42	37.59	37.05	38.27	38.07	37.35	37.54	37.36
38.98	38.04	38.58	38.47	38.41	37.57	37.2	38.22	38.05	37.32	37.58	37.52
38.94	38.21	38.55	38.5	38.42	37.51	37.25	38.2	38.1	37.33	37.63	37.71
38.84	38.24	38.49	38.51	38.43	37.46	37.26	38.16	38.18	37.38	37.64	37.82
38.8	38.26	38.47	38.48	38.43	37.34	37.23	38.08	38.14	37.47	37.62	37.85
38.88	38.28	38.46	38.36	38.42	37.23	37.21	38.06	37.94	37.48	37.56	37.81
38.92	38.27	38.28	38.3	38.41	37.19	37.27	38	37.87	37.48	37.36	37.73
38.91	38.17	38.18	38.27	38.4	37.14	37.34	37.93	37.87	37.49	37.46	37.72
38.89	38.09	38.24	38.24	38.37	37.12	37.42	37.9	37.85	37.49	37.64	37.7
38.85	38.15	38.32	38.25	38.31	37.1	37.47	37.94	37.83	37.46	37.69	37.62
38.85	38.2	38.31	38.26	38.3	37.16	37.44	37.95	37.83	37.42	37.65	37.52
38.84	38.21	38.23	38.31	38.23	37.23	37.29	37.93	37.73	37.42	37.56	37.51
38.78	38.14	38.22	38.34	38.09	37.25	37.26	37.86	37.64	37.41	37.56	37.56
38.75	38.07	38.25	38.36	38.12	37.29	37.34	37.85	37.8	37.39	37.59	37.57
38.74	38.06	38.31	38.37	38.16	37.3	37.38	37.88	37.9	37.38	37.6	37.53
38.76	38.18	38.34	38.38	38.28	37.31	37.33	37.87	37.94	37.38	37.6	37.45
38.77	38.25	38.32	38.35	38.38	37.42	37.23	37.83	37.95	37.38	37.59	37.4
38.75	38.25	38.21	38.27	38.42	37.53	37.27	37.61	37.9	37.37	37.54	37.43
38.77	38.18	38.19	38.24	38.46	37.58	37.26	37.45	37.86	37.33	37.55	37.44
38.78	38.18	38.32	38.28	38.48	37.64	37.2	37.48	38.06	37.29	37.6	37.47
38.76	38.21	38.34	38.34	38.49	37.6	37.29	37.59	38.07	37.28	37.75	37.48
38.78	38.23	38.31	38.4	38.46	37.61	37.52	37.85	37.92	37.29	37.77	37.49
38.78	38.2	38.27	38.39	38.4	37.61	37.56	37.93	37.82	37.35	37.76	37.49
38.81	38.24	38.22	38.37	38.36	37.58	37.33	37.96	37.91	37.35	37.8	37.49
38.8	38.29	38.25	38.36	38.29	37.61	37.21	37.98	37.94	37.35	37.88	37.49
38.77	38.27	38.36	38.35	38.32	37.76	37.43	37.84	37.99	37.37	37.94	37.47
38.79	38.22	38.39	38.27	38.33	37.8	37.44	37.67	38.03	37.37	37.98	37.39
38.79	38.19	38.41	38.26	38.33	37.81	37.23	37.77	38.02	37.39	38.01	37.31
38.8	38.2	38.51	38.32	38.37	37.86	37.24	37.84	37.96	37.55	38.02	37.24
38.79	38.19	38.54	38.34	38.37	37.86	37.25	37.96	37.92	37.6	37.95	37.13
38.75	38.11	38.5	38.39	38.3	37.86	37.14	37.95	37.99	37.58	37.87	37.06
38.69	38	38.42	38.48	38.27	37.89	37.04	37.93	38	37.62	37.83	37.05
38.61	38.1	38.37	38.53	38.18	37.9	37.23	37.9	37.94	37.73	37.83	37.16
38.6	38.26	38.41	38.53	38.17	37.89	37.4	37.92	37.73	37.74	37.82	37.16
38.67	38.34	38.48	38.52	38.25	37.79	37.45	37.89	37.58	37.7	37.73	37.21
38.73	38.35	38.52	38.46	38.32	37.77	37.49	37.66	37.62	37.69	37.58	37.28
38.78	38.3	38.54	38.41	38.33	37.85	37.8	37.38	37.59	37.64	37.61	37.32
38.84	38.18	38.53	38.39	38.33	37.87	37.88	37.34	37.57	37.64	37.63	37.4
38.8	38.22	38.45	38.42	38.34	37.85	37.78	37.48	37.67	37.64	37.7	37.5
38.77	38.25	38.43	38.46	38.26	37.83	37.57	37.62	37.74	37.6	37.7	37.63
38.77	38.14	38.46	38.46	38.22	37.82	37.5	37.73	37.73	37.59	37.67	37.67
38.77	38.07	38.49	38.48	38.29	37.78	37.52	37.77	37.9	37.61	37.63	37.61
38.8	38.2	38.49	38.52	38.3	37.81	37.53	37.89	38.02	37.68	37.55	37.58
38.78	38.21	38.48	38.58	38.29	37.84	37.46	37.95	38.03	37.75	37.47	37.62
38.79	38.18	38.47	38.64	38.28	37.86	37.27	37.92	37.89	37.76	37.38	37.67
38.82	38.21	38.45	38.64	38.27	37.86	37.15	37.86	37.78	37.72	37.29	37.73
38.82	38.24	38.41	38.59	38.27	37.85	37.1	37.78	37.8	37.68	37.24	37.85
38.8	38.23	38.45	38.58	38.27	37.81	37.09	37.75	37.82	37.72	37.21	38.03
38.76	38.23	38.5	38.63	38.28	37.77	37.2	37.73	37.91	37.76	37.2	38.08
38.77	38.19	38.53	38.68	38.3	37.76	37.48	37.72	37.9	37.81	37.18	38.05
38.77	38.09	38.53	38.67	38.31	37.7	37.65	37.86	37.83	37.84	37.16	38.05
38.76	38.18	38.47	38.63	38.28	37.69	37.77	37.87	37.82	37.86	37.16	38.06
38.73	38.21	38.43	38.55	38.23	37.68	37.82	37.79	37.82	37.86	37.16	38.03
38.71	38.18	38.4	38.53	38.16	37.77	37.76	37.82	37.89	37.81	37.15	37.88
38.69	38.13	38.39	38.54	38.17	37.78	37.64	37.93	37.92	37.76	37.14	37.83
38.69	38.02	38.39	38.52	38.19	37.75	37.67	37.92	37.84	37.78	37.15	37.87
38.72	38.02	38.38	38.42	38.24	37.8	37.7	37.87	37.82	37.78	37.16	37.86
38.75	38.04	38.31	38.28	38.28	37.83	37.69	37.86	37.85	37.78	37.16	37.84
38.74	38.09	38.29	38.26	38.29	37.85	37.79	37.83	37.8	37.77	37.13	37.84
38.6	38.16	38.28	38.37	38.29	37.85	37.82	37.77	37.77	37.82	37.13	37.92
38.56	38.17	38.26	38.36	38.29	37.75	37.79	37.73	37.84	37.82	37.16	38.01
38.58	38.11	38.2	38.28	38.27	37.69	37.66	37.69	37.94	37.79	37.19	38.08
38.56	38.01	38.09	38.21	38.3	37.7	37.53	37.64	37.93	37.77	37.2	38.11
38.52	38.03	38.01	38.06	38.32	37.72	37.47	37.65	37.78	37.74	37.2	38.19
38.48	38.12	37.84	37.98	38.33	37.77	37.39	37.71	37.69	37.72	37.19	38.23
38.46	38.15	37.82	38.04	38.37	37.76	37.31	37.75	37.8	37.84	37.19	38.19
38.46	38.14	37.83	38.09	38.4	37.74	37.37	37.85	37.85	37.92	37.24	38.11
38.51	38.1	37.78	38.24	38.38	37.65	37.45	37.89	37.86	37.92	37.31	38.01
38.66	38.1	37.74	38.33	38.34	37.48	37.48	37.96	37.84	37.9	37.33	37.98
38.69	38.08	37.75	38.43	38.31	37.46	37.4	38.06	37.86	37.83	37.33	37.96
38.64	37.94	37.8	38.52	38.29	37.46	37.33	38.11	37.91	37.87	37.3	38.09
38.63	37.94	37.91	38.53	38.29	37.42	37.26	38.09	37.89	37.96	37.28	38.1
38.59	38.09	37.97	38.46	38.29	37.38	37.26	37.94	37.81	37.99	37.21	38.02
38.47	38.11	37.96	38.37	38.29	37.38	37.45	37.84	37.81	38	37.17	37.99
38.33	38.09	38.01	38.25	38.29	37.39	37.64	37.78	37.78	38.09	37.23	38.09
38.24	37.97	38.18	38.2	38.36	37.34	37.68	37.79	37.71	38.12	37.26	38.06
38.17	37.95	38.28	38.27	38.36	37.31	37.53	37.79	37.73	38.12	37.26	37.84
[truncated: 2,709 more rows]

## Sheet: successful, act
1	2	3	4	5	6	7	8	9	10	11	12
[truncated: 50,400 more rows]

[truncated: 6 more sheets: success for reshape, temp, success for reshape, act, m8, act, m12, act, m12, temp, m8, temp]
